# Supplementary material for: Aggregation induced emission dynamic chiral europium(III) complexes with excellent circularly polarized luminescence and smart sensors
Source: Nat Commun. 2024 Apr 4;15:2896. doi: 10.1038/s41467-024-47246-z (PMC10994944; doi:10.1038/s41467-024-47246-z)
Supplement: Supplementary file 4 — Supplementary Data 1 [file 41467_2024_47246_MOESM4_ESM.xlsx]

## Sheet: Sheet1
Supplementary Table 2. Selected bond lengths (Å) and angles (°) of R/S-Eu-R-1 (R = Et/Me), R/S-Eu-Et-2, Eu-Et-3, R/S-Gd-R-1 (R = Et/Me), R-Gd-Et-2, R-Tb-Et-1, R/S-Tb-Me-1, and R-Tb-Et-2.
R-Eu-Et-1 Bond lengths (Å)
Eu1-O1	2.470(5)	Eu2-O13	2.477(5)	Eu1-N3	2.635(6)
Eu1-O3	2.496(6)	Eu2-O10	2.474(5)	Eu1-N4	2.604(6)
Eu1-O4	2.518(6)	Eu2-O16	2.482(6)	Eu1-N2	2.531(6)
Eu1-O5	2.517(6)	Eu2-O17	2.505(6)	Eu1-N5	2.546(5)
Eu1-O7	2.502(9)	Eu2-O12	2.480(5)	Eu2-N11	2.547(5)
Eu1-O8	2.495(10)	Eu2-N13	2.573(6)	Eu2-N14	2.532(6)
Eu2-O14	2.609(5)	Eu2-N12	2.656(6)
R-Eu-Et-1 Bond angles (°)
N4-Eu1-N3	60.39(17)	O7-Eu1-N2	78.1(3)	N11-Eu2-O14	112.08(19)
O1-Eu1-N3	70.91(19)	O7-Eu1-N5	139.0(3)	N11-Eu2-N12	63.06(18)
O1-Eu1-N4	81.55(19)	O7-Eu1-O4	69.9(3)	N11-Eu2-N13	123.49(19)
O1-Eu1-O3	51.2(2)	O7-Eu1-O5	97.3(3)	O12-Eu2-N11	73.85(18)
O1-Eu1-N2	71.86(19)	O8-Eu1-N3	100.0(3)	O12-Eu2-O14	67.9(2)
O1-Eu1-N5	74.23(19)	O8-Eu1-N4	73.1(3)	O12-Eu2-O16	157.0(2)
O1-Eu1-O4	123.0(3)	O8-Eu1-O3	143.7(3)	O12-Eu2-O17	133.5(2)
O1-Eu1-O5	119.6(2)	O8-Eu1-N2	127.3(3)	O12-Eu2-N14	75.33(19)
O1-Eu1-O7	139.7(3)	O8-Eu1-N5	89.7(3)	O12-Eu2-N12	115.0(2)
O1-Eu1-O8	154.1(3)	O8-Eu1-O4	82.2(3)	O12-Eu2-N13	123.4(2)
O3-Eu1-N3	116.3(2)	O8-Eu1-O5	71.1(3)	O14-Eu2-N12	171.89(18)
O3-Eu1-N4	123.58(19)	O8-Eu1-O7	49.7(3)	O13-Eu2-N11	74.88(19)
O3-Eu1-N2	73.40(19)	O7-Eu1-N4	94.0(3)	O13-Eu2-O12	87.1(2)
O3-Eu1-N5	73.72(18)	O7-Eu1-N3	72.2(3)	O13-Eu2-O14	49.95(17)
O3-Eu1-O4	76.8(3)	O5-Eu1-O4	47.5(2)	O13-Eu2-O16	73.1(2)
O3-Eu1-O5	72.9(3)	O16-Eu2-N13	78.9(2)	O13-Eu2-O17	72.0(2)
O3-Eu1-O7	141.3(3)	O17-Eu2-N11	134.4(2)	O13-Eu2-N14	118.27(18)
N2-Eu1-N3	64.61(18)	O17-Eu2-O14	66.83(19)	O13-Eu2-N12	121.99(18)
N2-Eu1-N4	124.07(19)	O17-Eu2-N14	78.9(2)	O13-Eu2-N13	146.4(2)
N2-Eu1-N5	142.8(2)	O17-Eu2-N12	111.35(18)	O10-Eu2-N11	77.53(19)
N5-Eu1-N3	117.12(19)	O17-Eu2-N13	76.2(2)	O10-Eu2-O12	51.6(2)
N5-Eu1-N4	64.04(18)	N14-Eu2-N11	145.66(19)	O10-Eu2-O14	113.56(18)
O4-Eu1-N3	126.9(2)	N14-Eu2-O14	68.76(19)	O10-Eu2-O13	135.4(2)
O4-Eu1-N4	155.2(3)	N14-Eu2-N12	119.07(18)	O10-Eu2-O16	140.78(19)
O4-Eu1-N2	72.3(2)	N14-Eu2-N13	64.35(18)	O10-Eu2-O17	147.1(2)
O4-Eu1-N5	115.9(2)	N13-Eu2-O14	124.36(19)	O10-Eu2-N14	71.60(19)
O5-Eu1-N3	169.4(2)	N13-Eu2-N12	61.18(17)	O10-Eu2-N12	72.51(18)
O5-Eu1-N4	120.3(2)	O16-Eu2-O17	51.5(2)	O10-Eu2-N13	78.1(2)
O5-Eu1-N2	115.6(2)	O16-Eu2-N14	124.2(2)	O16-Eu2-N11	89.4(2)
O5-Eu1-N5	69.7(2)	O16-Eu2-N12	68.63(18)	O16-Eu2-O14	105.64(19)
S-Eu-Et-1 Bond lengths (Å)
Eu1-O3	2.493(7)	Eu1-N5	2.550(6)	Eu2-N14	2.531(6)
Eu1-O1	2.469(6)	Eu1-N2	2.536(6)	Eu2-N12	2.669(6)
Eu1-O4	2.519(7)	Eu2-O14	2.613(6)	Eu2-N13	2.579(6)
Eu1-O5	2.513(7)	Eu2-O17	2.509(6)	Eu2-N11	2.552(6)
Eu1-O7	2.508(11)	Eu2-O10	2.475(6)	Eu1-N3	2.636(6)
Eu1-O8	2.479(12)	Eu2-O13	2.479(6)	Eu2-O12	2.478(6)
Eu1-N4	2.602(6)	Eu2-O16	2.495(7)
S-Eu-Et-1 Bond angles (°)
N2-Eu1-N3	64.6(2)	O5-Eu1-O4	47.4(2)	O14-Eu2-N12	172.1(2)
N2-Eu1-N4	124.1(2)	O7-Eu1-N2	77.8(3)	O17-Eu2-O14	67.0(2)
N2-Eu1-N5	142.7(2)	O7-Eu1-N3	72.7(3)	O17-Eu2-N11	134.6(2)
O3-Eu1-N2	73.3(2)	O7-Eu1-N4	94.9(3)	O17-Eu2-N14	78.7(2)
O3-Eu1-N3	116.0(2)	O7-Eu1-N5	139.4(3)	O17-Eu2-N12	111.2(2)
O3-Eu1-N4	123.2(2)	O7-Eu1-O4	69.3(4)	O17-Eu2-N13	75.9(2)
O3-Eu1-N5	73.8(2)	O7-Eu1-O5	96.1(3)	O10-Eu2-O14	113.5(2)
O3-Eu1-O4	76.9(3)	O8-Eu1-N2	127.6(3)	O10-Eu2-O17	147.0(2)
O3-Eu1-O5	74.0(3)	O8-Eu1-N3	100.3(4)	O10-Eu2-N11	77.5(2)
O3-Eu1-O7	140.7(4)	O8-Eu1-O3	143.7(4)	O10-Eu2-O12	52.0(2)
O1-Eu1-N2	71.7(2)	O8-Eu1-N4	73.2(3)	O10-Eu2-O13	135.1(2)
O1-Eu1-N3	70.8(2)	O8-Eu1-N5	89.6(3)	O10-Eu2-O16	141.0(2)
O1-Eu1-O3	50.9(2)	O8-Eu1-O4	82.3(4)	O10-Eu2-N14	71.7(2)
O1-Eu1-N4	81.5(2)	O8-Eu1-O5	70.0(4)	O10-Eu2-N12	72.5(2)
O1-Eu1-N5	74.3(2)	O8-Eu1-O7	50.2(4)	O10-Eu2-N13	78.2(2)
O1-Eu1-O4	122.8(3)	N14-Eu2-N12	119.1(2)	N11-Eu2-O14	112.0(2)
O1-Eu1-O5	120.6(3)	N14-Eu2-N13	64.5(2)	N11-Eu2-N12	63.3(2)
O1-Eu1-O7	139.7(3)	N13-Eu2-O14	124.29(19)	N11-Eu2-N13	123.7(2)
O1-Eu1-O8	154.1(3)	N13-Eu2-N12	61.09(19)	O12-Eu2-O14	67.6(2)
N4-Eu1-N3	60.43(18)	O13-Eu2-N14	118.2(2)	O12-Eu2-O17	133.4(2)
N5-Eu1-N3	116.9(2)	O13-Eu2-N12	122.1(2)	O12-Eu2-N11	73.5(2)
N5-Eu1-N4	63.79(19)	O13-Eu2-N13	146.6(2)	O12-Eu2-O13	86.4(3)
O4-Eu1-N2	72.3(2)	O16-Eu2-O14	105.5(2)	O12-Eu2-O16	156.3(2)
O4-Eu1-N3	127.1(2)	O16-Eu2-O17	51.5(2)	O12-Eu2-N14	75.6(2)
O4-Eu1-N4	155.5(3)	O16-Eu2-N11	89.4(2)	O12-Eu2-N12	115.2(2)
O4-Eu1-N5	115.9(2)	O16-Eu2-N14	124.4(2)	O12-Eu2-N13	124.0(2)
O5-Eu1-N2	116.0(2)	O16-Eu2-N12	68.8(2)	O13-Eu2-O14	50.05(19)
O5-Eu1-N3	168.6(3)	O16-Eu2-N13	79.1(2)	O13-Eu2-O17	72.4(2)
O5-Eu1-N4	119.9(2)	N14-Eu2-O14	68.5(2)	O13-Eu2-N11	74.6(2)
O5-Eu1-N5	70.1(2)	N14-Eu2-N11	145.6(2)	O13-Eu2-O16	73.0(2)
R-Eu-Me-1 Bond lengths (Å)
Eu1-O1	2.461(4)	Eu1-O4	2.510(5)	Eu2-O13	2.491(4)
Eu1-O3	2.488(4)	Eu1-O7	2.504(6)	Eu2-N11	2.551(5)
Eu1-N3	2.647(5)	Eu2-O17	2.509(4)	Eu2-N13	2.597(5)
Eu1-N2	2.530(5)	Eu2-O10	2.452(4)	Eu2-O12	2.488(4)
Eu1-N4	2.602(5)	Eu2-O16	2.482(4)	Eu2-N12	2.659(5)
Eu1-O5	2.545(6)	Eu2-O14	2.586(5)	Eu2-N14	2.550(5)
Eu1-N5	2.544(5)	Eu1-O8	2.506(6)
R-Eu-Me-1 Bond angles (°)
O1-Eu1-O3	51.56(17)	O4-Eu1-O5	48.27(17)	O17-Eu2-O14	66.84(15)
O1-Eu1-N3	72.86(16)	O4-Eu1-N5	115.59(17)	O17-Eu2-N14	78.39(16)
O1-Eu1-N2	73.50(17)	O7-Eu1-N3	70.6(2)	O17-Eu2-N11	133.30(16)
O1-Eu1-N4	81.23(16)	O7-Eu1-N2	78.5(2)	O17-Eu2-N13	74.70(16)
O1-Eu1-O5	119.5(2)	O7-Eu1-N4	92.5(2)	O17-Eu2-N12	111.29(14)
O1-Eu1-N5	74.27(17)	O7-Eu1-O5	97.2(2)	O10-Eu2-O17	148.08(16)
O1-Eu1-O8	154.5(2)	O7-Eu1-N5	136.7(2)	O10-Eu2-O16	142.60(16)
O1-Eu1-O4	123.16(19)	O7-Eu1-O8	49.0(3)	O10-Eu2-O14	113.12(15)
O1-Eu1-O7	140.9(2)	O7-Eu1-O4	71.0(2)	O10-Eu2-N14	72.76(16)
O3-Eu1-N3	117.50(17)	O4-Eu1-N3	125.80(17)	O10-Eu2-O13	130.36(17)
O3-Eu1-N2	73.96(17)	O4-Eu1-N2	72.12(18)	O10-Eu2-N11	77.63(17)
O3-Eu1-N4	124.43(16)	O4-Eu1-N4	155.35(18)	O10-Eu2-N13	80.51(16)
O3-Eu1-O5	73.3(2)	O8-Eu1-N5	88.5(2)	O10-Eu2-O12	51.50(17)
O3-Eu1-N5	74.97(16)	O8-Eu1-O4	81.1(2)	O10-Eu2-N12	72.21(15)
O3-Eu1-O8	142.0(3)	O8-Eu1-O5	68.8(3)	O16-Eu2-O17	51.15(16)
O3-Eu1-O4	76.0(2)	O12-Eu2-N13	125.09(17)	O16-Eu2-O14	104.28(16)
O3-Eu1-O7	142.1(2)	O12-Eu2-N12	115.30(17)	O16-Eu2-N14	124.44(17)
N2-Eu1-N3	63.93(16)	O16-Eu2-N12	70.46(15)	O16-Eu2-O13	74.42(17)
N2-Eu1-N4	123.66(17)	O14-Eu2-N13	123.20(16)	O16-Eu2-N11	87.54(17)
N2-Eu1-O5	116.80(18)	O14-Eu2-N12	173.03(15)	O16-Eu2-N13	79.85(17)
N2-Eu1-N5	144.72(17)	N14-Eu2-O14	68.48(16)	O16-Eu2-O12	154.69(19)
N4-Eu1-N3	60.72(15)	N14-Eu2-N11	147.47(16)	N11-Eu2-O14	112.81(16)
O5-Eu1-N3	167.61(19)	N14-Eu2-N13	63.96(15)	N11-Eu2-N13	123.99(16)
O5-Eu1-N4	119.50(18)	N14-Eu2-N12	118.13(16)	N11-Eu2-N12	63.14(16)
N5-Eu1-N3	118.60(16)	O13-Eu2-O17	75.91(16)	N13-Eu2-N12	61.19(15)
N5-Eu1-N4	64.11(16)	O13-Eu2-O14	50.19(15)	O12-Eu2-O17	133.18(16)
N5-Eu1-O5	68.65(18)	O13-Eu2-N14	118.60(15)	O12-Eu2-O14	67.44(17)
O8-Eu1-N3	100.5(2)	O13-Eu2-N11	72.10(16)	O12-Eu2-N14	76.20(16)
O8-Eu1-N2	126.6(2)	O13-Eu2-N13	149.11(16)	O12-Eu2-O13	82.74(18)
O8-Eu1-N4	74.3(2)	O13-Eu2-N12	123.05(15)	O12-Eu2-N11	74.97(16)
S-Eu-Me-1 Bond lengths (Å)
Eu1-O3	2.483(5)	Eu1-O8	2.504(6)	Eu2-O17	2.509(5)
Eu1-O1	2.460(5)	Eu1-O7	2.513(6)	Eu2-O16	2.482(4)
Eu1-N4	2.601(5)	Eu1-O4	2.509(6)	Eu2-O14	2.580(5)
Eu1-N3	2.648(5)	Eu2-N14	2.554(5)	Eu2-O10	2.456(5)
Eu1-N2	2.530(5)	Eu2-O12	2.492(4)	Eu2-O13	2.493(5)
Eu1-N5	2.549(4)	Eu2-N11	2.551(5)	Eu2-N13	2.588(5)
Eu1-O5	2.546(6)	Eu2-N12	2.655(5)
S-Eu-Me-1 Bond angles (°)
O3-Eu1-N3	117.91(18)	O8-Eu1-O7	49.0(2)	O17-Eu2-O14	67.13(16)
O3-Eu1-N2	74.30(17)	O7-Eu1-N4	92.7(2)	O17-Eu2-N13	74.56(18)
O3-Eu1-N5	74.64(16)	O7-Eu1-N3	70.4(2)	O17-Eu2-N14	78.66(16)
O3-Eu1-O5	73.1(2)	O7-Eu1-N2	78.0(2)	O17-Eu2-N11	133.09(17)
O3-Eu1-O4	76.0(2)	O7-Eu1-N5	137.1(2)	O17-Eu2-N12	110.89(16)
O3-Eu1-O8	142.3(3)	O7-Eu1-O5	97.3(2)	O16-Eu2-O17	50.90(15)
O3-Eu1-O7	141.9(2)	O8-Eu1-N4	74.0(2)	O16-Eu2-O14	104.54(17)
O1-Eu1-O3	51.63(19)	O8-Eu1-N3	99.8(2)	O16-Eu2-O13	74.67(18)
O1-Eu1-N4	81.31(17)	O8-Eu1-N2	126.2(2)	O16-Eu2-N13	79.43(18)
O1-Eu1-N3	73.04(17)	O8-Eu1-N5	88.7(2)	O16-Eu2-N14	124.34(17)
O1-Eu1-N2	73.68(17)	O8-Eu1-O5	69.2(3)	O16-Eu2-O12	155.01(19)
O1-Eu1-N5	74.35(18)	O8-Eu1-O4	81.4(2)	O16-Eu2-N11	87.60(17)
O1-Eu1-O5	119.4(2)	O4-Eu1-O7	70.8(3)	N11-Eu2-N14	147.46(17)
O1-Eu1-O4	123.1(2)	O4-Eu1-O5	48.37(16)	O16-Eu2-N12	70.08(16)
O1-Eu1-O8	154.4(2)	N11-Eu2-N12	63.14(17)	O14-Eu2-N13	123.28(16)
O1-Eu1-O7	140.8(2)	O3-Eu1-N4	124.44(17)	O14-Eu2-N12	172.93(16)
N4-Eu1-N3	60.56(15)	O13-Eu2-N13	148.94(17)	O10-Eu2-O17	148.12(16)
N2-Eu1-N4	123.73(18)	O13-Eu2-N14	118.66(17)	O10-Eu2-O16	142.15(17)
N2-Eu1-N3	64.14(17)	O13-Eu2-N11	72.16(18)	O10-Eu2-O14	113.30(15)
N2-Eu1-N5	144.87(17)	O13-Eu2-N12	122.98(15)	O10-Eu2-O13	130.65(17)
N2-Eu1-O5	116.80(19)	N13-Eu2-N12	61.11(15)	O10-Eu2-N13	80.40(17)
N5-Eu1-N4	64.37(16)	N14-Eu2-O14	68.55(17)	O10-Eu2-N14	72.73(17)
N5-Eu1-N3	118.78(18)	N14-Eu2-N13	64.03(16)	O10-Eu2-O12	51.75(19)
O5-Eu1-N4	119.42(18)	N14-Eu2-N12	118.13(17)	O10-Eu2-N11	77.66(17)
O5-Eu1-N3	167.49(19)	O12-Eu2-O17	133.39(18)	O10-Eu2-N12	72.16(16)
O5-Eu1-N5	68.36(19)	O12-Eu2-O14	67.35(18)	O13-Eu2-O17	75.87(18)
O4-Eu1-N4	155.32(19)	O12-Eu2-O13	82.8(2)	O13-Eu2-O14	50.18(15)
O4-Eu1-N3	125.84(16)	O12-Eu2-N13	125.18(19)	O12-Eu2-N12	115.51(18)
O4-Eu1-N2	71.97(18)	O12-Eu2-N14	76.11(16)	N11-Eu2-O14	112.81(17)
O4-Eu1-N5	115.38(18)	O12-Eu2-N11	75.09(16)	N11-Eu2-N13	123.92(18)
R-Eu-Et-2 Bond lengths (Å)
Eu1-O9	2.485(5)	Eu1-O4	2.525(5)	Eu1-N4	2.623(5)
Eu1-O7	2.505(5)	Eu1-O6	2.577(5)	Eu1-N2	2.526(5)
Eu1-O3	2.505(4)	Eu1-N5	2.524(5)	Eu1-N3	2.546(5)
Eu1-O1	2.507(4)
R-Eu-Et-2 Bond angles (°)
O9-Eu1-O7	51.45(17)	O3-Eu1-N5	79.64(16)	O9-Eu1-N3	72.58(16)
O9-Eu1-O3	140.25(17)	O1-Eu1-N5	87.08(16)	O7-Eu1-N3	79.74(16)
O7-Eu1-O3	155.17(15)	O9-Eu1-O4	72.91(17)	O3-Eu1-N3	122.61(15)
O9-Eu1-O1	146.08(16)	O7-Eu1-O4	72.72(16)	O1-Eu1-N3	77.39(15)
O7-Eu1-O1	136.99(15)	O3-Eu1-O4	89.67(15)	N5-Eu1-N3	126.18(16)
O3-Eu1-O1	51.12(14)	O1-Eu1-O4	137.99(16)	O4-Eu1-N3	144.57(16)
O9-Eu1-N5	123.50(17)	O1-Eu1-N2	74.07(16)	N2-Eu1-N3	65.25(17)
O7-Eu1-N5	77.80(16)	N5-Eu1-N2	155.63(17)	O9-Eu1-O6	72.32(18)
N5-Eu1-O4	69.24(16)	O4-Eu1-N2	115.30(16)	O7-Eu1-O6	108.90(16)
O9-Eu1-N2	79.26(18)	N5-Eu1-O6	109.34(17)	O3-Eu1-O6	69.28(17)
O7-Eu1-N2	126.56(17)	O4-Eu1-O6	49.74(15)	O1-Eu1-O6	114.09(15)
O3-Eu1-N2	76.52(16)	N2-Eu1-O6	66.54(16)	O9-Eu1-N4	108.21(17)
O3-Eu1-N4	111.21(15)	N3-Eu1-O6	124.13(17)	O7-Eu1-N4	67.32(15)
O1-Eu1-N4	69.84(14)	O4-Eu1-N4	122.96(15)	N2-Eu1-N4	120.93(16)
N5-Eu1-N4	63.91(16)	O6-Eu1-N4	172.52(15)	N3-Eu1-N4	62.34(15)
S-Eu-Et-2 Bond lengths (Å)
Eu1-O1	2.479(8)	Eu1-N1	2.520(8)	Eu1-O9	2.572(8)
Eu1-O6	2.487(7)	Eu1-N6	2.528(8)	Eu1-N4	2.629(8)
Eu1-O3	2.496(8)	Eu1-O7	2.541(6)	Eu1-N3	2.561(8)
Eu1-O4	2.511(6)
S-Eu-Et-2 Bond angles (°)
O1-Eu1-O6	140.1(3)	O1-Eu1-O7	72.8(3)	O4-Eu1-N3	77.6(2)
O1-Eu1-O3	51.2(3)	O6-Eu1-O7	89.5(2)	N1-Eu1-N3	65.2(3)
O6-Eu1-O3	155.3(2)	O3-Eu1-O7	72.8(2)	N6-Eu1-N3	126.4(3)
O1-Eu1-O4	146.6(2)	O4-Eu1-O7	137.6(3)	O7-Eu1-N3	144.7(3)
O6-Eu1-O4	50.9(2)	N1-Eu1-O7	115.4(2)	O1-Eu1-O9	72.2(3)
O3-Eu1-O4	137.3(2)	N6-Eu1-O7	69.4(2)	O6-Eu1-O9	69.2(3)
O1-Eu1-N1	79.7(3)	O1-Eu1-N3	72.8(3)	O3-Eu1-O9	108.7(2)
O6-Eu1-N1	76.3(3)	O6-Eu1-N3	122.5(2)	O4-Eu1-O9	114.0(2)
O3-Eu1-N1	126.6(3)	O3-Eu1-N3	79.9(3)	N1-Eu1-O9	66.7(3)
O4-Eu1-N1	73.9(2)	O7-Eu1-O9	49.6(2)	N6-Eu1-O9	109.2(3)
O1-Eu1-N6	123.7(3)	N3-Eu1-O9	124.1(3)	O4-Eu1-N4	69.9(2)
O6-Eu1-N6	79.3(2)	O1-Eu1-N4	108.3(3)	N1-Eu1-N4	120.7(2)
O3-Eu1-N6	78.3(3)	O6-Eu1-N4	111.3(2)	N6-Eu1-N4	64.2(3)
O4-Eu1-N6	86.6(2)	O3-Eu1-N4	67.6(2)	O7-Eu1-N4	123.2(2)
N1-Eu1-N6	155.0(3)	N3-Eu1-N4	62.3(2)	O9-Eu1-N4	172.6(2)
Eu-Et-3 Bond lengths (Å)
Eu1-O1	2.481(2)	Eu1-N5	2.549(2)	Eu1-N4	2.577(2)
Eu1-O3	2.504(2)	Eu1-N1	2.554(2)	Eu1-N3	2.618(2)
Eu1-O4	2.509(2)	Eu1-O7	2.556(2)	Eu1-O9	2.5214(19)
Eu1-O6	2.5171(19)
Eu-Et-3 Bond angles (°)
O1-Eu1-O3	51.14(7)	O1-Eu1-O9	86.05(7)	O6-Eu1-N5	78.39(6)
O1-Eu1-O4	157.66(7)	O3-Eu1-O9	133.10(7)	O9-Eu1-N5	116.77(7)
O3-Eu1-O4	137.33(7)	O4-Eu1-O9	76.33(7)	O1-Eu1-N1	79.26(7)
O1-Eu1-O6	137.16(6)	O6-Eu1-O9	75.38(7)	O3-Eu1-N1	83.23(7)
O3-Eu1-O6	148.10(7)	O1-Eu1-N5	76.24(7)	O4-Eu1-N1	81.63(7)
O4-Eu1-O6	51.09(6)	O3-Eu1-N5	75.21(7)	O6-Eu1-N1	126.20(7)
O1-Eu1-O7	66.96(7)	O4-Eu1-N5	123.96(6)	O9-Eu1-N1	68.97(7)
O3-Eu1-O7	113.02(7)	O1-Eu1-N4	121.86(7)	N5-Eu1-N1	154.20(7)
O4-Eu1-O7	109.64(6)	O3-Eu1-N4	77.92(7)	O9-Eu1-N3	124.77(7)
O6-Eu1-O7	71.57(7)	O4-Eu1-N4	78.95(7)	N5-Eu1-N3	118.29(7)
O9-Eu1-O7	50.16(6)	O6-Eu1-N4	74.57(7)	N1-Eu1-N3	63.71(7)
N5-Eu1-O7	67.19(7)	O9-Eu1-N4	148.97(7)	O7-Eu1-N3	173.75(6)
N1-Eu1-O7	110.05(7)	N5-Eu1-N4	63.92(7)	N4-Eu1-N3	61.66(7)
O3-Eu1-N3	67.20(7)	N1-Eu1-N4	125.33(7)	O1-Eu1-N3	110.57(7)
O4-Eu1-N3	70.31(7)	O7-Eu1-N4	124.59(6)	O6-Eu1-N3	111.76(7)
R-Gd-Et-1 Bond lengths (Å)
Gd1-N3	2.633(6)	Gd1-O1	2.455(6)	Gd2-O14	2.620(6)
Gd1-O3	2.496(6)	Gd1-O5	2.516(6)	Gd2-O12	2.457(6)
Gd1-N2	2.514(6)	Gd1-O8	2.476(9)	Gd2-O10	2.456(6)
Gd1-N5	2.534(6)	Gd2-O13	2.469(5)	Gd2-N11	2.531(6)
Gd1-N4	2.594(6)	Gd2-N12	2.647(6)	Gd2-O17	2.481(6)
Gd1-O4	2.511(6)	Gd2-N14	2.513(6)	Gd2-O16	2.471(6)
Gd1-O7	2.514(9)	Gd2-N13	2.563(6)
R-Gd-Et-1 Bond angles (°)
O3-Gd1-N3	116.3(2)	N2-Gd1-N5	142.5(2)	O7-Gd1-N5	137.2(3)
O3-Gd1-N2	73.1(2)	N2-Gd1-N4	124.5(2)	O7-Gd1-N4	91.4(3)
O3-Gd1-N5	73.55(19)	O1-Gd1-N3	71.0(2)	O14-Gd2-N12	172.15(19)
O3-Gd1-N4	123.9(2)	O1-Gd1-O3	51.4(2)	O12-Gd2-O14	67.5(2)
O3-Gd1-O5	72.0(3)	O1-Gd1-N2	72.2(2)	O12-Gd2-O10	51.9(2)
O3-Gd1-O4	77.5(2)	O1-Gd1-N5	73.9(2)	O12-Gd2-N11	73.8(2)
N2-Gd1-O5	114.7(2)	O1-Gd1-N4	81.6(2)	O12-Gd2-O17	133.2(2)
N2-Gd1-O7	80.2(3)	O8-Gd1-N2	129.6(3)	O12-Gd2-O16	156.5(2)
N5-Gd1-N3	117.45(19)	O8-Gd1-N5	87.5(3)	O12-Gd2-O13	86.9(2)
N5-Gd1-N4	64.34(19)	O8-Gd1-N4	74.2(3)	O12-Gd2-N12	115.3(2)
N4-Gd1-N3	60.66(18)	O8-Gd1-O5	68.5(3)	O12-Gd2-N14	75.4(2)
O1-Gd1-O7	140.2(3)	O8-Gd1-O4	80.2(3)	O12-Gd2-N13	124.0(2)
O5-Gd1-N3	169.9(2)	O8-Gd1-O7	50.8(3)	O10-Gd2-O14	113.13(19)
O5-Gd1-N5	69.6(2)	O13-Gd2-O16	72.9(2)	O10-Gd2-N11	77.82(19)
O5-Gd1-N4	120.8(2)	O13-Gd2-N12	121.62(19)	O10-Gd2-O17	146.9(2)
O4-Gd1-N5	116.3(2)	O13-Gd2-N14	118.23(19)	O10-Gd2-O16	140.82(19)
O4-Gd1-N4	154.4(2)	O13-Gd2-N13	146.1(2)	O10-Gd2-O13	135.4(2)
O4-Gd1-O5	47.7(2)	N14-Gd2-O14	68.09(19)	O10-Gd2-N12	72.8(2)
O4-Gd1-O7	71.0(3)	N14-Gd2-N11	145.9(2)	O10-Gd2-N14	71.7(2)
O8-Gd1-N3	103.7(3)	N14-Gd2-N12	119.47(19)	O10-Gd2-N13	78.4(2)
O7-Gd1-N3	71.5(3)	N14-Gd2-N13	64.6(2)	N11-Gd2-O14	112.10(19)
O1-Gd1-O5	118.9(2)	N13-Gd2-O14	123.92(19)	N11-Gd2-N12	63.21(19)
O1-Gd1-O4	123.9(2)	N13-Gd2-N12	61.40(18)	N11-Gd2-N13	123.91(19)
O1-Gd1-O8	154.2(3)	O13-Gd2-O14	50.59(18)	O17-Gd2-O14	66.91(19)
O5-Gd1-O7	98.4(3)	O13-Gd2-N11	74.42(19)	O17-Gd2-N11	134.4(2)
O4-Gd1-N3	126.2(2)	O13-Gd2-O17	72.2(2)	O17-Gd2-N12	111.30(19)
O4-Gd1-N2	72.1(2)	O16-Gd2-O17	51.8(2)	O17-Gd2-N14	78.6(2)
O8-Gd1-O3	140.0(3)	O16-Gd2-N12	68.37(19)	O17-Gd2-N13	75.8(2)
O3-Gd1-O7	143.7(3)	O16-Gd2-N14	124.5(2)	O16-Gd2-O14	106.04(19)
N2-Gd1-N3	64.74(19)	O16-Gd2-N13	78.9(2)	O16-Gd2-N11	89.0(2)
S-Gd-Et-1 Bond lengths (Å)
Gd1-O1	2.468(5)	Gd1-N5	2.543(6)	Gd2-O10	2.456(5)
Gd1-O3	2.490(6)	Gd1-N4	2.595(5)	Gd2-O13	2.463(5)
Gd1-O4	2.496(6)	Gd1-N3	2.636(5)	Gd2-O12	2.463(5)
Gd1-O8	2.503(10)	Gd2-N13	2.564(5)	Gd2-O16	2.479(6)
Gd1-O5	2.509(6)	Gd2-O14	2.602(5)	Gd2-O17	2.498(6)
Gd1-O7	2.506(11)	Gd2-N12	2.653(5)	Gd2-N14	2.524(6)
Gd1-N2	2.525(6)	Gd2-N11	2.542(5)
S-Gd-Et-1 Bond angles (°)
O1-Gd1-O3	51.72(18)	O8-Gd1-N4	74.6(3)	O16-Gd2-O17	51.5(2)
O1-Gd1-O4	124.0(2)	O5-Gd1-N4	120.6(2)	O10-Gd2-N14	71.69(18)
O3-Gd1-O4	77.4(2)	O7-Gd1-N4	90.2(3)	O13-Gd2-N14	117.64(17)
O1-Gd1-O8	154.6(3)	N2-Gd1-N4	124.52(16)	O12-Gd2-N14	75.06(19)
O3-Gd1-O8	138.8(3)	N5-Gd1-N4	64.39(17)	O16-Gd2-N14	125.1(2)
O4-Gd1-O8	79.4(3)	O1-Gd1-N3	70.83(17)	O17-Gd2-N14	79.0(2)
O1-Gd1-O5	120.2(2)	O3-Gd1-N3	116.60(18)	O10-Gd2-N11	77.56(18)
O3-Gd1-O5	72.7(2)	O4-Gd1-N3	126.5(2)	O13-Gd2-N11	74.57(18)
O4-Gd1-O5	46.8(2)	O8-Gd1-N3	104.5(3)	O12-Gd2-N11	73.69(18)
O8-Gd1-O5	66.6(3)	O5-Gd1-N3	168.7(2)	O16-Gd2-N11	88.9(2)
O1-Gd1-O7	140.5(3)	O7-Gd1-N3	71.6(3)	O17-Gd2-N11	134.35(19)
O3-Gd1-O7	144.9(3)	N2-Gd1-N3	64.59(17)	N14-Gd2-N11	145.51(18)
O4-Gd1-O7	71.8(3)	N5-Gd1-N3	117.44(17)	O10-Gd2-N13	78.24(19)
O8-Gd1-O7	50.2(4)	N4-Gd1-N3	60.73(16)	O13-Gd2-N13	147.0(2)
O5-Gd1-O7	97.1(3)	O4-Gd1-N4	154.0(2)	O12-Gd2-N13	123.42(19)
O1-Gd1-N2	72.22(18)	N11-Gd2-N12	63.24(16)	O16-Gd2-N13	79.5(2)
O3-Gd1-N2	73.62(18)	N13-Gd2-N12	61.17(17)	O17-Gd2-N13	75.73(19)
O4-Gd1-N2	72.33(19)	O14-Gd2-N12	171.92(17)	N14-Gd2-N13	64.80(17)
O8-Gd1-N2	129.5(3)	O10-Gd2-O13	134.7(2)	N11-Gd2-N13	123.69(17)
O5-Gd1-N2	114.8(2)	O10-Gd2-O12	51.44(19)	O10-Gd2-O14	113.91(18)
O7-Gd1-N2	81.2(3)	O13-Gd2-O12	86.5(2)	O13-Gd2-O14	49.61(18)
O1-Gd1-N5	74.04(18)	O10-Gd2-O16	141.00(17)	O12-Gd2-O14	68.6(2)
O3-Gd1-N5	73.41(18)	O13-Gd2-O16	73.3(2)	O16-Gd2-O14	105.09(18)
O4-Gd1-N5	116.1(2)	O12-Gd2-O16	156.3(2)	O17-Gd2-O14	66.77(19)
O8-Gd1-N5	87.2(3)	O10-Gd2-O17	147.0(2)	N14-Gd2-O14	68.30(17)
O5-Gd1-N5	70.4(2)	O13-Gd2-O17	72.9(2)	N11-Gd2-O14	112.28(18)
O7-Gd1-N5	135.9(3)	O12-Gd2-O17	134.04(19)	N13-Gd2-O14	123.98(18)
N2-Gd1-N5	142.80(19)	O16-Gd2-N12	68.82(17)	O10-Gd2-N12	72.43(17)
O1-Gd1-N4	81.86(16)	O17-Gd2-N12	110.98(17)	O13-Gd2-N12	122.45(17)
O3-Gd1-N4	124.23(17)	N14-Gd2-N12	119.39(16)	O12-Gd2-N12	114.75(18)
R-Gd-Me-1 Bond lengths (Å)
Gd1-N3	2.633(5)	Gd1-O4	2.502(5)	Gd2-O17	2.497(5)
Gd1-O1	2.458(4)	Gd1-O8	2.480(6)	Gd2-O12	2.486(4)
Gd1-N4	2.590(5)	Gd1-O7	2.486(6)	Gd2-O10	2.442(4)
Gd1-O3	2.475(4)	Gd2-N13	2.584(5)	Gd2-O14	2.584(5)
Gd1-O5	2.552(6)	Gd2-O16	2.482(4)	Gd2-N14	2.542(5)
Gd1-N5	2.538(5)	Gd2-N12	2.647(5)	Gd2-O13	2.472(5)
Gd1-N2	2.519(5)	Gd2-N11	2.541(5)
R-Gd-Me-1 Bond angles (°)
O1-Gd1-N3	72.77(16)	O4-Gd1-N3	125.32(17)	O17-Gd2-O14	66.95(15)
O1-Gd1-N4	81.30(16)	O4-Gd1-N4	154.98(18)	O17-Gd2-N14	78.59(16)
O1-Gd1-O3	51.87(17)	O4-Gd1-O5	48.56(17)	O17-Gd2-N11	133.16(16)
O1-Gd1-O5	119.22(19)	O4-Gd1-N5	115.73(18)	O17-Gd2-N13	74.47(17)
O1-Gd1-N5	74.43(17)	O4-Gd1-N2	71.48(18)	O17-Gd2-N12	110.98(15)
O1-Gd1-N2	73.81(17)	O8-Gd1-N3	101.2(3)	O12-Gd2-O17	133.03(17)
O1-Gd1-O4	123.52(19)	O8-Gd1-N4	73.8(2)	O12-Gd2-O14	67.16(18)
O1-Gd1-O8	153.8(2)	O8-Gd1-O5	68.6(3)	O12-Gd2-N14	76.01(16)
O1-Gd1-O7	141.0(2)	O8-Gd1-N5	87.3(2)	O12-Gd2-N11	74.89(16)
N4-Gd1-N3	60.86(15)	O8-Gd1-N2	127.5(2)	O12-Gd2-N13	125.52(18)
O3-Gd1-N3	117.59(17)	O8-Gd1-O4	81.2(2)	O12-Gd2-N12	115.79(17)
O3-Gd1-N4	124.78(17)	O8-Gd1-O7	49.9(3)	O10-Gd2-O17	148.01(16)
O3-Gd1-O5	72.8(2)	O7-Gd1-N3	70.6(2)	O10-Gd2-O12	51.90(18)
O3-Gd1-N5	75.00(16)	O7-Gd1-N4	92.2(2)	O10-Gd2-O14	113.21(15)
O3-Gd1-N2	73.77(17)	O7-Gd1-O5	97.5(2)	O10-Gd2-N14	72.61(16)
O3-Gd1-O4	76.2(2)	O13-Gd2-N14	118.62(16)	O10-Gd2-O13	130.81(17)
O3-Gd1-O8	141.2(3)	O13-Gd2-N11	71.91(17)	O10-Gd2-N11	77.84(17)
O3-Gd1-O7	142.1(2)	O13-Gd2-N13	148.58(17)	O10-Gd2-N13	80.60(16)
O5-Gd1-N3	167.96(19)	O13-Gd2-O16	73.95(18)	O10-Gd2-O16	142.45(16)
O5-Gd1-N4	119.62(17)	O13-Gd2-N12	122.69(15)	O10-Gd2-N12	72.45(15)
N5-Gd1-N3	118.94(17)	N11-Gd2-O14	112.44(17)	O14-Gd2-N12	172.70(15)
N5-Gd1-N4	64.36(16)	N11-Gd2-N14	147.31(16)	N14-Gd2-O14	68.45(16)
N5-Gd1-O5	68.33(19)	N11-Gd2-N13	124.33(17)	N14-Gd2-N13	64.24(16)
N2-Gd1-N3	64.27(16)	N11-Gd2-N12	63.40(16)	N14-Gd2-N12	118.44(16)
N2-Gd1-N4	124.21(17)	O16-Gd2-O12	154.25(19)	O13-Gd2-O17	75.68(17)
N2-Gd1-O5	116.13(19)	O16-Gd2-O14	104.33(16)	O13-Gd2-O12	82.82(19)
N2-Gd1-N5	144.86(17)	O16-Gd2-N14	124.95(18)	O13-Gd2-O14	50.25(15)
O7-Gd1-N5	136.5(2)	O16-Gd2-N11	87.26(17)	N13-Gd2-O14	123.23(16)
O7-Gd1-N2	78.7(2)	O16-Gd2-N13	79.87(17)	N13-Gd2-N12	61.26(15)
O7-Gd1-O4	70.7(2)	O16-Gd2-N12	70.05(16)	O16-Gd2-O17	51.34(16)
S-Gd-Me-1 Bond lengths (Å)
Gd1-O3	2.475(4)	Gd1-O4	2.499(5)	Gd2-O10	2.438(4)
Gd1-O1	2.449(4)	Gd1-O8	2.480(6)	Gd2-O14	2.578(5)
Gd1-N3	2.635(5)	Gd1-O7	2.487(6)	Gd2-N13	2.581(5)
Gd1-O5	2.548(6)	Gd2-O16	2.474(4)	Gd2-O17	2.494(4)
Gd1-N4	2.594(5)	Gd2-N11	2.538(5)	Gd2-O12	2.484(4)
Gd1-N2	2.519(5)	Gd2-N14	2.542(5)	Gd2-O13	2.478(4)
Gd1-N5	2.536(5)	Gd2-N12	2.641(5)
S-Gd-Me-1 Bond angles (°)
O3-Gd1-N3	117.91(17)	O4-Gd1-N3	125.45(16)	O10-Gd2-O14	113.50(15)
O3-Gd1-O5	72.7(2)	O4-Gd1-O5	48.43(16)	O10-Gd2-N13	80.21(16)
O3-Gd1-N4	124.77(16)	O4-Gd1-N4	155.14(18)	O10-Gd2-O17	148.03(16)
O3-Gd1-N2	73.87(17)	O4-Gd1-N2	71.72(18)	O10-Gd2-O12	52.13(17)
O3-Gd1-N5	75.00(16)	O4-Gd1-N5	115.54(18)	O10-Gd2-O13	130.86(16)
O3-Gd1-O4	76.1(2)	O8-Gd1-N3	100.9(2)	O10-Gd2-O16	142.02(16)
O3-Gd1-O8	141.1(3)	O8-Gd1-O5	68.6(3)	O10-Gd2-N11	77.72(16)
O3-Gd1-O7	142.4(2)	O8-Gd1-N4	74.2(2)	O10-Gd2-N14	72.86(16)
O1-Gd1-O3	51.93(17)	O8-Gd1-N2	127.3(2)	O10-Gd2-N12	72.04(15)
O1-Gd1-N3	72.98(16)	O8-Gd1-N5	87.5(2)	O14-Gd2-N13	123.31(16)
O1-Gd1-O5	119.20(19)	O8-Gd1-O4	81.0(2)	O14-Gd2-N12	172.78(15)
O1-Gd1-N4	81.17(16)	O8-Gd1-O7	49.7(2)	N13-Gd2-N12	61.22(15)
O1-Gd1-N2	73.70(17)	O7-Gd1-N3	69.9(2)	O17-Gd2-O14	66.85(15)
O1-Gd1-N5	74.55(17)	O7-Gd1-O4	71.2(2)	O17-Gd2-N13	74.74(17)
O1-Gd1-O4	123.48(18)	O7-Gd1-N5	136.4(2)	O17-Gd2-N11	133.20(16)
O1-Gd1-O8	154.1(2)	O13-Gd2-N12	122.88(15)	O17-Gd2-N14	78.39(16)
O1-Gd1-O7	140.6(2)	O16-Gd2-O14	104.47(16)	O17-Gd2-N12	111.18(15)
O5-Gd1-N3	167.77(18)	O16-Gd2-N13	79.98(17)	O12-Gd2-O14	67.11(17)
O5-Gd1-N4	119.86(17)	O16-Gd2-O17	51.50(15)	O12-Gd2-N13	125.21(17)
N4-Gd1-N3	60.54(15)	O16-Gd2-O12	154.44(18)	O12-Gd2-O17	132.86(16)
N2-Gd1-N3	64.29(16)	O16-Gd2-O13	74.23(17)	O12-Gd2-N11	75.11(15)
N2-Gd1-O5	116.26(18)	O16-Gd2-N11	87.18(17)	O12-Gd2-N14	76.14(16)
N2-Gd1-N4	123.85(17)	O16-Gd2-N14	124.74(17)	O12-Gd2-N12	115.75(17)
N2-Gd1-N5	144.91(17)	O16-Gd2-N12	70.03(16)	O13-Gd2-O14	50.11(14)
N5-Gd1-N3	119.02(17)	N11-Gd2-O14	112.54(16)	O13-Gd2-N13	148.91(16)
N5-Gd1-O5	68.25(18)	N11-Gd2-N13	124.15(17)	O13-Gd2-O17	75.70(16)
N5-Gd1-N4	64.52(16)	N11-Gd2-N14	147.54(16)	O13-Gd2-O12	82.74(18)
O7-Gd1-O5	98.0(2)	N11-Gd2-N12	63.27(16)	O13-Gd2-N11	72.03(16)
O7-Gd1-N4	91.8(2)	N14-Gd2-O14	68.63(16)	O13-Gd2-N14	118.66(16)
O7-Gd1-N2	78.6(2)	N14-Gd2-N13	63.90(16)	N14-Gd2-N12	118.20(16)
R-Gd-Et-2 Bond lengths (Å)
Gd1-O4	2.468(4)	Gd1-N3	2.548(4)	Gd1-N1	2.516(4)
Gd1-O6	2.488(4)	Gd1-O3	2.573(4)	Gd1-N5	2.521(5)
Gd1-O7	2.490(4)	Gd1-N4	2.612(4)	Gd1-O1	2.525(4)
Gd1-O9	2.495(4)
R-Gd-Et-2 Bond angles (°)
O4-Gd1-O6	51.72(13)	O9-Gd1-N5	86.77(13)	N5-Gd1-O1	69.13(13)
O4-Gd1-O7	139.70(13)	N1-Gd1-N5	155.24(14)	O4-Gd1-N3	72.58(13)
O6-Gd1-O7	154.92(13)	O4-Gd1-O1	72.62(13)	O6-Gd1-N3	79.55(13)
O4-Gd1-O9	146.38(13)	O6-Gd1-O1	72.64(13)	O7-Gd1-N3	123.18(12)
O6-Gd1-O9	136.92(12)	O7-Gd1-O1	89.38(12)	O9-Gd1-N3	77.78(13)
O7-Gd1-O9	51.43(12)	O9-Gd1-O1	137.94(13)	N1-Gd1-N3	65.37(13)
O4-Gd1-N1	79.17(14)	N1-Gd1-O1	115.27(13)	N5-Gd1-N3	126.58(14)
O6-Gd1-N1	126.64(14)	O7-Gd1-O3	68.97(13)	O1-Gd1-N3	144.24(13)
O7-Gd1-N1	76.56(13)	O9-Gd1-O3	114.14(12)	O4-Gd1-O3	72.00(15)
O9-Gd1-N1	74.25(13)	N1-Gd1-O3	66.50(13)	O6-Gd1-O3	108.92(13)
O4-Gd1-N5	123.78(13)	N5-Gd1-O3	109.00(14)	O1-Gd1-O3	49.75(12)
O6-Gd1-N5	78.12(13)	O7-Gd1-N4	111.37(13)	N3-Gd1-O3	124.07(14)
O7-Gd1-N5	79.18(13)	O9-Gd1-N4	69.77(11)	O4-Gd1-N4	108.66(14)
N5-Gd1-N4	64.05(14)	N1-Gd1-N4	121.15(14)	O6-Gd1-N4	67.31(12)
N3-Gd1-N4	62.60(13)	O1-Gd1-N4	122.80(12)	O3-Gd1-N4	172.34(13)
R-Tb-Et-1 Bond lengths (Å)
Tb1-O3	2.489(7)	Tb1-N2	2.518(7)	Tb2-N11	2.536(6)
Tb1-O1	2.458(6)	Tb1-O8	2.477(12)	Tb2-O10	2.453(7)
Tb1-N3	2.628(7)	Tb1-O7	2.521(12)	Tb2-O12	2.465(6)
Tb1-O5	2.510(8)	Tb2-O16	2.474(6)	Tb2-O13	2.465(6)
Tb1-N4	2.596(7)	Tb2-N13	2.567(7)	Tb2-N12	2.646(7)
Tb1-N5	2.536(6)	Tb2-O17	2.482(6)	Tb2-O14	2.623(6)
Tb1-O4	2.509(8)	Tb2-N14	2.523(7)
R-Tb-Et-1 Bond angles (°)
O3-Tb1-N3	116.5(2)	O7-Tb1-N3	71.4(3)	N11-Tb2-N12	63.0(2)
O3-Tb1-O5	72.4(3)	O7-Tb1-N4	91.0(3)	N11-Tb2-O14	111.8(2)
O3-Tb1-N4	123.9(2)	O7-Tb1-N5	136.6(3)	N11-Tb2-N13	123.9(2)
O3-Tb1-N5	73.5(2)	O4-Tb1-N3	126.3(2)	O10-Tb2-N11	77.8(2)
O3-Tb1-N2	73.3(2)	O4-Tb1-O5	47.3(2)	O10-Tb2-O12	51.5(3)
O3-Tb1-O7	144.2(3)	O4-Tb1-N4	154.4(3)	O10-Tb2-O13	135.2(2)
O3-Tb1-O4	77.4(3)	O4-Tb1-N5	116.1(2)	O10-Tb2-N12	72.5(2)
O1-Tb1-O3	51.5(2)	O4-Tb1-N2	71.9(2)	O10-Tb2-O14	113.6(2)
O1-Tb1-N3	70.9(2)	O4-Tb1-O7	71.4(4)	O10-Tb2-N14	71.8(2)
O1-Tb1-O5	119.7(3)	O8-Tb1-N4	73.8(4)	O10-Tb2-O16	140.8(2)
O1-Tb1-N4	81.8(2)	O8-Tb1-N5	87.9(4)	O10-Tb2-N13	78.3(2)
O1-Tb1-N5	74.3(2)	O8-Tb1-N2	129.0(4)	O10-Tb2-O17	146.7(2)
O1-Tb1-N2	72.1(2)	O8-Tb1-O7	49.8(4)	O12-Tb2-N11	73.7(2)
O1-Tb1-O8	154.3(4)	O8-Tb1-O4	80.6(4)	O12-Tb2-N12	114.7(2)
O1-Tb1-O7	140.1(3)	O8-Tb1-O5	68.8(4)	O12-Tb2-O14	68.1(3)
O1-Tb1-O4	123.7(3)	N14-Tb2-N12	119.6(2)	O12-Tb2-N14	75.4(2)
O5-Tb1-N3	169.2(3)	N14-Tb2-O14	68.6(2)	O12-Tb2-O16	156.8(3)
O5-Tb1-N4	120.7(2)	N14-Tb2-N13	64.6(2)	O12-Tb2-N13	123.6(3)
O5-Tb1-N5	69.9(2)	O16-Tb2-N11	89.2(2)	O12-Tb2-O17	133.8(2)
O5-Tb1-N2	114.7(3)	O16-Tb2-N12	68.6(2)	O13-Tb2-N11	74.5(2)
O5-Tb1-O7	97.8(4)	O16-Tb2-O14	105.6(2)	O13-Tb2-O12	86.9(3)
N4-Tb1-N3	60.7(2)	O16-Tb2-N14	124.3(2)	O13-Tb2-N12	121.9(2)
N5-Tb1-N3	117.6(2)	O16-Tb2-N13	78.8(2)	O13-Tb2-O14	49.8(2)
N5-Tb1-N4	64.3(2)	O16-Tb2-O17	51.6(2)	O13-Tb2-N14	117.9(2)
N2-Tb1-N3	64.9(2)	N13-Tb2-N12	61.5(2)	O13-Tb2-O16	73.3(2)
N2-Tb1-N4	124.7(2)	N13-Tb2-O14	124.3(2)	O13-Tb2-N13	146.5(2)
N2-Tb1-N5	142.8(2)	O17-Tb2-N11	134.4(2)	O13-Tb2-O17	72.6(2)
N2-Tb1-O7	80.5(4)	O17-Tb2-N12	111.3(2)	O14-Tb2-N12	171.6(2)
O8-Tb1-O3	140.8(4)	O17-Tb2-O14	67.0(2)	N14-Tb2-N11	145.9(2)
O8-Tb1-N3	102.7(4)	O17-Tb2-N14	78.5(2)	O17-Tb2-N13	75.6(2)
R-Tb-Me-1 Bond lengths (Å)
Tb1-O1	2.429(5)	Tb1-O4	2.475(6)	Tb2-O13	2.462(5)
Tb1-O3	2.459(5)	Tb1-O5	2.552(7)	Tb2-O14	2.578(5)
Tb1-N3	2.623(5)	Tb1-O7	2.463(6)	Tb2-O17	2.481(5)
Tb1-N4	2.580(5)	Tb2-N14	2.520(5)	Tb2-O10	2.431(5)
Tb1-N2	2.509(5)	Tb2-N11	2.518(5)	Tb2-O12	2.473(5)
Tb1-N5	2.520(5)	Tb2-N12	2.642(5)	Tb2-O16	2.459(5)
Tb1-O8	2.453(7)	Tb2-N13	2.566(6)
R-Tb-Me-1 Bond angles (°)
O1-Tb1-O3	52.04(19)	O8-Tb1-N5	86.7(2)	O13-Tb2-O14	50.17(15)
O1-Tb1-N3	72.78(18)	O8-Tb1-O4	80.0(2)	O13-Tb2-O17	75.92(18)
O1-Tb1-N4	81.42(18)	O8-Tb1-O5	68.0(3)	O13-Tb2-O12	82.4(2)
O1-Tb1-N2	74.12(19)	O8-Tb1-O7	50.3(3)	O13-Tb2-N12	122.56(17)
O1-Tb1-N5	74.66(18)	O4-Tb1-N3	124.72(18)	O13-Tb2-N13	148.82(18)
O1-Tb1-O8	154.0(2)	O4-Tb1-N4	154.2(2)	O13-Tb2-N14	118.31(17)
O1-Tb1-O4	124.2(2)	O4-Tb1-N2	71.22(19)	O13-Tb2-N11	71.58(19)
O1-Tb1-O5	118.9(2)	O4-Tb1-N5	115.68(19)	O14-Tb2-N12	172.46(17)
O1-Tb1-O7	140.6(2)	O4-Tb1-O5	48.52(17)	O17-Tb2-O14	66.92(16)
O3-Tb1-N3	117.63(18)	O5-Tb1-N3	168.2(2)	O17-Tb2-N12	110.89(17)
O3-Tb1-N4	125.02(18)	O5-Tb1-N4	120.02(19)	O17-Tb2-N13	74.47(19)
O3-Tb1-N2	73.80(18)	O7-Tb1-N3	69.8(2)	O17-Tb2-N14	78.59(17)
O3-Tb1-N5	74.84(17)	O7-Tb1-N4	91.0(2)	O17-Tb2-N11	133.12(18)
O3-Tb1-O4	76.9(2)	O7-Tb1-N2	79.0(2)	O10-Tb2-O13	130.70(18)
O3-Tb1-O5	72.1(2)	O7-Tb1-N5	135.9(2)	O10-Tb2-O14	113.58(16)
O3-Tb1-O7	143.1(2)	N11-Tb2-O14	112.19(18)	O10-Tb2-O17	148.06(17)
N4-Tb1-N3	61.12(16)	N11-Tb2-N12	63.56(18)	O10-Tb2-O12	52.33(19)
N2-Tb1-N3	64.32(18)	O16-Tb2-O12	153.9(2)	O10-Tb2-O16	142.04(18)
N2-Tb1-N4	124.57(19)	O16-Tb2-N12	69.79(18)	O10-Tb2-N12	72.29(17)
N2-Tb1-N5	145.08(18)	O16-Tb2-N13	79.93(19)	O10-Tb2-N13	80.47(18)
N2-Tb1-O5	115.4(2)	O16-Tb2-N14	125.28(18)	O10-Tb2-N14	72.89(17)
N5-Tb1-N3	119.60(19)	O16-Tb2-N11	87.11(18)	O10-Tb2-N11	77.79(18)
N5-Tb1-N4	64.79(18)	N13-Tb2-O14	123.29(17)	O12-Tb2-O14	67.08(18)
N5-Tb1-O5	68.1(2)	N13-Tb2-N12	61.30(17)	O12-Tb2-O17	132.96(18)
O8-Tb1-O3	140.0(3)	N14-Tb2-O14	68.20(17)	O12-Tb2-N12	115.98(18)
O8-Tb1-N3	102.4(3)	N14-Tb2-N12	118.90(17)	O12-Tb2-N13	125.75(19)
O8-Tb1-N4	74.2(2)	N14-Tb2-N13	64.61(17)	O12-Tb2-N14	75.91(17)
O8-Tb1-N2	127.7(2)	O16-Tb2-O17	51.53(16)	O12-Tb2-N11	74.71(17)
O7-Tb1-O4	71.0(2)	N11-Tb2-N13	124.52(19)	O16-Tb2-O13	74.13(19)
O7-Tb1-O5	98.4(2)	N11-Tb2-N14	147.22(18)	O16-Tb2-O14	104.36(18)
S-Tb-Me-1 Bond lengths (Å)
Tb1-O3	2.460(5)	Tb1-N5	2.526(4)	Tb2-O10	2.428(5)
Tb1-N3	2.631(5)	Tb1-O4	2.486(5)	Tb2-O12	2.469(4)
Tb1-N2	2.505(4)	Tb1-O7	2.472(6)	Tb2-O14	2.582(5)
Tb1-O1	2.438(5)	Tb2-N14	2.529(4)	Tb2-O17	2.477(4)
Tb1-N4	2.582(5)	Tb2-N13	2.569(5)	Tb2-N11	2.525(4)
Tb1-O5	2.550(5)	Tb2-N12	2.637(5)	Tb2-O13	2.471(4)
Tb1-O8	2.457(7)	Tb2-O16	2.463(5)
S-Tb-Me-1 Bond angles (°)
O3-Tb1-N3	117.65(17)	N5-Tb1-N3	119.41(16)	O10-Tb2-O12	52.49(18)
O3-Tb1-N2	73.82(16)	N5-Tb1-N4	64.61(16)	O10-Tb2-O14	113.54(15)
O3-Tb1-N4	124.88(16)	N5-Tb1-O5	68.02(17)	O10-Tb2-O17	147.95(14)
O3-Tb1-O5	72.2(2)	O4-Tb1-N3	125.06(15)	O10-Tb2-N11	77.77(16)
O3-Tb1-N5	74.90(15)	O4-Tb1-N2	71.50(17)	O10-Tb2-O13	131.13(17)
O3-Tb1-O4	76.6(2)	O4-Tb1-N4	154.47(18)	O10-Tb2-N14	72.88(15)
O3-Tb1-O7	142.8(2)	O4-Tb1-O5	48.46(14)	O10-Tb2-N13	80.56(16)
N2-Tb1-N3	64.25(16)	O4-Tb1-N5	115.53(17)	O10-Tb2-N12	72.01(15)
N2-Tb1-N4	124.40(17)	O7-Tb1-N3	69.96(19)	O10-Tb2-O16	141.85(16)
N2-Tb1-O5	115.69(17)	O7-Tb1-N2	78.9(2)	O12-Tb2-O14	66.83(17)
N2-Tb1-N5	145.02(17)	O7-Tb1-N4	91.4(2)	O12-Tb2-O17	132.66(16)
O1-Tb1-O3	52.13(17)	O7-Tb1-O5	98.3(2)	O12-Tb2-N11	74.87(15)
O1-Tb1-N3	72.65(16)	O7-Tb1-N5	136.0(2)	O12-Tb2-O13	82.71(18)
O1-Tb1-N2	73.96(16)	O7-Tb1-O4	71.1(2)	O12-Tb2-N14	75.91(15)
O1-Tb1-N4	81.22(16)	O8-Tb1-O4	80.3(2)	O12-Tb2-N13	125.84(17)
O1-Tb1-O5	118.98(19)	O13-Tb2-N13	148.30(17)	O12-Tb2-N12	115.95(16)
O1-Tb1-O8	153.90(19)	O16-Tb2-O14	104.59(15)	O14-Tb2-N12	172.72(14)
O1-Tb1-N5	74.67(16)	O16-Tb2-O17	51.80(14)	O17-Tb2-O14	66.90(15)
O1-Tb1-O4	124.12(19)	O16-Tb2-N11	87.03(16)	O17-Tb2-N11	133.26(16)
O1-Tb1-O7	140.57(19)	O16-Tb2-O13	73.87(17)	O17-Tb2-N14	78.43(15)
N4-Tb1-N3	61.05(14)	O16-Tb2-N14	125.27(16)	O17-Tb2-N13	74.33(17)
O5-Tb1-N3	168.26(18)	O16-Tb2-N13	79.81(17)	O17-Tb2-N12	111.20(15)
O5-Tb1-N4	119.88(16)	O16-Tb2-N12	69.89(15)	N11-Tb2-O14	112.20(15)
O8-Tb1-O3	140.2(3)	N14-Tb2-N13	64.44(15)	N11-Tb2-N14	147.27(17)
O8-Tb1-N3	102.2(2)	N14-Tb2-N12	118.62(15)	N11-Tb2-N13	124.58(16)
O8-Tb1-N2	127.8(2)	N13-Tb2-O14	123.23(14)	N11-Tb2-N12	63.53(15)
O8-Tb1-N4	74.2(2)	N13-Tb2-N12	61.36(14)	O13-Tb2-O14	50.24(13)
O8-Tb1-O5	68.2(3)	O16-Tb2-O12	154.00(17)	O13-Tb2-O17	75.59(16)
O8-Tb1-N5	86.7(2)	O13-Tb2-N12	122.67(14)	O13-Tb2-N11	71.82(16)
O8-Tb1-O7	50.3(2)	N14-Tb2-O14	68.31(15)	O13-Tb2-N14	118.46(15)
R-Tb-Et-2 Bond lengths
Tb1-O9	2.457(5)	Tb1-N4	2.538(5)	Tb1-N5	2.501(5)
Tb1-O7	2.474(5)	Tb1-O1	2.565(5)	Tb1-N1	2.501(6)
Tb1-O6	2.483(5)	Tb1-N3	2.603(5)	Tb1-O3	2.515(5)
Tb1-O4	2.487(5)
R-Tb-Et-2 Bond angles (°)
O9-Tb1-O7	52.16(17)	N5-Tb1-N1	155.14(18)	O7-Tb1-N3	67.16(16)
O9-Tb1-O6	146.12(17)	O9-Tb1-O3	72.43(17)	O6-Tb1-N3	69.83(15)
O7-Tb1-O6	136.83(15)	O7-Tb1-O3	72.08(16)	O4-Tb1-N3	111.53(16)
O9-Tb1-O4	139.44(17)	O6-Tb1-O3	138.42(16)	N5-Tb1-N3	121.17(17)
O7-Tb1-O4	154.39(16)	O4-Tb1-O3	89.50(16)	N1-Tb1-N3	64.22(17)
O6-Tb1-O4	51.80(15)	N5-Tb1-O3	115.54(16)	O3-Tb1-N3	122.39(16)
O9-Tb1-N5	78.80(18)	N1-Tb1-O3	69.01(17)	N4-Tb1-N3	62.62(17)
O7-Tb1-N5	126.73(17)	O9-Tb1-N4	72.38(17)	O1-Tb1-N3	172.26(17)
O6-Tb1-N5	74.29(16)	O7-Tb1-N4	79.52(16)	O9-Tb1-O1	71.94(18)
O4-Tb1-N5	76.95(17)	O6-Tb1-N4	77.87(15)	O7-Tb1-O1	109.03(16)
O9-Tb1-N1	124.17(17)	O4-Tb1-N4	123.72(15)	O6-Tb1-O1	114.11(16)
O7-Tb1-N1	78.13(17)	N5-Tb1-N4	65.37(17)	O4-Tb1-O1	68.74(17)
O6-Tb1-N1	86.75(17)	N1-Tb1-N4	126.78(17)	N5-Tb1-O1	66.56(17)
O4-Tb1-N1	78.71(17)	O3-Tb1-N4	143.70(16)	N1-Tb1-O1	108.76(18)
N4-Tb1-O1	124.12(18)	O9-Tb1-N3	108.78(17)	O3-Tb1-O1	50.09(16)
