# Supplementary material for: Aggregation induced emission dynamic chiral europium(III) complexes with excellent circularly polarized luminescence and smart sensors
Source: Nat Commun. 2024 Apr 4;15:2896. doi: 10.1038/s41467-024-47246-z (PMC10994944; doi:10.1038/s41467-024-47246-z)
Supplement: Supplementary file 5 — Supplementary Data 2 [file 41467_2024_47246_MOESM5_ESM.xlsx]

## Sheet: Sheet1
R-Eu-Et-1
Glycerol : DMSO (%)	QY (%)	CH3CN : DMF (%)	QY (%)
0	0.1	0	2.4
10	0.2	10	7.5
20	0.2	20	14.6
30	0.4	30	15.5
40	0.4	40	16.1
50	0.6	50	17.2
60	1.7	60	18.8
70	1.8	70	19.9
80	11.5	80	20.5
90	15.3	90	22
99	27.2	99	26.3
S-Eu-Et-1
Glycerol : DMSO (%)	QY (%)	CH3CN : DMF (%)	QY (%)
0	0.1	0	4.7
10	0.2	10	8
20	0.2	20	14.8
30	0.3	30	16
40	0.4	40	16.9
50	1.4	50	17.7
60	2.1	60	19.2
70	3.8	70	20.4
80	12.7	80	20.6
90	16.9	90	22.6
99	27.9	99	26.7
R-Eu-Et-2
Glycerol : DMSO (%)	QY (%)	CH3CN : DMF (%)	QY (%)
0	0.04	0	3.9
10	0.1	10	9.5
20	0.3	20	12.1
30	0.3	30	12.9
40	0.4	40	13.8
50	0.6	50	14.1
60	2.8	60	14.8
70	8.9	70	15.8
80	11.1	80	16
90	19.7	90	16.7
99	27.8	99	18.6
S-Eu-Et-2
Glycerol : DMSO (%)	QY (%)	CH3CN : DMF (%)	QY (%)
0	0.02	0	5.6
10	0.07	10	10.4
20	0.02	20	12.3
30	0.02	30	13.7
40	0.02	40	14.2
50	0.4	50	14.8
60	1.3	60	15.4
70	8.1	70	15.5
80	13.5	80	16.7
90	19	90	17.2
99	24.1	99	19.9
R-Eu-Me-1
Glycerol : DMSO (%)	QY (%)	CH3CN : DMF (%)	QY (%)
0	0.1	0	3.4
10	0.1	10	5.4
20	0.2	20	6.6
30	0.2	30	9.5
40	0.4	40	16.7
50	0.4	50	19.7
60	2.5	60	19.9
70	4.5	70	23.8
80	18.5	80	18.4
90	21.3	90	24.7
99	25	99	29.5
S- Eu-Me-1
Glycerol : DMSO (%)	QY (%)	CH3CN : DMF (%)	QY (%)
0	0.1	0	3.9
10	0.2	10	8.8
20	0.2	20	11.8
30	0.2	30	14.8
40	0.6	40	17.3
50	0.2	50	19.5
60	1.7	60	23
70	4.5	70	19.7
80	21.5	80	24.2
90	23.2	90	26.3
99	28	99	29.9
