# Supplementary material for: Aggregation induced emission dynamic chiral europium(III) complexes with excellent circularly polarized luminescence and smart sensors
Source: Nat Commun. 2024 Apr 4;15:2896. doi: 10.1038/s41467-024-47246-z (PMC10994944; doi:10.1038/s41467-024-47246-z)
Supplement: Supplementary file 6 — Supplementary Data 3 [file 41467_2024_47246_MOESM6_ESM.txt]

!BIOSYM archive 3
PBC=OFF

!DATE     Nov 08 16:34:36 2023
Eu1      3.631980092   11.200721033    2.765244134 XXXX 1      xx      Eu  0.000
N2       3.897939787   11.419712290    5.348771280 XXXX 1      xx      N   0.000
O3       6.126430605   11.074355669    3.039289298 XXXX 1      xx      O   0.000
O4       4.438439698    9.021368502    1.758110549 XXXX 1      xx      O   0.000
O5       4.009235523    9.007972822    3.888993565 XXXX 1      xx      O   0.000
O6       5.260150663   13.075717000    3.013952147 XXXX 1      xx      O   0.000
O7       1.235141532   10.868044673    3.267116855 XXXX 1      xx      O   0.000
O8       1.795659600   10.257483353    1.250091532 XXXX 1      xx      O   0.000
N9       4.579659076   11.629275248    0.378792260 XXXX 1      xx      N   0.000
N10      2.466666831   13.403848185    4.034845548 XXXX 1      xx      N   0.000
N11      2.495337929   13.194391017    1.359033184 XXXX 1      xx      N   0.000
C12      4.532729936   10.669169538    6.292556237 XXXX 1      xx      C   0.000
C13      3.322115701   12.441364366    5.992277419 XXXX 1      xx      C   0.000
N14      6.318535514   12.340849113    3.104031347 XXXX 1      xx      N   0.000
N15      4.397878279    8.348792872    2.847021378 XXXX 1      xx      N   0.000
O16      7.435310920   12.830884035    3.242354132 XXXX 1      xx      O   0.000
N17      0.862973510   10.426458002    2.106289669 XXXX 1      xx      N   0.000
O18     -0.320911132   10.212312859    1.856377935 XXXX 1      xx      O   0.000
C19      4.053168760   12.649607914   -0.307610042 XXXX 1      xx      C   0.000
C20      5.577766879   11.112881040   -0.391038036 XXXX 1      xx      C   0.000
O21      4.697722235    7.162213924    2.907625443 XXXX 1      xx      O   0.000
N22      3.571415674   12.362258492    7.343542174 XXXX 1      xx      N   0.000
C23      4.346848321   11.242183100    7.537864793 XXXX 1      xx      C   0.000
C24      3.158643743   13.301850326    8.392548977 XXXX 1      xx      C   0.000
C25      0.606699859   15.101533125    4.050660974 XXXX 1      xx      C   0.000
C26     -0.505086487   14.321141522    4.408885652 XXXX 1      xx      C   0.000
C27      1.776932669   14.478926238    3.309651438 XXXX 1      xx      C   0.000
C28      0.618854586   16.457697980    4.402667370 XXXX 1      xx      C   0.000
C29      2.574063574   13.470005679    5.314579480 XXXX 1      xx      C   0.000
C30      1.351152490   13.928365592    1.913203853 XXXX 1      xx      C   0.000
C31      2.954030764   13.443524396    0.182901896 XXXX 1      xx      C   0.000
H32      5.065213151    9.759954069    6.024806807 XXXX 1      xx      H   0.000
H33      4.677359833   10.944886807    8.528328818 XXXX 1      xx      H   0.000
N34      4.703585388   12.808787366   -1.510520442 XXXX 1      xx      N   0.000
C35      5.669093831   11.830149239   -1.570148955 XXXX 1      xx      C   0.000
C36      4.410362275   13.787772163   -2.565221626 XXXX 1      xx      C   0.000
H37      6.167257539   10.260096393   -0.062454622 XXXX 1      xx      H   0.000
H38      0.586988966   13.156957969    2.110828377 XXXX 1      xx      H   0.000
C39      0.737549926   14.974881671    1.000367743 XXXX 1      xx      C   0.000
H40     -0.526898277   13.254787098    4.161684107 XXXX 1      xx      H   0.000
C41     -1.580728515   14.892827365    5.090113361 XXXX 1      xx      C   0.000
H42      2.545837646   15.253576158    3.129621843 XXXX 1      xx      H   0.000
H43      1.480670553   17.077587333    4.133201443 XXXX 1      xx      H   0.000
C44     -0.456564265   17.030634785    5.087819503 XXXX 1      xx      C   0.000
C45     -0.411288138   14.652015090    0.264132702 XXXX 1      xx      C   0.000
C46      1.326071882   16.234459192    0.806441905 XXXX 1      xx      C   0.000
H47      2.119668862   14.277610527    5.913289881 XXXX 1      xx      H   0.000
H48      2.535774807   14.226622137   -0.468716169 XXXX 1      xx      H   0.000
H49      6.332286793   11.736222054   -2.425831548 XXXX 1      xx      H   0.000
C50     -0.372562637   16.819980161   -0.816382632 XXXX 1      xx      C   0.000
H51     -0.808577784   17.539791458   -1.515229165 XXXX 1      xx      H   0.000
C52      0.774345555   17.152411278   -0.090906209 XXXX 1      xx      C   0.000
C53     -0.963330242   15.566109885   -0.637570750 XXXX 1      xx      C   0.000
H54     -0.432456401   18.091908367    5.352030989 XXXX 1      xx      H   0.000
C55     -1.561426980   16.249082514    5.431590686 XXXX 1      xx      C   0.000
H56     -0.880826758   13.672307182    0.403382830 XXXX 1      xx      H   0.000
H57      1.246565747   18.130079976   -0.226693770 XXXX 1      xx      H   0.000
H58      2.232817057   16.506173036    1.355306348 XXXX 1      xx      H   0.000
H59      3.208183587   12.751125413    9.343862367 XXXX 1      xx      H   0.000
H60      2.100305355   13.556245785    8.229014316 XXXX 1      xx      H   0.000
C61      4.027878295   14.554792485    8.447868336 XXXX 1      xx      C   0.000
H62     -2.404475893   16.693881777    5.967208577 XXXX 1      xx      H   0.000
C63      3.293614950   13.337231623   -3.501578641 XXXX 1      xx      C   0.000
H64      3.133304324   14.101158716   -4.279769825 XXXX 1      xx      H   0.000
H65      2.347584851   13.197911425   -2.957688145 XXXX 1      xx      H   0.000
H66      3.545824963   12.385399175   -3.993926147 XXXX 1      xx      H   0.000
H67      4.161849989   14.744599041   -2.081294943 XXXX 1      xx      H   0.000
H68      5.348255470   13.950062534   -3.116302187 XXXX 1      xx      H   0.000
H69     -1.863375829   15.297969370   -1.198324419 XXXX 1      xx      H   0.000
H70     -2.443762119   14.274831005    5.355593559 XXXX 1      xx      H   0.000
H71      3.978217366   15.121735538    7.506154299 XXXX 1      xx      H   0.000
H72      5.081524911   14.297711733    8.634663233 XXXX 1      xx      H   0.000
H73      3.679092425   15.211264675    9.261015245 XXXX 1      xx      H   0.000
end
end
