# Supplementary material for: Aggregation induced emission dynamic chiral europium(III) complexes with excellent circularly polarized luminescence and smart sensors
Source: Nat Commun. 2024 Apr 4;15:2896. doi: 10.1038/s41467-024-47246-z (PMC10994944; doi:10.1038/s41467-024-47246-z)
Supplement: Supplementary file 7 — Supplementary Data 4 [file 41467_2024_47246_MOESM7_ESM.txt]

!BIOSYM archive 3
PBC=OFF

!DATE     Nov 08 16:37:35 2023
Eu1      3.375682020    7.285708377    6.763561113 XXXX 1      xx      Eu  0.000
O2       4.820858875    9.317377567    6.542148509 XXXX 1      xx      O   0.000
O3       2.719173068    6.474013529    4.453293027 XXXX 1      xx      O   0.000
O4       2.777744746    5.814919879    8.721503862 XXXX 1      xx      O   0.000
O5       1.329100891    5.881535187    7.089972088 XXXX 1      xx      O   0.000
O6       2.016715031    8.451002128    5.009882202 XXXX 1      xx      O   0.000
O7       5.386664875    7.650263875    5.253238298 XXXX 1      xx      O   0.000
N8       4.267884407    4.910146649    6.188066915 XXXX 1      xx      N   0.000
N9       3.958635752    8.376578525    9.212621402 XXXX 1      xx      N   0.000
N10      1.707495404    9.085454860    7.748037821 XXXX 1      xx      N   0.000
N11      5.594962338    6.529920200    8.025191257 XXXX 1      xx      N   0.000
N12      5.652733907    8.829301076    5.683968695 XXXX 1      xx      N   0.000
N13      2.062616215    7.520049477    4.117356597 XXXX 1      xx      N   0.000
N14      1.660556800    5.391422045    8.229328554 XXXX 1      xx      N   0.000
O15      0.966949438    4.566771769    8.817158171 XXXX 1      xx      O   0.000
N16      5.762343746    3.267375775    6.396313973 XXXX 1      xx      N   0.000
C17      5.383940230    4.525402815    6.815192997 XXXX 1      xx      C   0.000
C18      6.958705234    2.507158244    6.775566883 XXXX 1      xx      C   0.000
C19      4.839564712    2.869373794    5.455610083 XXXX 1      xx      C   0.000
O20      1.512355728    7.634099179    3.028650661 XXXX 1      xx      O   0.000
O21      6.647100992    9.453068111    5.320694432 XXXX 1      xx      O   0.000
N22      1.191085251   10.754008413    9.137687642 XXXX 1      xx      N   0.000
C23      2.067237140    9.724003974    8.865952395 XXXX 1      xx      C   0.000
C24      1.240110142   11.742056436   10.222629150 XXXX 1      xx      C   0.000
C25      0.247723125   10.743843594    8.133344663 XXXX 1      xx      C   0.000
C26      3.922790757    3.898581173    5.344604983 XXXX 1      xx      C   0.000
C27      3.209950685    9.323323619    9.652790511 XXXX 1      xx      C   0.000
C28      5.079485750    7.859337915    9.996393371 XXXX 1      xx      C   0.000
C29      6.060814070    5.355466346    7.781879097 XXXX 1      xx      C   0.000
C30      7.948873068    7.879135289   10.788522492 XXXX 1      xx      C   0.000
H31      8.828483481    7.458214184   11.304007106 XXXX 1      xx      H   0.000
H32      8.289213785    8.792733469   10.266102208 XXXX 1      xx      H   0.000
C33      6.857247417    8.240000173   11.792663694 XXXX 1      xx      C   0.000
C34      7.420714736    6.874033868    9.760422090 XXXX 1      xx      C   0.000
H35      3.374907186    9.832919942   10.613933228 XXXX 1      xx      H   0.000
C36      0.585180490    9.707731377    7.286722480 XXXX 1      xx      C   0.000
H37      0.096168901    9.387731579    6.370113893 XXXX 1      xx      H   0.000
H38      7.227964611    8.978389572   12.523463029 XXXX 1      xx      H   0.000
H39      6.575750094    7.338057207   12.367593841 XXXX 1      xx      H   0.000
C40      5.619736959    8.799146652   11.085891622 XXXX 1      xx      C   0.000
C41      6.201261346    7.418782305    9.011420118 XXXX 1      xx      C   0.000
H42      6.672810092    1.443615239    6.781945954 XXXX 1      xx      H   0.000
H43      7.214972333    2.770569059    7.812099280 XXXX 1      xx      H   0.000
C44      8.134756753    2.758070960    5.838270147 XXXX 1      xx      C   0.000
H45      7.883781681    2.477655398    4.804589280 XXXX 1      xx      H   0.000
H46      9.003167820    2.160222372    6.158563554 XXXX 1      xx      H   0.000
H47      8.425041972    3.819487545    5.837396810 XXXX 1      xx      H   0.000
H48      8.215767077    6.621592837    9.036029218 XXXX 1      xx      H   0.000
H49      7.144429713    5.937465130   10.283372621 XXXX 1      xx      H   0.000
H50      4.910745002    1.904846970    4.958501210 XXXX 1      xx      H   0.000
H51      4.705011838    6.928840990   10.469631104 XXXX 1      xx      H   0.000
H52      5.867831197    9.770292787   10.616990703 XXXX 1      xx      H   0.000
H53      4.833148628    8.991640088   11.837073525 XXXX 1      xx      H   0.000
H54      6.956343941    4.946236232    8.272670875 XXXX 1      xx      H   0.000
H55      6.499557817    8.328153782    8.454017217 XXXX 1      xx      H   0.000
H56      1.292604553   12.741234420    9.760624299 XXXX 1      xx      H   0.000
H57      2.181531767   11.595337141   10.766764334 XXXX 1      xx      H   0.000
C58      0.051661369   11.644706723   11.173032137 XXXX 1      xx      C   0.000
H59      3.047799710    3.972167692    4.704033734 XXXX 1      xx      H   0.000
H60     -0.900577698   11.807235972   10.647385596 XXXX 1      xx      H   0.000
H61      0.140599977   12.415512896   11.954137827 XXXX 1      xx      H   0.000
H62      0.006997398   10.656865953   11.655765991 XXXX 1      xx      H   0.000
H63     -0.560967585   11.468610192    8.104007706 XXXX 1      xx      H   0.000
end
end
