# Supplementary material for: Aggregation induced emission dynamic chiral europium(III) complexes with excellent circularly polarized luminescence and smart sensors
Source: Nat Commun. 2024 Apr 4;15:2896. doi: 10.1038/s41467-024-47246-z (PMC10994944; doi:10.1038/s41467-024-47246-z)
Supplement: Supplementary file 12 — Source Data [file 41467_2024_47246_MOESM12_ESM.zip]

Archive with 3 entries (2 files):
- Source Data/
- Source Data/Manuscript Data.xlsx
- Source Data/Supporting Information Date.xlsx
