# Supplementary material for: Aggregation induced emission dynamic chiral europium(III) complexes with excellent circularly polarized luminescence and smart sensors
Source: Nat Commun. 2024 Apr 4;15:2896. doi: 10.1038/s41467-024-47246-z (PMC10994944; doi:10.1038/s41467-024-47246-z)
Supplement: Supplementary file 12 — Source Data [file 41467_2024_47246_MOESM12_ESM.zip › Source Data/Manuscript Data.xlsx]

## Sheet: Fig. 3
Fig. 3 | Characterization of AIE properties.
R-Eu-Et-1																							S-Eu-Et-1																							R-Eu-Et-2
550	1.8	550	2.5	550	2.4	550	2.9	550	3.4	550	3.8	550	428	550	1457	550	1478	550	2095	550	2013		550	1013.69	550	603.101	550	1335.85	550	2938.6	550	361.873	550	721.027	550	125.153	550	103.467	550	63.5387	550	174.445	550	293.229		550	0.2	550	2.5
551	0.4	551	1.4	551	0.2	551	0.2	551	3.8	551	2.3	551	413	551	1427	551	1446	551	2053	551	1969		551	1017.29	551	579.693	551	1343.05	551	2860.79	551	346.567	551	739.958	551	132.685	551	104.595	551	69.1264	551	161.874	551	300.149		551	0.2	551	1.3
552	2	552	0.7	552	1	552	2.8	552	2.7	552	3.4	552	395	552	1395	552	1411	552	2006	552	1922		552	959.656	552	583.294	552	1310.64	552	2891.05	552	278.143	552	685.422	552	127.691	552	107.587	552	66.3688	552	170.906	552	299.247		552	1.6	552	0.2
553	1.4	553	0.9	553	2.2	553	0.9	553	3.5	553	2.4	553	376	553	1358	553	1374	553	1953	553	1871		553	1001.08	553	597.699	553	1310.64	553	2778.65	553	304.251	553	707.055	553	130.992	553	104.426	553	69.2715	553	183.572	553	295.335		553	1.3	553	3.4
554	3.4	554	3.7	554	3.6	554	0.4	554	2.8	554	1.4	554	356	554	1318	554	1333	554	1896	554	1815		554	1049.71	554	540.081	554	1260.22	554	2670.59	554	304.251	554	730.943	554	129.892	554	107.304	554	68.7635	554	184.782	554	314.443		554	2.1	554	3
555	0.5	555	3.2	555	1.4	555	2.9	555	1.8	555	0.4	555	335	555	1275	555	1288	555	1836	555	1755		555	1024.49	555	543.682	555	1346.65	555	2795.94	555	271.841	555	710.661	555	131.246	555	106.627	555	75.2225	555	176.587	555	318.355		555	0.9	555	2.5
556	1.5	556	2.2	556	2.6	556	1.7	556	3.8	556	1.5	556	312	556	1227	556	1240	556	1771	556	1693		556	898.424	556	504.071	556	1325.04	556	2640.33	556	279.043	556	703.9	556	128.284	556	109.619	556	86.1098	556	181.709	556	332.5		556	3.6	556	1
557	3.1	557	3.3	557	2.4	557	2.5	557	0.6	557	2.1	557	287	557	1177	557	1186	557	1701	557	1627		557	833.593	557	507.672	557	1051.35	557	2778.65	557	272.741	557	688.126	557	121.598	557	112.892	557	81.0289	557	188.321	557	342.733		557	1.3	557	0
558	3.9	558	2.9	558	2.6	558	0.7	558	3.9	558	3	558	260	558	1122	558	1127	558	1628	558	1556		558	851.601	558	498.669	558	1191.8	558	2380.98	558	281.744	558	709.759	558	129.384	558	107.417	558	81.7547	558	187.018	558	316.7		558	1.3	558	2.5
559	3.3	559	3.4	559	3.3	559	2.6	559	3.2	559	0.7	559	232	559	1064	559	1066	559	1556	559	1483		559	853.402	559	493.268	559	1137.78	559	2415.56	559	285.345	559	680.014	559	129.13	559	108.433	559	77.545	559	179.939	559	323.17		559	3.5	559	2.3
560	0.7	560	0.3	560	3.1	560	2.1	560	3.1	560	3.3	560	202	560	1005	560	1005	560	1483	560	1408		560	781.37	560	460.859	560	1184.59	560	2402.59	560	263.739	560	646.214	560	124.053	560	107.135	560	71.3035	560	177.984	560	320.612		560	3.7	560	2
561	2.1	561	3.3	561	2	561	2.2	561	0.3	561	0.2	561	172	561	948	561	944	561	1410	561	1333		561	860.606	561	477.063	561	1184.59	561	2190.8	561	266.439	561	632.244	561	117.875	561	99.5162	561	68.9813	561	164.854	561	299.397		561	1.5	561	0.9
562	0.1	562	2.1	562	2.1	562	3.8	562	2.5	562	0.8	562	143	562	894	562	883	562	1338	562	1259		562	799.377	562	464.46	562	1033.35	562	2225.37	562	236.731	562	687.675	562	119.06	562	100.081	562	63.9741	562	170.813	562	298.043		562	2.3	562	2.3
563	0.4	563	3.8	563	1.4	563	2.2	563	0.9	563	1.8	563	116	563	845	563	824	563	1270	563	1189		563	793.975	563	432.052	563	1022.55	563	2255.63	563	230.429	563	644.862	563	118.891	563	98.839	563	64.6272	563	165.785	563	286.609		563	2.6	563	0.4
564	2.9	564	2.4	564	1.5	564	0.5	564	2.5	564	0.5	564	92	564	798	564	768	564	1203	564	1124		564	736.351	564	455.458	564	957.727	564	2190.8	564	241.232	564	594.843	564	112.121	564	97.9925	564	64.1192	564	150.701	564	268.257		564	0	564	2.1
565	1.4	565	3.1	565	1.6	565	0.4	565	3.2	565	0.6	565	70	565	754	565	717	565	1141	565	1065		565	729.148	565	462.659	565	918.117	565	2164.86	565	256.537	565	588.985	565	111.36	565	94.9453	565	63.829	565	151.632	565	278.486		565	3.5	565	1.1
566	2.4	566	3.2	566	0.1	566	0.2	566	1.6	566	2.3	566	52	566	712	566	670	566	1083	566	1011		566	772.366	566	397.844	566	1004.54	566	2108.67	566	255.636	566	617.373	566	119.398	566	95.4532	566	63.2484	566	155.17	566	282.096		566	1.4	566	3
567	2	567	0.9	567	2.8	567	2.6	567	3	567	1	567	36	567	672	567	627	567	1028	567	963		567	696.735	567	415.848	567	864.104	567	2074.1	567	238.532	567	597.547	567	116.437	567	89.6977	567	62.5954	567	152.656	567	279.84		567	3.9	567	1.3
568	2.4	568	2.7	568	3.8	568	2.9	568	0	568	1.8	568	24	568	635	568	587	568	977	568	923		568	691.333	568	430.251	568	939.723	568	1966.05	568	207.924	568	589.886	568	115.083	568	91.729	568	63.1759	568	152.656	568	269.761		568	1.3	568	2.3
569	0.9	569	0.9	569	0.5	569	1.5	569	1.9	569	0.7	569	14	569	601	569	552	569	931	569	889		569	703.938	569	439.254	569	903.713	569	1953.08	569	215.126	569	575.918	569	111.529	569	92.8575	569	57.0082	569	145.581	569	262.241		569	3	569	2.8
570	2.5	570	0.6	570	1	570	2.4	570	3.4	570	0.1	570	8	570	571	570	521	570	887	570	862		570	700.336	570	415.848	570	878.507	570	1888.25	570	205.223	570	568.259	570	115.844	570	94.0989	570	59.4752	570	153.867	570	274.725		570	2.1	570	2.6
571	0.8	571	0.9	571	2.1	571	2.2	571	2.3	571	3.9	571	5.6	571	547	571	493	571	849	571	841		571	612.104	571	342.033	571	954.126	571	1987.66	571	216.026	571	558.797	571	107.552	571	93.1396	571	58.024	571	148.001	571	274.124		571	2.6	571	3.3
572	3	572	2.1	572	1.2	572	2.9	572	2.2	572	3.5	572	3.5	572	527	572	470	572	818	572	827		572	718.343	572	358.236	572	878.507	572	1970.37	572	213.325	572	585.381	572	112.037	572	92.2932	572	60.4185	572	156.567	572	264.346		572	2.9	572	2.1
573	2.5	573	2.1	573	1.1	573	3.7	573	2.1	573	0.9	573	2.3	573	512	573	453	573	793	573	821		573	606.702	573	354.635	573	828.095	573	1758.6	573	180.018	573	580.424	573	117.791	573	89.5284	573	66.1511	573	156.567	573	267.656		573	0.4	573	3.4
574	1.3	574	3	574	1.2	574	3.4	574	0.6	574	2.3	574	1.5	574	501	574	439	574	774	574	819		574	678.728	574	351.034	574	824.494	574	1715.38	574	187.219	574	568.709	574	110.514	574	99.5162	574	72.6098	574	167.833	574	299.096		574	0.4	574	0.4
575	0.5	575	2.6	575	1.8	575	3.5	575	0.1	575	0.7	575	3.8	575	495	575	429	575	762	575	824		575	631.911	575	383.441	575	838.898	575	1650.56	575	196.221	575	588.535	575	114.998	575	99.6855	575	79.8676	575	178.542	575	333.403		575	1.3	575	0.8
576	1.7	576	0.3	576	3.4	576	1.6	576	0	576	3.3	576	2.9	576	492	576	425	576	755	576	838		576	595.899	576	331.23	576	777.684	576	1724.02	576	225.028	576	548.434	576	113.814	576	107.474	576	86.0372	576	192.233	576	339.121		576	0.7	576	1.9
577	2.2	577	2.4	577	2.1	577	2.6	577	1	577	0.5	577	3.4	577	492	577	424	577	751	577	864		577	619.307	577	356.435	577	712.871	577	1715.38	577	180.918	577	552.94	577	118.044	577	104.144	577	83.7145	577	200.71	577	331.747		577	2.4	577	3.2
578	2.2	578	0.5	578	2.2	578	1.1	578	2	578	0.2	578	3.7	578	495	578	427	578	754	578	902		578	624.708	578	289.823	578	824.494	578	1845.03	578	207.024	578	530.412	578	124.053	578	106.458	578	88.1423	578	198.101	578	333.252		578	1.9	578	0.6
579	3.5	579	0.9	579	3.8	579	0.8	579	2.4	579	1	579	5.5	579	500	579	436	579	764	579	958		579	547.283	579	349.234	579	705.669	579	1551.16	579	216.026	579	548.885	579	120.075	579	102.225	579	85.3114	579	187.576	579	318.505		579	2.4	579	1.2
580	2.2	580	0.8	580	2.6	580	4	580	5.3	580	7.7	580	11	580	507	580	453	580	786	580	1038		580	649.917	580	354.635	580	770.482	580	1633.27	580	208.824	580	581.325	580	111.529	580	110.465	580	90.1022	580	192.606	580	340.475		580	2.5	580	1.4
581	3.4	581	1.1	581	0.5	581	14	581	11	581	27	581	26	581	521	581	481	581	824	581	1154		581	565.289	581	324.029	581	716.471	581	1702.42	581	249.335	581	593.942	581	122.699	581	127.175	581	126.116	581	240.494	581	433.959		581	6.1	581	4.3
582	2.3	582	4.6	582	2.4	582	38	582	34	582	72	582	52	582	547	582	526	582	892	582	1328		582	504.071	582	347.434	582	748.878	582	1551.16	582	236.731	582	579.974	582	130.569	582	149.538	582	161.494	582	295.306	582	529.912		582	21	582	9
583	3.2	583	14	583	4.6	583	88	583	83	583	159	583	96	583	589	583	602	583	1003	583	1600		583	552.685	583	338.432	583	820.894	583	1533.87	583	200.722	583	550.687	583	124.222	583	123.505	583	129.312	583	252.982	583	437.272		583	54	583	25
584	12	584	35	584	12	584	177	584	174	584	308	584	163	584	655	584	726	584	1184	584	2035		584	559.887	584	277.221	584	601.25	584	1473.37	584	174.617	584	529.511	584	126.761	584	128.925	584	149.361	584	273.209	584	490.289		584	117	584	61
585	31	585	72	585	30	585	309	585	313	585	525	585	258	585	750	585	918	585	1461	585	2698		585	543.682	585	322.229	585	716.471	585	1469.05	585	191.72	585	559.247	585	135.562	585	154.791	585	183.151	585	314.89	585	568.341		585	220	585	125
586	64	586	128	586	62	586	482	586	501	586	803	586	384	586	876	586	1194	586	1861	586	3646		586	534.679	586	333.031	586	662.461	586	1404.23	586	201.623	586	554.291	586	145.55	586	175.244	586	230.557	586	380.852	586	716.42		586	363	586	221
587	113	587	201	587	109	587	686	587	728	587	1126	587	541	587	1035	587	1564	587	2397	587	4917		587	518.475	587	300.625	587	669.662	587	1404.23	587	228.629	587	546.632	587	147.243	587	210.12	587	298.156	587	473.203	587	869.328		587	541	587	345
588	176	588	284	588	169	588	902	588	971	588	1464	588	721	588	1215	588	2013	588	3050	588	6469		588	572.491	588	325.829	588	774.083	588	1680.81	588	233.13	588	590.337	588	178.06	588	241.85	588	352.777	588	559.66	588	1010.6		588	734	588	485
589	242	589	364	589	230	589	1101	589	1197	589	1770	589	904	589	1398	589	2494	589	3755	589	8154		589	588.696	589	331.23	589	835.297	589	1412.87	589	256.537	589	615.571	589	180.516	589	267.428	589	422.678	589	661.363	589	1176.82		589	916	589	622
590	296	590	425	590	282	590	1254	590	1375	590	2006	590	1071	590	1561	590	2946	590	4424	590	9768		590	576.092	590	468.061	590	853.301	590	1520.91	590	292.548	590	648.918	590	199.91	590	313.408	590	494.107	590	762.802	590	1378.83		590	1061	590	735
591	326	591	457	591	312	591	1339	591	1476	591	2138	591	1196	591	1681	591	3305	591	4949	591	11071		591	702.137	591	513.073	591	1162.99	591	1624.63	591	387.083	591	802.165	591	269.308	591	470.029	591	793.133	591	1155.08	591	2134.16		591	1146	591	805
592	324	592	451	592	313	592	1341	592	1484	592	2148	592	1258	592	1735	592	3507	592	5241	592	11845		592	718.343	592	628.31	592	1289.03	592	2026.56	592	583.389	592	1117.39	592	485.832	592	939.259	592	1677.28	592	2430.35	592	4511.24		592	1157	592	820
593	292	593	410	593	285	593	1256	593	1396	593	2030	593	1247	593	1717	593	3521	593	5252	593	11961		593	745.354	593	700.336	593	1386.27	593	2147.57	593	795.952	593	1561.51	593	941.229	593	1876.5	593	3529.42	593	5017.74	593	9302.89		593	1090	593	775
594	235	594	339	594	234	594	1100	594	1224	594	1803	594	1163	594	1626	594	3344	594	4982	594	11408		594	752.557	594	700.336	594	1469.1	594	2056.81	594	1011.27	594	1704.67	594	1254.46	594	2513.29	594	4757.1	594	6762.84	594	12658.7		594	956	594	679
595	167	595	253	595	172	595	893	595	996	595	1496	595	1018	595	1475	595	3004	595	4478	595	10282		595	793.975	595	707.539	595	1346.65	595	2022.23	595	918.468	595	1590.86	595	1061.97	595	2147.74	595	4067.66	595	5910.16	595	10766.6		595	776	595	547
596	105	596	168	596	111	596	664	596	744	596	1151	596	833	596	1285	596	2559	596	3827	596	8776		596	646.316	596	561.688	596	1253.02	596	1693.77	596	738.303	596	1340.29	596	863.253	596	1674.36	596	3201.56	596	4727.31	596	8495.94		596	576	596	400
597	57	597	98	597	63	597	448	597	504	597	814	597	633	597	1082	597	2082	597	3134	597	7136		597	585.095	597	466.26	597	1000.94	597	1598.7	597	499.639	597	921.192	597	533.099	597	1008.27	597	1870.97	597	2778.49	597	4982.66		597	385	597	262
598	26	598	49	598	30	598	272	598	307	598	525	598	447	598	892	598	1637	598	2494	598	5593		598	457.258	598	414.048	598	900.112	598	1356.69	598	351.068	598	711.112	598	314.672	598	552.798	598	982.491	598	1493.56	598	2658.22		598	230	598	152
599	10	599	21	599	12	599	144	599	165	599	302	599	288	599	726	599	1256	599	1951	599	4267		599	451.857	599	336.631	599	720.072	599	1218.41	599	243.933	599	628.639	599	231.509	599	374.904	599	656.414	599	1001.71	599	1778.36		599	120	599	76
600	4.9	600	6.5	600	5.7	600	66	600	76	600	153	600	167	600	592	600	964	600	1537	600	3246		600	478.864	600	243.016	600	633.656	600	1166.56	600	236.731	600	556.995	600	208.973	600	327.118	600	554.646	600	851.406	600	1518.61		600	54	600	32
601	0.8	601	3.2	601	3.6	601	25	601	29	601	67	601	86	601	493	601	762	601	1255	601	2548		601	401.445	601	324.029	601	547.242	601	1084.46	601	205.223	601	528.61	601	180.854	601	287.695	601	476.225	601	741.531	601	1343.07		601	20	601	11
602	3.1	602	3.8	602	1.8	602	7.7	602	8.2	602	26	602	40	602	428	602	644	602	1093	602	2142		602	450.056	602	235.815	602	536.44	602	989.393	602	189.92	602	480.406	602	160.533	602	232.064	602	379.082	602	585.286	602	1047.64		602	6.7	602	4.6
603	0.6	603	0.2	603	3.9	603	5.7	603	4.3	603	18	603	23	603	397	603	601	603	1037	603	1989		603	433.852	603	297.024	603	572.446	603	468.116	603	167.416	603	447.522	603	139.794	603	186.716	603	286.728	603	453.119	603	827.802		603	3.9	603	2.3
604	0.1	604	0.8	604	1.3	604	15	604	17	604	41	604	32	604	402	604	633	604	1087	604	2085		604	361.836	604	243.016	604	507.636	604	389.991	604	172.817	604	408.786	604	118.806	604	147.109	604	208.013	604	345.766	604	632.41		604	9.2	604	6.9
605	2.4	605	8.9	605	6.9	605	46	605	51	605	102	605	73	605	448	605	748	605	1258	605	2457		605	423.05	605	214.213	605	525.638	605	485.872	605	135.91	605	425.451	605	113.898	605	148.465	605	206.559	605	345.019	605	604.669		605	29	605	17
606	7.8	606	19	606	14	606	110	606	120	606	219	606	163	606	546	606	980	606	1601	606	3223		606	334.831	606	237.616	606	514.837	606	443.258	606	181.818	606	411.488	606	136.662	606	173.661	606	272.754	606	424.915	606	752.935		606	75	606	51
607	23	607	51	607	43	607	226	607	243	607	409	607	327	607	716	607	1392	607	2226	607	4625		607	392.443	607	232.215	607	529.239	607	492.975	607	153.913	607	420.496	607	147.327	607	223.693	607	336.022	607	535.538	607	958.155		607	163	607	121
608	56	608	111	608	99	608	399	608	425	608	675	608	592	608	981	608	2070	608	3267	608	6959		608	412.247	608	257.418	608	543.641	608	507.179	608	170.116	608	474.1	608	165.444	608	247.282	608	404.303	608	625.984	608	1146.41		608	305	608	242
609	114	609	207	609	197	609	625	609	661	609	1004	609	990	609	1371	609	3126	609	4897	609	10627		609	433.852	609	264.619	609	633.656	609	627.919	609	206.124	609	488.515	609	196.691	609	325.928	609	558.738	609	842.963	609	1543.79		609	503	609	426
610	200	610	339	610	341	610	888	610	930	610	1373	610	1553	610	1913	610	4680	610	7314	610	16064		610	444.655	610	271.821	610	604.851	610	500.077	610	250.235	610	553.841	610	256.424	610	463.383	610	859.646	610	1233.7	610	2261.08		610	748	610	671
611	309	611	496	611	522	611	1163	611	1211	611	1746	611	2284	611	2624	611	6810	611	10629	611	23375		611	478.864	611	369.038	611	694.867	611	567.549	611	324.058	611	603.855	611	338.508	611	633.183	611	1187.74	611	1727.06	611	3092.59		611	1017	611	961
612	426	612	658	612	720	612	1418	612	1473	612	2086	612	3156	612	3486	612	9477	612	14714	612	32000		612	612.104	612	505.871	612	1011.74	612	688.289	612	483.43	612	772.413	612	475.805	612	930.553	612	1767.19	612	2542.43	612	4606.89		612	1281	612	1270
613	536	613	810	613	916	613	1635	613	1695	613	2368	613	4125	613	4451	613	12521	613	19331	613	41306		613	599.5	613	621.107	613	1418.68	613	858.745	613	727.494	613	1228.38	613	777.502	613	1560.32	613	3046.54	613	4345.12	613	7956.84		613	1517	613	1571
614	626	614	934	614	1090	614	1798	614	1861	614	2574	614	5095	614	5425	614	15629	614	23989	614	50216		614	718.343	614	855.203	614	2103.01	614	1046.96	614	1305.05	614	1930.13	614	1358.55	614	2840.62	614	5610.21	614	7953.82	614	14459.5		614	1704	614	1832
615	683	615	1018	615	1218	615	1895	615	1958	615	2690	615	5946	615	6287	615	18386	615	28052	615	57244		615	820.987	615	968.661	615	2477.65	615	1409.18	615	1940.69	615	3195.07	615	2469.42	615	5134.77	615	10177.4	615	14348.4	615	25945.5		615	1824	615	2021
616	702	616	1051	616	1286	616	1921	616	1982	616	2714	616	6554	616	6905	616	20353	616	30865	616	61456		616	848	616	1071.32	616	2441.63	616	2190.43	616	2883.71	616	4778.18	616	4344.78	616	8857.72	616	17465.7	616	24678.9	616	44276		616	1868	616	2115
617	682	617	1031	617	1283	617	1876	617	1936	617	2651	617	6821	617	7174	617	21197	617	31948	617	63115		617	793.975	617	1049.71	617	2232.69	617	3060.47	617	4015.75	617	6276.98	617	7014.52	617	14240.1	617	27828.1	617	39135.6	617	69832.9		617	1835	617	2106
618	627	618	960	618	1212	618	1765	618	1827	618	2508	618	6700	618	7052	618	20788	618	31128	618	62452		618	905.628	618	1069.52	618	2430.82	618	3344.56	618	4126.95	618	5580.71	618	7380.64	618	14649.9	618	28666.2	618	40579.5	618	72000		618	1727	618	1994
619	543	619	846	619	1080	619	1599	619	1663	619	2299	619	6215	619	6564	619	19233	619	28607	619	59402		619	777.768	619	925.438	619	2427.22	619	2762.17	619	3150.11	619	4059.71	619	5433.41	619	10740.8	619	21186.9	619	29984.7	619	53373.6		619	1558	619	1794
620	438	620	702	620	902	620	1389	620	1453	620	2034	620	5441	620	5781	620	16796	620	24816	620	53687		620	750.757	620	927.239	620	2160.65	620	1920.54	620	2315.98	620	3147.48	620	4018.93	620	7974.55	620	16019.3	620	22455.1	620	40045		620	1341	620	1526
621	324	621	542	621	699	621	1150	621	1212	621	1730	621	4491	621	4823	621	13867	621	20363	621	45597		621	599.5	621	738.151	621	1620.36	621	1181.9	621	1776.55	621	2208.16	621	2834.94	621	5523.08	621	11215.8	621	15563.7	621	27832.7		621	1093	621	1223
622	216	622	384	622	498	622	904	622	960	622	1411	622	3503	622	3830	622	10881	622	15908	622	36599		622	502.27	622	568.89	622	1105.37	622	975.933	622	1050.01	622	1435.99	622	1600.28	622	3159.98	622	6307.91	622	8826.87	622	15900.8		622	841	622	918
623	128	623	245	623	322	623	667	623	716	623	1098	623	2585	623	2909	623	8171	623	11921	623	27966		623	441.054	623	408.646	623	831.696	623	727.351	623	683.359	623	1021.76	623	1034.5	623	1974.9	623	3953.41	623	5536.69	623	9938.27		623	604	623	638
624	66	624	140	624	185	624	456	624	496	624	810	624	1806	624	2127	624	5922	624	8651	624	20439		624	448.256	624	347.434	624	759.68	624	542.691	624	472.624	624	802.165	624	740.242	624	1446.98	624	2868.39	624	4039.79	624	7388.12		624	398	624	405
625	29	625	68	625	93	625	284	625	315	625	558	625	1195	625	1514	625	4191	625	6159	625	14476		625	401.445	625	286.223	625	601.25	625	542.691	625	397.888	625	645.763	625	577.584	625	1100.27	625	2159.76	625	3015.06	625	5555.1		625	238	625	231
626	10	626	28	626	40	626	159	626	180	626	356	626	750	626	1061	626	2939	626	4371	626	10193		626	421.249	626	246.617	626	529.239	626	358.03	626	289.847	626	537.621	626	430.014	626	837.391	626	1632.92	626	2278.29	626	4205.34		626	127	626	116
627	3.9	627	10	627	14	627	78	627	92	627	207	627	444	627	741	627	2065	627	3128	627	7227		627	345.633	627	235.815	627	514.837	627	287.007	627	251.135	627	495.723	627	332.739	627	643.552	627	1214.21	627	1747.71	627	3184.74		627	59	627	51
628	1.4	628	5.8	628	4.4	628	33	628	40	628	108	628	245	628	515	628	1457	628	2264	628	5179		628	360.036	628	221.414	628	504.035	628	329.621	628	184.519	628	446.171	628	288.553	628	539.431	628	1050.94	628	1483.83	628	2726.86		628	23	628	18
629	3.7	629	1	629	2.7	629	11	629	14	629	48	629	123	629	356	629	1026	629	1655	629	3743		629	300.625	629	201.611	629	414.024	629	721.5	629	215.126	629	440.315	629	272.868	629	492.642	629	924.897	629	1335.2	629	2410.23		629	7.2	629	4.9
630	2.5	630	3	630	2.4	630	5.8	630	7.4	630	18	630	55	630	242	630	717	630	1220	630	2723		630	289.823	630	205.212	630	446.428	630	609.163	630	187.219	630	361.045	630	204.484	630	328.081	630	599.81	630	881.053	630	1624.98		630	4.1	630	3.9
631	1.6	631	3.6	631	2.6	631	0.3	631	1	631	7.4	631	22	631	158	631	494	631	905	631	1985		631	315.028	631	167.408	631	403.223	631	704.217	631	146.712	631	327.719	631	137.255	631	203.279	631	344.399	631	514.973	631	987.02		631	3.1	631	3
632	2.6	632	2.4	632	0.3	632	3	632	3.5	632	1.5	632	6.8	632	97	632	331	632	676	632	1447		632	282.622	632	198.011	632	356.418	632	665.331	632	127.809	632	329.521	632	106.706	632	149.199	632	237.321	632	370.772	632	659.403		632	1.9	632	2.3
633	1.1	633	1.3	633	0.9	633	0.9	633	3.3	633	2.6	633	1.3	633	55	633	214	633	512	633	1063		633	315.028	633	171.008	633	374.419	633	622.125	633	117.908	633	321.865	633	90.971	633	120.344	633	178.79	633	292.229	633	532.625		633	3.6	633	1.1
634	3.8	634	3.8	634	2.3	634	2.3	634	2.8	634	1.8	634	0.3	634	28	634	132	634	396	634	796		634	284.422	634	147.606	634	381.62	634	639.407	634	120.608	634	304.753	634	80.9898	634	104.2	634	154.083	634	234.436	634	439.832		634	2.9	634	3.7
635	1.5	635	2.5	635	3.5	635	2.4	635	2.4	635	3	635	0.1	635	13	635	76	635	319	635	618		635	261.019	635	192.61	635	410.423	635	643.728	635	117.008	635	279.987	635	77.8604	635	99.5726	635	139.917	635	230.895	635	414.987		635	0.4	635	1.2
636	1.2	636	3.1	636	2.2	636	1.5	636	0.6	636	1.9	636	3.4	636	5.7	636	41	636	268	636	507		636	237.616	636	171.008	636	435.626	636	626.445	636	99.9056	636	286.291	636	79.9748	636	91.5597	636	125.39	636	204.995	636	382.92		636	3	636	1.1
637	1.4	637	3	637	3.7	637	1.8	637	3.3	637	3.9	637	2.9	637	4.8	637	19	637	236	637	442		637	275.421	637	117.004	637	313.214	637	600.522	637	108.907	637	282.238	637	73.0396	637	90.3184	637	108.252	637	186.086	637	335.961		637	1.1	637	1.4
638	2.9	638	3.5	638	1.1	638	2	638	2	638	3.1	638	3.8	638	1.1	638	7.3	638	219	638	411		638	255.618	638	163.807	638	396.022	638	544.354	638	100.806	638	281.788	638	72.6167	638	74.6912	638	97.6521	638	154.798	638	305.867		638	2.5	638	0.8
639	2.7	639	0	639	0.2	639	3	639	0.7	639	0.2	639	3.5	639	1.9	639	6.8	639	214	639	406		639	237.616	639	172.808	639	360.018	639	656.69	639	109.807	639	240.814	639	68.9801	639	73.6194	639	86.1098	639	146.512	639	281.796		639	2.4	639	3.8
640	1.3	640	3.7	640	3.7	640	3.3	640	3.5	640	2	640	3.8	640	1.4	640	4.7	640	217	640	419		640	271.821	640	144.006	640	378.02	640	583.239	640	73.803	640	240.814	640	65.2592	640	68.3738	640	81.9725	640	140.74	640	259.383		640	3.9	640	2.5
641	2.9	641	2.8	641	0.8	641	0.1	641	0.1	641	2.4	641	0.7	641	0.4	641	5.8	641	227	641	448		641	298.825	641	165.608	641	273.61	641	466.585	641	101.706	641	253.421	641	62.8068	641	72.5477	641	91.5541	641	143.812	641	282.698		641	2.7	641	2.7
642	0.4	642	3.2	642	0.5	642	1.9	642	1.8	642	1.6	642	2.5	642	0.8	642	9	642	242	642	492		642	244.817	642	196.211	642	392.421	642	583.239	642	103.506	642	243.066	642	66.1048	642	79.7681	642	103.968	642	166.716	642	317.753		642	2.6	642	3.6
643	2.8	643	0.2	643	3.7	643	1.1	643	0.6	643	3.3	643	1.8	643	2	643	19	643	261	643	548		643	277.221	643	185.41	643	338.416	643	531.393	643	97.2053	643	233.16	643	77.3529	643	86.5381	643	121.323	643	185.527	643	337.315		643	1.7	643	2.1
644	0.1	644	1.8	644	0.5	644	2.8	644	0.1	644	3.5	644	2.9	644	1.5	644	34	644	286	644	617		644	252.018	644	158.407	644	327.615	644	509.79	644	99.9056	644	229.559	644	74.3082	644	90.8826	644	130.692	644	205.926	644	376.447		644	0.3	644	1.5
645	1.5	645	2.8	645	3.4	645	2.1	645	1.2	645	0.6	645	3.9	645	3.4	645	55	645	318	645	701		645	234.015	645	142.206	645	360.018	645	552.995	645	106.206	645	252.071	645	77.7758	645	96.6946	645	147.98	645	211.609	645	401.888		645	3.4	645	3.7
646	3	646	1.8	646	3.6	646	1.1	646	0.8	646	0.6	646	0.9	646	0.2	646	78	646	356	646	793		646	275.421	646	140.405	646	295.212	646	466.585	646	102.606	646	234.961	646	75.6614	646	94.0425	646	144.929	646	220.367	646	388.64		646	0	646	2.5
647	1.8	647	2.8	647	2.2	647	1.3	647	2.2	647	3.8	647	1.4	647	0.3	647	103	647	395	647	886		647	273.621	647	133.205	647	320.414	647	552.995	647	86.4042	647	224.606	647	67.8808	647	95.2274	647	141.515	647	220.926	647	413.331		647	1.2	647	0.4
648	3.5	648	3	648	2.4	648	2.2	648	1.8	648	2	648	2.3	648	2	648	126	648	431	648	970		648	248.417	648	165.608	648	338.416	648	466.585	648	85.5041	648	230.009	648	80.3132	648	97.9925	648	154.374	648	219.249	648	405.502		648	2	648	1.2
649	3.6	649	0.9	649	2.9	649	0.6	649	0.3	649	1.5	649	2.1	649	1.8	649	142	649	457	649	1033		649	212.413	649	151.206	649	331.215	649	470.906	649	99.9056	649	222.805	649	78.4524	649	106.684	649	175.883	649	260.998	649	500.834		649	3.8	649	0.1
650	3.8	650	0.8	650	3.8	650	1.9	650	3.1	650	0	650	1.4	650	0.3	650	148	650	469	650	1063		650	255.618	650	160.207	650	388.821	650	444.983	650	108.006	650	225.506	650	93.0012	650	142.93	650	241.031	650	360.694	650	636.029		650	3.3	650	2.5
651	3.5	651	1.8	651	1.9	651	1.7	651	2.2	651	0.8	651	2.1	651	1.1	651	145	651	463	651	1057		651	293.424	651	172.808	651	381.62	651	544.354	651	114.307	651	239.013	651	105.353	651	172.531	651	308.203	651	452.932	651	799.421		651	3.3	651	2.9
652	0.1	652	1.5	652	3.8	652	2.3	652	2.6	652	2.3	652	1.5	652	3.9	652	132	652	441	652	1014		652	203.411	652	183.609	652	334.816	652	466.585	652	116.107	652	240.364	652	124.391	652	209.442	652	360.937	652	520.394	652	927.785		652	3.2	652	1.1
653	3.7	653	0.2	653	3.9	653	0.6	653	1.4	653	2.3	653	1.3	653	0.5	653	110	653	407	653	942		653	243.016	653	151.206	653	378.02	653	444.983	653	111.607	653	230.459	653	114.152	653	178.804	653	316.213	653	464.141	653	818.291		653	2.6	653	2.5
654	2.9	654	1.8	654	2	654	3	654	2.2	654	2.4	654	3.3	654	1.2	654	84	654	366	654	851		654	253.818	654	162.007	654	345.617	654	522.752	654	108.006	654	217.853	654	85.0498	654	128.135	654	206.414	654	294.467	654	568.19		654	3.7	654	0.2
655	3.9	655	1.2	655	3.9	655	1	655	3.9	655	0	655	1.4	655	3.3	655	58	655	321	655	752		655	203.411	655	131.405	655	334.816	655	535.713	655	107.106	655	219.654	655	80.8206	655	118.142	655	192.092	655	276.286	655	525.392		655	3.8	655	0.3
656	1.2	656	0.9	656	3.6	656	2.9	656	1.4	656	3.4	656	2.1	656	1	656	36	656	276	656	653		656	232.215	656	140.405	656	324.015	656	492.508	656	104.406	656	228.658	656	76.1688	656	112.384	656	168.47	656	247.483	656	487.577		656	3.6	656	2.4
657	3.7	657	1.5	657	0.9	657	1.2	657	3.4	657	3.7	657	2.3	657	1.6	657	20	657	234	657	561		657	219.613	657	122.404	657	342.016	657	457.944	657	98.1054	657	209.299	657	65.4283	657	89.9234	657	144.711	657	220.832	657	386.683		657	0	657	2.3
658	3.5	658	3	658	1.3	658	2.4	658	2.8	658	1	658	2.6	658	0.1	658	10	658	196	658	480		658	243.016	658	135.005	658	273.61	658	444.983	658	87.3042	658	202.996	658	68.3882	658	88.7949	658	135.268	658	204.995	658	370.727		658	2.9	658	2.4
659	1.8	659	3.2	659	0.7	659	1.1	659	0.8	659	3.6	659	1.3	659	2.3	659	6.5	659	165	659	410		659	176.409	659	149.406	659	277.211	659	492.508	659	97.2053	659	183.637	659	60.27	659	83.4915	659	125.463	659	195.959	659	363.803		659	0.1	659	2.6
660	0.6	660	2.5	660	3.6	660	3.8	660	0	660	1.2	660	1.2	660	2.1	660	2.9	660	140	660	353		660	223.214	660	147.606	660	295.212	660	462.265	660	90.9046	660	185.438	660	63.8216	660	81.6298	660	118.854	660	178.636	660	336.864		660	3	660	3.7
661	1.3	661	0.5	661	1.9	661	1.9	661	1.9	661	2.8	661	2.4	661	3.4	661	2.7	661	119	661	309		661	199.811	661	140.405	661	259.209	661	479.547	661	73.803	661	176.435	661	59.0016	661	74.6347	661	105.348	661	156.66	661	299.247		661	0.8	661	2.3
662	3.9	662	3.9	662	3.1	662	0.3	662	1.6	662	3.7	662	2.7	662	2.4	662	2.6	662	107	662	278		662	163.807	662	131.405	662	327.615	662	557.316	662	90.0045	662	193.091	662	49.1088	662	61.7188	662	78.6337	662	124.078	662	229.454		662	2.5	662	1.4
663	0.1	663	3.8	663	1.2	663	1.3	663	1.1	663	1.8	663	0.9	663	1.6	663	2.3	663	102	663	261		663	203.411	663	135.005	663	208.806	663	440.662	663	76.5032	663	175.084	663	49.9543	663	57.3201	663	74.4242	663	126.591	663	220.432		663	2.5	663	2.1
664	2.2	664	0.1	664	0.8	664	0.6	664	1.6	664	3.6	664	3.2	664	1.4	664	0.7	664	102	664	257		664	201.611	664	113.404	664	244.808	664	440.662	664	75.6032	664	174.184	664	46.826	664	53.2038	664	67.0219	664	114.12	664	195.923		664	0.6	664	0.5
665	1.4	665	0.2	665	2.7	665	0.6	665	3.3	665	3.8	665	0.7	665	2.8	665	0.2	665	106	665	265		665	171.008	665	133.205	665	273.61	665	393.138	665	81.9037	665	162.479	665	46.3187	665	50.159	665	66.1511	665	108.722	665	199.682		665	1.1	665	1.5
666	0.8	666	2.2	666	0.2	666	2.1	666	3.2	666	3.1	666	3.8	666	0.7	666	2	666	113	666	280		666	214.213	666	102.603	666	270.01	666	414.74	666	65.7024	666	166.981	666	49.1933	666	52.4144	666	64.1192	666	111.607	666	208.252		666	2.4	666	1.6
667	2.3	667	1.5	667	0.9	667	1.6	667	3.8	667	3.4	667	2.8	667	0.8	667	3.5	667	120	667	301		667	201.611	667	124.204	667	277.211	667	315.372	667	72.0029	667	170.582	667	46.9105	667	56.8126	667	74.7871	667	126.312	667	220.281		667	0.6	667	1.4
668	3.2	668	0.5	668	0.7	668	1.3	668	2.2	668	2.4	668	2	668	3.7	668	3.7	668	128	668	324		668	217.813	668	117.004	668	291.612	668	362.895	668	90.9046	668	152.126	668	48.9397	668	58.1096	668	78.9966	668	126.405	668	235.77		668	1.1	668	1.3
669	3.7	669	2.4	669	3.6	669	2	669	1.9	669	0.7	669	1.8	669	3.5	669	2.2	669	136	669	347		669	187.21	669	108.003	669	316.814	669	367.216	669	65.7024	669	157.528	669	47.5869	669	59.8014	669	84.0774	669	138.506	669	249.306		669	3.2	669	2.7
670	3.9	670	0.6	670	0	670	1.9	670	3.4	670	3.8	670	3.4	670	2.3	670	3.4	670	142	670	373		670	181.809	670	154.807	670	259.209	670	401.779	670	83.7039	670	159.328	670	54.6892	670	67.0766	670	93.7319	670	150.887	670	270.363		670	3.1	670	0
671	3.2	671	2.5	671	0.2	671	2	671	3.4	671	0.2	671	3.7	671	2.2	671	2.5	671	151	671	404		671	198.011	671	127.805	671	230.407	671	393.138	671	81.0036	671	161.129	671	47.2487	671	65.3846	671	98.7411	671	150.049	671	268.257		671	1.3	671	2.9
672	2.2	672	2	672	3.8	672	0.7	672	0.2	672	1.7	672	3.1	672	0	672	6.3	672	167	672	451		672	178.209	672	147.606	672	252.009	672	410.419	672	68.4026	672	160.679	672	51.2225	672	65.8922	672	100.338	672	160.57	672	278.937		672	1.5	672	2.6
673	3.9	673	3.4	673	3	673	1.6	673	3.2	673	3	673	2.5	673	2.4	673	15	673	193	673	527		673	189.01	673	109.803	673	255.609	673	388.817	673	67.5025	673	158.878	673	53.3363	673	65.0462	673	94.603	673	156.567	673	289.468		673	2.5	673	0.7
674	0.4	674	3.6	674	2.5	674	2.1	674	3.8	674	0.9	674	3.5	674	1.7	674	38	674	236	674	650		674	162.007	674	153.006	674	244.808	674	406.099	674	76.5032	674	152.126	674	50.2925	674	67.4714	674	104.477	674	162.153	674	284.955		674	2.4	674	1
675	0.5	675	0.7	675	0.7	675	2.4	675	1.9	675	1.7	675	0.6	675	3.2	675	83	675	306	675	845		675	169.208	675	99.0027	675	280.811	675	444.983	675	83.7039	675	160.679	675	49.1088	675	69.5583	675	96.4905	675	162.991	675	268.408		675	0.4	675	0.1
676	0	676	1.2	676	3.2	676	2.4	676	0.1	676	2	676	0.2	676	3.6	676	154	676	413	676	1131		676	185.41	676	122.404	676	270.01	676	362.895	676	75.6032	676	158.878	676	50.6307	676	61.7188	676	97.2165	676	151.911	676	275.327		676	1.9	676	2.2
677	0.1	677	1.4	677	3.9	677	2.3	677	3.4	677	0.3	677	2.9	677	7.8	677	258	677	568	677	1525		677	180.009	677	118.804	677	216.006	677	375.856	677	77.4033	677	155.277	677	52.6599	677	71.4196	677	108.18	677	166.343	677	298.645		677	3.2	677	3
678	3.5	678	3.7	678	1.7	678	2.9	678	3.6	678	0.9	678	2.2	678	16	678	400	678	778	678	2042		678	187.21	678	120.604	678	338.416	678	336.973	678	76.5032	678	145.373	678	52.7445	678	79.8809	678	121.178	678	196.052	678	348.452		678	1.3	678	3
679	3.4	679	0.6	679	1.6	679	2.7	679	0.1	679	1	679	4.9	679	36	679	576	679	1041	679	2678		679	183.609	679	95.4025	679	277.211	679	285.129	679	73.803	679	148.525	679	66.4431	679	104.539	679	171.014	679	265.379	679	472.815		679	2.3	679	0.7
680	0.2	680	2.5	680	2.8	680	2.5	680	0.4	680	1.1	680	6.6	680	71	680	780	680	1345	680	3414		680	196.211	680	99.0027	680	288.012	680	349.934	680	78.3034	680	173.283	680	90.0405	680	160.779	680	281.414	680	440.977	680	794.59		680	0.6	680	0.3
681	2.1	681	0.5	681	1	681	1.6	681	2.1	681	0.6	681	15	681	119	681	1002	681	1675	681	4219		681	194.411	681	106.203	681	288.012	681	336.973	681	102.606	681	176.435	681	137.932	681	253.223	681	476.517	681	720.358	681	1297.03		681	2.8	681	0.4
682	3.4	682	0.5	682	3.3	682	3.7	682	0.1	682	0.9	682	31	682	177	682	1221	682	1993	682	5017		682	158.407	682	124.204	682	223.207	682	393.138	682	121.508	682	211.1	682	184.072	682	342.135	682	667.169	682	969.582	682	1706.66		682	0.7	682	0
683	0.4	683	2	683	2.6	683	3.3	683	0.5	683	1	683	53	683	238	683	1406	683	2255	683	5702		683	142.206	683	129.605	683	226.807	683	367.216	683	103.506	683	225.056	683	211.26	683	394.075	683	769.022	683	1150.84	683	1992.59		683	2.8	683	3
684	0.1	684	3.4	684	0.9	684	2.3	684	1.3	684	1.4	684	77	684	293	684	1535	684	2426	684	6176		684	154.807	684	140.405	684	244.808	684	341.293	684	143.111	684	242.165	684	235.661	684	446.63	684	882.026	684	1327.56	684	2269.47		684	2.2	684	3.5
685	1.1	685	3.3	685	1	685	2.5	685	1	685	6.5	685	100	685	334	685	1588	685	2479	685	6366		685	160.207	685	147.606	685	237.608	685	371.536	685	149.412	685	246.668	685	277.107	685	541.081	685	1055.43	685	1621.26	685	2808.99		685	3	685	0.4
686	2.4	686	0.2	686	1	686	3.6	686	2.7	686	18	686	114	686	361	686	1557	686	2402	686	6232		686	187.21	686	142.206	686	252.009	686	414.74	686	184.519	686	316.912	686	359.551	686	695.314	686	1367.2	686	2053.76	686	3666.01		686	1.6	686	0
687	0.6	687	3.9	687	1.6	687	2.5	687	7	687	44	687	115	687	369	687	1447	687	2209	687	5795		687	199.811	687	167.408	687	309.613	687	432.022	687	190.82	687	302.051	687	415.068	687	817.726	687	1633.51	687	2370.64	687	4233.44		687	3	687	2.2
688	3.9	688	3.5	688	2.2	688	10	688	21	688	91	688	104	688	363	688	1280	688	1933	688	5130		688	174.608	688	210.612	688	446.428	688	410.419	688	208.824	688	292.595	688	316.368	688	620.423	688	1234.04	688	1793.94	688	3193.63		688	6.8	688	3.3
689	2	689	2.6	689	0.3	689	30	689	52	689	167	689	85	689	348	689	1084	689	1613	689	4338		689	217.813	689	194.411	689	378.02	689	514.111	689	171.016	689	280.888	689	200.757	689	361.749	689	733.566	689	1057.35	689	1912.73		689	17	689	3.9
690	2.4	690	0.3	690	1.5	690	72	690	108	690	281	690	65	690	332	690	884	690	1294	690	3528		690	232.215	690	228.615	690	370.819	690	514.111	690	187.219	690	238.563	690	142.757	690	241.454	690	473.962	690	696.662	690	1214.81		690	43	690	10
691	3.1	691	5.8	691	3.9	691	145	691	200	691	436	691	48	691	316	691	702	691	1012	691	2790		691	219.613	691	196.211	691	529.239	691	436.342	691	143.111	691	225.056	691	104.676	691	171.514	691	317.888	691	479.836	691	849.092		691	93	691	25
692	6.1	692	8.4	692	1.9	692	257	692	335	692	642	692	39	692	305	692	554	692	783	692	2181		692	228.615	692	243.016	692	518.437	692	531.393	692	171.916	692	236.762	692	90.125	692	143.099	692	251.143	692	378.612	692	684.138		692	174	692	54
693	15	693	20	693	3.7	693	409	693	512	693	898	693	40	693	303	693	444	693	613	693	1717		693	228.615	693	230.415	693	471.631	693	648.049	693	161.114	693	230.909	693	84.7114	693	126.78	693	219.575	693	329.813	693	591.704		693	288	693	99
694	33	694	40	694	1.9	694	589	694	721	694	1193	694	45	694	306	694	365	694	494	694	1390		694	228.615	694	216.013	694	468.03	694	535.713	694	148.512	694	223.706	694	79.129	694	116.9	694	199.216	694	318.993	694	559.75		694	427	694	158
695	59	695	68	695	1.5	695	776	695	940	695	1493	695	53	695	307	695	311	695	416	695	1169		695	208.812	695	180.009	695	500.435	695	552.995	695	148.512	695	212.9	695	75.3231	695	110.522	695	191.801	695	297.73	695	514.092		695	575	695	223
696	88	696	99	696	1.5	696	943	696	1137	696	1760	696	58	696	303	696	273	696	363	696	1024		696	214.213	696	162.007	696	417.624	696	488.188	696	135.91	696	229.559	696	69.1493	696	102.507	696	183.442	696	281.227	696	494.808		696	709	696	281
697	113	697	122	697	3.2	697	1058	697	1277	697	1947	697	57	697	291	697	239	697	324	697	924		697	214.213	697	226.814	697	435.626	697	483.867	697	158.414	697	216.952	697	70.6715	697	98.3311	697	165.854	697	260.532	697	436.519		697	803	697	318
698	122	698	129	698	3.7	698	1096	698	1328	698	2016	698	48	698	266	698	208	698	296	698	852		698	225.014	698	252.018	698	493.234	698	557.316	698	133.21	698	246.217	698	63.2296	698	89.0206	698	148.053	698	239.096	698	412.728		698	835	698	325
699	112	699	116	699	1.1	699	1044	699	1274	699	1940	699	35	699	231	699	178	699	273	699	797		699	302.425	699	273.621	699	554.443	699	596.201	699	164.715	699	220.104	699	61.8766	699	77.9065	699	129.239	699	207.603	699	363.051		699	793	699	299
700	87	700	89	700	2.4	700	910	700	1122	700	1726	700	22	700	188	700	149	700	250	700	750		700	360.036	700	302.425	700	529.239	700	514.111	700	171.916	700	222.805	700	60.1009	700	80.2194	700	117.256	700	187.669	700	338.218		700	684	700	243
701	57	701	58	701	2.3	701	720	701	901	701	1412	701	11	701	141	701	120	701	228	701	707		701	325.829	701	279.022	701	504.035	701	583.239	701	143.111	701	243.966	701	58.4097	701	84.1121	701	116.458	701	188.135	701	333.252		701	532	701	175
702	31	702	32	702	1.3	702	514	702	655	702	1056	702	7.8	702	97	702	93	702	206	702	664		702	311.427	702	270.02	702	565.244	702	591.881	702	171.916	702	226.857	702	65.9357	702	85.1276	702	128.731	702	210.398	702	358.837		702	371	702	110
703	14	703	14	703	0.6	703	325	703	424	703	710	703	3.1	703	61	703	68	703	180	703	618		703	257.418	703	239.416	703	385.221	703	466.585	703	133.21	703	229.108	703	68.3882	703	89.1335	703	145.292	703	236.207	703	394.511		703	228	703	60
704	8.5	704	7.7	704	3.6	704	180	704	241	704	424	704	2	704	33	704	45	704	151	704	567		704	207.012	704	201.611	704	352.817	704	449.303	704	125.109	704	222.805	704	65.2592	704	94.8324	704	139.554	704	237.978	704	397.221		704	121	704	27
705	3.9	705	1.5	705	2.2	705	85	705	118	705	222	705	3.3	705	15	705	27	705	124	705	511		705	192.61	705	178.209	705	392.421	705	410.419	705	98.1054	705	203.896	705	64.7518	705	84.5634	705	120.452	705	201.828	705	353.117		705	55	705	10
706	3.9	706	0.8	706	2.2	706	34	706	49	706	100	706	1.1	706	6.1	706	14	706	97	706	452		706	181.809	706	111.603	706	280.811	706	336.973	706	99.9056	706	203.446	706	60.1009	706	74.1271	706	106.945	706	179.474	706	302.105		706	21	706	2.5
707	1.5	707	2.2	707	3.3	707	10	707	15	707	36	707	2.9	707	4.5	707	6.5	707	71	707	391		707	180.009	707	124.204	707	277.211	707	315.372	707	82.8038	707	201.645	707	62.1303	707	68.7686	707	97.6521	707	162.898	707	289.919		707	5.3	707	2.2
708	1	708	3.8	708	1.4	708	3.5	708	5.8	708	10	708	1.3	708	0	708	2.5	708	49	708	330		708	163.807	708	113.404	708	266.41	708	380.177	708	83.7039	708	211.55	708	65.1746	708	74.804	708	95.0386	708	172.862	708	283.45		708	2.2	708	2.3
709	3	709	0.9	709	3.7	709	3.4	709	0.5	709	2.9	709	1.4	709	0.1	709	3.3	709	31	709	270		709	180.009	709	115.204	709	212.406	709	341.293	709	76.5032	709	229.559	709	68.1345	709	76.6091	709	93.7319	709	173.979	709	277.734		709	1.5	709	1.9
710	1.4	710	2.3	710	1.4	710	2	710	2.2	710	1.5	710	2.7	710	2.5	710	0.9	710	17	710	213		710	167.408	710	95.4025	710	259.209	710	332.653	710	82.8038	710	225.957	710	65.8512	710	70.6863	710	89.7392	710	154.332	710	266.753		710	2.4	710	2.8
711	3.5	711	0.8	711	0.3	711	3.2	711	1.1	711	2.7	711	2.1	711	0.7	711	0.4	711	8.3	711	163		</Trace>	--	</Trace>	--	</Trace>	--	</Trace>	--	</Trace>	--	</Trace>	--	</Trace>	--	</Trace>	--	</Trace>	--	</Trace>	--	</Trace>	--		711	0.4	711	3.6
713	0.8	713	1.5	713	2.5	713	1.9	713	0.2	713	3.7	713	3	713	0.6	713	3.6	713	2.4	713	85																									712	3.2	712	3.4
714	0.2	714	1.5	714	2.3	714	0.5	714	1.2	714	0.4	714	1.1	714	2.6	714	0.6	714	3.2	714	59																									713	3.4	713	2.6
715	2	715	3	715	3.6	715	2.7	715	0	715	1.9	715	0.2	715	2.3	715	0.9	715	3.1	715	42																									714	1	714	0.3
716	2.1	716	0.7	716	1.6	716	3.5	716	3.1	716	1.6	716	1.1	716	3.8	716	1.6	716	1.4	716	31																									715	1	715	2.3
717	1.3	717	3.2	717	0.4	717	0.7	717	2.8	717	2.3	717	2.4	717	1.9	717	1.4	717	0.4	717	24																									716	1.3	716	2.3
718	1.3	718	2.8	718	2	718	1	718	2.6	718	1.2	718	0.5	718	0.7	718	0.5	718	1.1	718	19																									717	2.8	717	1.8
719	2.6	719	1.8	719	2.9	719	2.9	719	2	719	2.4	719	0.6	719	2.8	719	0.6	719	1.4	719	16																									718	0	718	2.1
720	2.1	720	3.4	720	2.8	720	0	720	3.6	720	2	720	2.9	720	3.7	720	1.4	720	3.6	720	13																									719	3.8	719	1.2
																																														720	1.4	720	3.5
[truncated: 64 more columns]

## Sheet: Fig. 4
R-Eu-Et-2		R-Eu-Et-1			R-Eu-Et-2		R-Eu-Et-1			R-Eu-Et-1			R-Eu-Et-2			R-Eu-Et-1					R-Eu-Et-2
550	410.008	550	670.022		2	4.21021e-07	2	-1.14392e-06		720	-0.00161		720.5	-0.000725394		500	-0.26948	500	-0.38628		500	-0.26803	500	-0.05871
551	500.012	551	490.012		4	-9.03442e-07	4	-5.21497e-06		719.9	-0.00161		720	-0.000745677		499.8	-0.2624	499.8	-0.39464		499.8	-0.21559	499.8	-0.06556
552	530.014	552	620.019		6	-6.76892e-06	6	-4.54224e-07		719.8	-0.00161		719.5	-0.000765893		499.6	-0.26214	499.6	-0.40242		499.6	-0.17807	499.6	-0.07151
553	580.017	553	690.024		8	-9.25916e-06	8	-3.32288e-06		719.7	-0.00161		719	-0.00079414		499.4	-0.25516	499.4	-0.40342		499.4	-0.16095	499.4	-0.07809
554	560.016	554	790.031		10	-2.9054e-06	10	9.37378e-07		719.6	-0.00161		718.5	-0.000810963		499.2	-0.24763	499.2	-0.40653		499.2	-0.16813	499.2	-0.08576
555	610.019	555	720.026		12	-4.76196e-07	12	-8.25452e-06		719.5	-0.0016		718	-0.000824296		499	-0.24039	499	-0.40404		499	-0.15743	499	-0.09311
556	490.012	556	950.045		14	-2.41711e-06	14	-5.94739e-06		719.4	-0.00161		717.5	-0.000836952		498.8	-0.23239	498.8	-0.40378		498.8	-0.19413	498.8	-0.0998
557	590.017	557	850.036		16	-1.22192e-07	16	3.43372e-06		719.3	-0.00161		717	-0.000849011		498.6	-0.22256	498.6	-0.40326		498.6	-0.23466	498.6	-0.10623
558	640.02	558	830.034		18	-5.29797e-06	18	5.78357e-06		719.2	-0.00161		716.5	-0.000856779		498.4	-0.202	498.4	-0.39256		498.4	-0.18865	498.4	-0.11277
559	520.014	559	820.034		20	-5.54822e-06	20	2.8783e-06		719.1	-0.00161		716	-0.000864713		498.2	-0.18513	498.2	-0.38391		498.2	-0.24592	498.2	-0.11822
560	580.017	560	840.035		22	-2.83826e-06	22	1.26134e-05		719	-0.00161		715.5	-0.00086778		498	-0.16679	498	-0.36701		498	-0.23452	498	-0.12491
561	680.023	561	530.014		24	-7.72107e-06	24	1.49022e-05		718.9	-0.0016		715	-0.00086572		497.8	-0.15329	497.8	-0.34855		497.8	-0.26203	497.8	-0.13104
562	620.019	562	620.019		26	-2.67346e-06	26	1.78577e-06		718.8	-0.0016		714.5	-0.000864374		497.6	-0.14827	497.6	-0.33401		497.6	-0.33153	497.6	-0.13771
563	610.019	563	660.022		28	-1.1842e-06	28	-2.64539e-06		718.7	-0.0016		714	-0.000867306		497.4	-0.14471	497.4	-0.31465		497.4	-0.34351	497.4	-0.14409
564	450.01	564	550.015		30	-1.13771e-05	30	-5.91077e-06		718.6	-0.00161		713.5	-0.000865586		497.2	-0.14962	497.2	-0.29924		497.2	-0.32487	497.2	-0.14928
565	630.02	565	610.019		32	-8.24597e-06	32	-5.20276e-06		718.5	-0.00161		713	-0.000859372		497	-0.14571	497	-0.28746		497	-0.41037	497	-0.15858
566	510.013	566	620.019		34	9.27612e-07	34	-4.46423e-06		718.4	-0.00161		712.5	-0.000851286		496.8	-0.1551	496.8	-0.28493		496.8	-0.40721	496.8	-0.16822
567	520.014	567	690.024		36	-3.83313e-06	36	-8.62683e-06		718.3	-0.0016		712	-0.000843251		496.6	-0.1643	496.6	-0.2804		496.6	-0.49246	496.6	-0.17737
568	630.02	568	640.02		38	-2.72839e-06	38	-4.59851e-06		718.2	-0.0016		711.5	-0.000835447		496.4	-0.17404	496.4	-0.28091		496.4	-0.50044	496.4	-0.18816
569	590.017	569	670.022		40	2.9967e-06	40	-7.63806e-06		718.1	-0.0016		711	-0.000825991		496.2	-0.1875	496.2	-0.27897		496.2	-0.50427	496.2	-0.19873
570	510.013	570	710.025		42	1.58934e-05	42	-5.02576e-06		718	-0.0016		710.5	-0.000810926		496	-0.20291	496	-0.27673		496	-0.46366	496	-0.20906
571	510.013	571	600.018		44	8.76453e-06	44	-1.0641e-05		717.9	-0.0016		710	-0.00079831		495.8	-0.2241	495.8	-0.27954		495.8	-0.46605	495.8	-0.21942
572	480.012	572	680.023		46	1.06444e-05	46	1.28636e-05		717.8	-0.0016		709.5	-0.000780954		495.6	-0.24356	495.6	-0.28617		495.6	-0.51558	495.6	-0.22932
573	540.015	573	640.02		48	1.64611e-05	48	6.1803e-06		717.7	-0.0016		709	-0.000764936		495.4	-0.25679	495.4	-0.28914		495.4	-0.46671	495.4	-0.23731
574	690.024	574	1050.06		50	1.01927e-05	50	6.58313e-06		717.6	-0.0016		708.5	-0.000743727		495.2	-0.27131	495.2	-0.30256		495.2	-0.43308	495.2	-0.24522
575	800.032	575	1270.08		52	5.65784e-06	52	4.58118e-06		717.5	-0.0016		708	-0.000716774		495	-0.28034	495	-0.3108		495	-0.44001	495	-0.25285
576	750.028	576	1360.09		54	5.48084e-06	54	6.13757e-06		717.4	-0.0016		707.5	-0.000686293		494.8	-0.29068	494.8	-0.32228		494.8	-0.425	494.8	-0.2578
577	780.03	577	1320.09		56	-5.62146e-06	56	2.41613e-05		717.3	-0.0016		707	-0.000650317		494.6	-0.2985	494.6	-0.33036		494.6	-0.45863	494.6	-0.26649
578	850.036	578	1250.08		58	1.0741e-06	58	1.76061e-05		717.2	-0.0016		706.5	-0.000606722		494.4	-0.30608	494.4	-0.33652		494.4	-0.44566	494.4	-0.27302
579	730.027	579	1120.06		60	-3.28992e-06	60	1.01415e-05		717.1	-0.0016		706	-0.000559769		494.2	-0.30708	494.2	-0.33726		494.2	-0.41983	494.2	-0.27799
580	700.024	580	1270.08		62	-3.24719e-06	62	1.24425e-05		717	-0.00159		705.5	-0.000503123		494	-0.31348	494	-0.34281		494	-0.40161	494	-0.28461
581	2480.31	581	1950.19		64	-1.92273e-06	64	-2.53552e-06		716.9	-0.00159		705	-0.000447068		493.8	-0.31812	493.8	-0.34908		493.8	-0.42846	493.8	-0.29202
582	1650.14	582	2900.42		66	1.40369e-06	66	-7.53296e-07		716.8	-0.00159		704.5	-0.000380971		493.6	-0.3218	493.6	-0.34986		493.6	-0.39646	493.6	-0.29724
583	1070.06	583	2220.25		68	2.9895e-07	68	5.65064e-07		716.7	-0.00159		704	-0.000301817		493.4	-0.32643	493.4	-0.35566		493.4	-0.40856	493.4	-0.29975
584	1160.07	584	2810.39		70	-7.50855e-07	70	1.1449e-06		716.6	-0.0016		703.5	-0.000222687		493.2	-0.33216	493.2	-0.36485		493.2	-0.40344	493.2	-0.30135
585	1790.16	585	3880.75		72	1.4342e-06	72	-1.73596e-06		716.5	-0.0016		703	-0.000132049		493	-0.33686	493	-0.36741		493	-0.29912	493	-0.2976
586	2340.27	586	4931.22		74	-4.54724e-06	74	-3.54871e-06		716.4	-0.0016		702.5	-3.51e-05		492.8	-0.34806	492.8	-0.37828		492.8	-0.2846	492.8	-0.2938
587	2920.43	587	6101.86		76	4.39441e-06	76	-4.50696e-06		716.3	-0.0016		702	7.56e-05		492.6	-0.35971	492.6	-0.3819		492.6	-0.30621	492.6	-0.29179
588	2870.41	588	7823.06		78	1.47083e-06	78	-4.0614e-06		716.2	-0.0016		701.5	0.000202925		492.4	-0.375	492.4	-0.38642		492.4	-0.28578	492.4	-0.2869
589	3700.68	589	9054.1		80	4.0221e-06	80	-6.20374e-06		716.1	-0.0016		701	0.00032966		492.2	-0.39159	492.2	-0.38829		492.2	-0.30857	492.2	-0.28284
590	6131.88	590	10655.7		82	3.14929e-06	82	-2.07776e-06		716	-0.0016		700.5	0.000471587		492	-0.41436	492	-0.39766		492	-0.26963	492	-0.27716
591	17655.6	591	17966.1		84	-2.36218e-06	84	-1.08241e-05		715.9	-0.0016		700	0.000631127		491.8	-0.43595	491.8	-0.40254		491.8	-0.32811	491.8	-0.27091
592	30155.4	592	40301.1		86	2.19604e-07	86	-1.09523e-05		715.8	-0.0016		699.5	0.00080434		491.6	-0.4562	491.6	-0.40684		491.6	-0.37289	491.6	-0.26343
593	19308.6	593	93899.5		88	3.13709e-06	88	-7.6991e-06		715.7	-0.0016		699	0.000982171		491.4	-0.46739	491.4	-0.40276		491.4	-0.38145	491.4	-0.25411
594	28921.8	594	113937		90	-2.70398e-06	90	-6.09387e-06		715.6	-0.0016		698.5	0.00118		491.2	-0.47744	491.2	-0.39992		491.2	-0.35715	491.2	-0.24116
595	26665.5	595	80977		92	-1.65417e-06	92	-2.4989e-06		715.5	-0.0016		698	0.00139		491	-0.48303	491	-0.40366		491	-0.3174	491	-0.22944
596	25893.5	596	68765.9		94	1.40259e-07	94	-5.27466e-07		715.4	-0.0016		697.5	0.00161		490.8	-0.48742	490.8	-0.40637		490.8	-0.28194	490.8	-0.21682
597	14640.7	597	27918.9		96	3.8634e-06	96	-2.62097e-06		715.3	-0.0016		697	0.00183		490.6	-0.49046	490.6	-0.40462		490.6	-0.22709	490.6	-0.20514
598	8853.92	598	17294.9		98	-1.60535e-06	98	3.62903e-06		715.2	-0.0016		696.5	0.00208		490.4	-0.49278	490.4	-0.40605		490.4	-0.19026	490.4	-0.19297
599	6091.85	599	12257.5		100	-4.28467e-08	100	-2.63928e-06		715.1	-0.0016		696	0.00234		490.2	-0.49143	490.2	-0.40302		490.2	-0.29035	490.2	-0.18003
600	4921.21	600	11086.1		102	1.10961e-05	102	7.72583e-07		715	-0.0016		695.5	0.0026		490	-0.48442	490	-0.39507		490	-0.26879	490	-0.17159
601	3270.53	601	9634.64		104	8.47156e-06	104	-5.67273e-06		714.9	-0.00161		695	0.00288		489.8	-0.47831	489.8	-0.38742		489.8	-0.299	489.8	-0.16555
602	2740.38	602	7392.73		106	2.03235e-06	106	-7.34509e-06		714.8	-0.00161		694.5	0.00316		489.6	-0.46445	489.6	-0.38373		489.6	-0.32334	489.6	-0.15952
603	1840.17	603	5211.36		108	-3.55409e-05	108	-7.39711e-05		714.7	-0.00161		694	0.00344		489.4	-0.44307	489.4	-0.36912		489.4	-0.34004	489.4	-0.1568
604	1740.15	604	3830.73		110	0.01012	110	0.03996		714.6	-0.00161		693.5	0.00373		489.2	-0.42276	489.2	-0.35654		489.2	-0.35449	489.2	-0.15654
605	1650.14	605	3810.73		112	0.20306	112	0.64531		714.5	-0.00161		693	0.00403		489	-0.4018	489	-0.3502		489	-0.37401	489	-0.15208
606	2380.28	606	6352.02		114	0.43023	114	1.37317		714.4	-0.00161		692.5	0.00434		488.8	-0.38139	488.8	-0.3455		488.8	-0.34512	488.8	-0.15047
607	3080.47	607	8213.37		116	0.60324	116	1.93285		714.3	-0.0016		692	0.00465		488.6	-0.35982	488.6	-0.33315		488.6	-0.31058	488.6	-0.15207
608	2810.39	608	8503.61		118	0.72435	118	2.32763		714.2	-0.0016		691.5	0.00498		488.4	-0.34254	488.4	-0.32049		488.4	-0.2306	488.4	-0.1581
609	4300.93	609	12287.5		120	0.80887	120	2.60301		714.1	-0.0016		691	0.00533		488.2	-0.32793	488.2	-0.30872		488.2	-0.3031	488.2	-0.16521
610	6922.4	610	20250.5		122	0.86797	122	2.79479		714	-0.0016		690.5	0.00566		488	-0.32139	488	-0.30276		488	-0.25197	488	-0.17973
611	9874.87	611	27327.3		124	0.90909	124	2.92895		713.9	-0.00161		690	0.006		487.8	-0.32107	487.8	-0.29952		487.8	-0.30553	487.8	-0.19703
612	13819.5	612	41405.6		126	0.93997	126	3.02602		713.8	-0.0016		689.5	0.00633		487.6	-0.32303	487.6	-0.29994		487.6	-0.39071	487.6	-0.21321
613	23778.2	613	72512.3		128	0.96205	128	3.09914		713.7	-0.0016		689	0.00668		487.4	-0.32227	487.4	-0.30317		487.4	-0.48815	487.4	-0.23218
614	39628.4	614	139367		130	0.97876	130	3.15373		713.6	-0.0016		688.5	0.007		487.2	-0.31793	487.2	-0.30988		487.2	-0.57904	487.2	-0.25218
615	56428.9	615	270598		132	0.99213	132	3.198		713.5	-0.0016		688	0.00733		487	-0.31869	487	-0.31406		487	-0.53301	487	-0.27282
616	138606	616	446031		134	1.00301	134	3.2293		713.4	-0.0016		687.5	0.00767		486.8	-0.31526	486.8	-0.3236		486.8	-0.55542	486.8	-0.29104
617	203252	617	764190		136	1.01024	136	3.25466		713.3	-0.0016		687	0.008		486.6	-0.31076	486.6	-0.33306		486.6	-0.49881	486.6	-0.30781
618	192441	618	605422		138	1.01521	138	3.26951		713.2	-0.00161		686.5	0.00835		486.4	-0.30656	486.4	-0.33906		486.4	-0.52917	486.4	-0.32416
619	184736	619	375274		140	1.0181	140	3.2801		713.1	-0.00161		686	0.00872		486.2	-0.30833	486.2	-0.34825		486.2	-0.54538	486.2	-0.34125
620	171614	620	342406		142	1.01941	142	3.28712		713	-0.00161		685.5	0.0091		486	-0.31208	486	-0.36753		486	-0.5503	486	-0.35613
621	72633.1	621	200864		144	1.02051	144	3.28991		712.9	-0.00161		685	0.00953		485.8	-0.31708	485.8	-0.38896		485.8	-0.55626	485.8	-0.37187
622	37660.8	622	101524		146	1.02089	146	3.2881		712.8	-0.00161		684.5	0.00999		485.6	-0.31987	485.6	-0.40048		485.6	-0.63206	485.6	-0.38809
623	26274.5	623	72079.1		148	1.01949	148	3.28492		712.7	-0.00161		684	0.0105		485.4	-0.31587	485.4	-0.408		485.4	-0.69139	485.4	-0.40346
624	18547.2	624	54910.5		150	1.01819	150	3.28069		712.6	-0.00161		683.5	0.01108		485.2	-0.30778	485.2	-0.4166		485.2	-0.70656	485.2	-0.41557
625	12858.3	625	41475.9		152	1.01719	152	3.27368		712.5	-0.00161		683	0.01171		485	-0.30145	485	-0.42963		485	-0.70035	485	-0.42375
626	9484.5	626	30777.3		154	1.01554	154	3.26951		712.4	-0.00161		682.5	0.01245		484.8	-0.29866	484.8	-0.44854		484.8	-0.72398	484.8	-0.42917
627	7262.64	627	23397.3		156	1.01381	156	3.2634		712.3	-0.0016		682	0.0133		484.6	-0.29421	484.6	-0.45765		484.6	-0.69775	484.6	-0.42679
628	6932.4	628	20931.9		158	1.01238	158	3.25645		712.2	-0.0016		681.5	0.0142		484.4	-0.28812	484.4	-0.46377		484.4	-0.65252	484.4	-0.42168
629	5441.48	629	19719.4		160	1.01036	160	3.24923		712.1	-0.00161		681	0.01521		484.2	-0.28124	484.2	-0.46361		484.2	-0.6121	484.2	-0.41321
630	3070.47	630	8923.98		162	1.00801	162	3.243		712	-0.00161		680.5	0.0163		484	-0.27698	484	-0.46174		484	-0.57027	484	-0.40523
631	2070.21	631	5381.45		164	1.00692	164	3.23496		711.9	-0.00161		680	0.01742		483.8	-0.2783	483.8	-0.45664		483.8	-0.469	483.8	-0.39304
632	1510.11	632	4280.92		166	1.00416	166	3.22893		711.8	-0.00161		679.5	0.01867		483.6	-0.27978	483.6	-0.45248		483.6	-0.43752	483.6	-0.37949
633	1700.14	633	3470.6		168	1.00268	168	3.22129		711.7	-0.00161		679	0.01999		483.4	-0.28993	483.4	-0.44634		483.4	-0.45469	483.4	-0.36699
634	1150.07	634	2920.43		170	1.00093	170	3.21369		711.6	-0.00161		678.5	0.02138		483.2	-0.29991	483.2	-0.43597		483.2	-0.46302	483.2	-0.35524
635	1080.06	635	2850.41		172	0.99978	172	3.2068		711.5	-0.00161		678	0.02283		483	-0.30652	483	-0.43067		483	-0.43134	483	-0.3383
636	990.049	636	2490.31		174	0.99712	174	3.19975		711.4	-0.00161		677.5	0.02435		482.8	-0.31313	482.8	-0.42531		482.8	-0.37831	482.8	-0.31799
637	860.037	637	2210.24		176	0.99509	176	3.1911		711.3	-0.00161		677	0.02589		482.6	-0.31961	482.6	-0.4153		482.6	-0.47275	482.6	-0.29852
638	830.034	638	1740.15		178	0.99386	178	3.18406		711.2	-0.0016		676.5	0.02749		482.4	-0.32484	482.4	-0.40192		482.4	-0.38232	482.4	-0.28085
639	790.031	639	1560.12		180	0.99177	180	3.17919		711.1	-0.00161		676	0.02904		482.2	-0.32363	482.2	-0.38537		482.2	-0.32835	482.2	-0.2609
640	1010.05	640	1670.14		182	0.98865	182	3.1738		711	-0.00161		675.5	0.03059		482	-0.32154	482	-0.37269		482	-0.39709	482	-0.24031
641	940.044	641	1980.2		184	0.98678	184	3.16829		710.9	-0.00161		675	0.03221		481.8	-0.31892	481.8	-0.36337		481.8	-0.39359	481.8	-0.22104
642	1160.07	642	2450.3		186	0.98495	186	3.16104		710.8	-0.00161		674.5	0.0337		481.6	-0.32036	481.6	-0.35344		481.6	-0.31132	481.6	-0.2049
643	1260.08	643	2630.35		188	0.98432	188	3.15425		710.7	-0.00161		674	0.03522		481.4	-0.32027	481.4	-0.34199		481.4	-0.33893	481.4	-0.19082
644	1460.11	644	3100.48		190	0.98272	190	3.14691		710.6	-0.00161		673.5	0.03659		481.2	-0.31692	481.2	-0.33554		481.2	-0.36338	481.2	-0.17837
645	1310.09	645	3120.49		192	0.98039	192	3.14118		710.5	-0.00161		673	0.03785		481	-0.31181	481	-0.32846		481	-0.35369	481	-0.1716
646	1260.08	646	3100.48		194	0.97887	194	3.13289		710.4	-0.00161		672.5	0.03905		480.8	-0.29843	480.8	-0.31827		480.8	-0.3506	480.8	-0.16306
647	1480.11	647	3150.5		196	0.97722	196	3.1252		710.3	-0.00161		672	0.04003		480.6	-0.28676	480.6	-0.30927		480.6	-0.31284	480.6	-0.15481
648	1580.12	648	3300.54		198	0.97578	198	3.11771		710.2	-0.00161		671.5	0.04082		480.4	-0.27682	480.4	-0.30231		480.4	-0.31308	480.4	-0.14882
649	2310.27	649	3950.78		200	0.97424	200	3.11077		710.1	-0.0016		671	0.04146		480.2	-0.26565	480.2	-0.29805		480.2	-0.4203	480.2	-0.14565
650	3010.45	650	6071.84		202	0.97225	202	3.10379		710	-0.00161		670.5	0.04193		480	-0.25041	480	-0.29699		480	-0.43695	480	-0.13991
651	2270.26	651	7142.55		204	0.96903	204	3.09829		709.9	-0.00161		670	0.04219		479.8	-0.23279	479.8	-0.29323		479.8	-0.44898	479.8	-0.13455
652	2320.27	652	9404.42		206	0.96718	206	3.09092		709.8	-0.00161		669.5	0.04223		479.6	-0.21911	479.6	-0.28715		479.6	-0.47085	479.6	-0.1348
653	1750.15	653	5761.66		208	0.96558	208	3.08354		709.7	-0.0016		669	0.04206		479.4	-0.2037	479.4	-0.27705		479.4	-0.46247	479.4	-0.13511
654	1370.09	654	3850.74		210	0.96425	210	3.0766		709.6	-0.00161		668.5	0.04171		479.2	-0.18733	479.2	-0.26334		479.2	-0.45535	479.2	-0.13608
655	1680.14	655	4450.99		212	0.96264	212	3.07117		709.5	-0.00161		668	0.04117		479	-0.1803	479	-0.258		479	-0.49358	479	-0.13826
656	1390.1	656	3500.61		214	0.96109	214	3.06425		709.4	-0.00161		667.5	0.04048		478.8	-0.17756	478.8	-0.26261		478.8	-0.43947	478.8	-0.14359
657	1200.07	657	2990.45		216	0.95955	216	3.05668		709.3	-0.00161		667	0.03962		478.6	-0.1725	478.6	-0.26751		478.6	-0.46141	478.6	-0.15005
658	1300.08	658	3110.48		218	0.95735	218	3.05063		709.2	-0.0016		666.5	0.03856		478.4	-0.16936	478.4	-0.27065		478.4	-0.44715	478.4	-0.15407
659	1320.09	659	2930.43		220	0.95623	220	3.04458		709.1	-0.0016		666	0.03741		478.2	-0.16875	478.2	-0.28014		478.2	-0.41172	478.2	-0.16113
660	1030.05	660	2260.26		222	0.95505	222	3.0377		709	-0.0016		665.5	0.03616		478	-0.16502	478	-0.29008		478	-0.39435	478	-0.16969
661	1090.06	661	2240.25		224	0.95238	224	3.03145		708.9	-0.0016		665	0.03481		477.8	-0.16519	477.8	-0.30163		477.8	-0.42418	477.8	-0.17766
662	840.035	662	1800.16		226	0.95165	226	3.02444		708.8	-0.0016		664.5	0.03336		477.6	-0.16479	477.6	-0.31133		477.6	-0.41171	477.6	-0.18293
663	820.034	663	1610.13		228	0.94878	228	3.01726		708.7	-0.0016		664	0.03175		477.4	-0.16766	477.4	-0.32553		477.4	-0.41076	477.4	-0.18817
664	690.024	664	1240.08		230	0.94684	230	3.01138		708.6	-0.0016		663.5	0.03017		477.2	-0.17381	477.2	-0.34381		477.2	-0.44334	477.2	-0.19453
665	660.022	665	1370.09		232	0.9449	232	3.00523		708.5	-0.0016		663	0.02856		477	-0.18225	477	-0.36141		477	-0.36715	477	-0.19855
666	670.022	666	1550.12		234	0.9439	234	2.99758		708.4	-0.0016		662.5	0.02684		476.8	-0.19819	476.8	-0.38265		476.8	-0.31979	476.8	-0.20347
667	1020.05	667	1780.16		236	0.94134	236	2.99075		708.3	-0.00161		662	0.02518		476.6	-0.21915	476.6	-0.40723		476.6	-0.32322	476.6	-0.20682
668	880.039	668	1950.19		238	0.93967	238	2.98644		708.2	-0.0016		661.5	0.02342		476.4	-0.23508	476.4	-0.43241		476.4	-0.31656	476.4	-0.21013
669	1030.05	669	1850.17		240	0.93796	240	2.97957		708.1	-0.0016		661	0.02174		476.2	-0.25325	476.2	-0.45357		476.2	-0.36855	476.2	-0.21551
670	1030.05	670	2270.26		242	0.93629	242	2.97376		708	-0.0016		660.5	0.02002		476	-0.27832	476	-0.47866		476	-0.34058	476	-0.21217
671	1040.05	671	2250.25		244	0.93435	244	2.96674		707.9	-0.0016		660	0.01843		475.8	-0.29632	475.8	-0.49978		475.8	-0.38673	475.8	-0.20852
672	960.046	672	2410.29		246	0.93205	246	2.96013		707.8	-0.0016		659.5	0.01683		475.6	-0.3125	475.6	-0.51583		475.6	-0.36593	475.6	-0.20505
673	1230.08	673	2330.27		248	0.93144	248	2.95425		707.7	-0.0016		659	0.01527		475.4	-0.32829	475.4	-0.52528		475.4	-0.3551	475.4	-0.20014
674	950.045	674	2320.27		250	0.92949	250	2.94709		707.6	-0.0016		658.5	0.01382		475.2	-0.34423	475.2	-0.5362		475.2	-0.31071	475.2	-0.19511
675	1200.07	675	2290.26		252	0.92766	252	2.94011		707.5	-0.0016		658	0.01253		475	-0.35974	475	-0.54486		475	-0.37223	475	-0.19112
676	860.037	676	2470.31		254	0.92499	254	2.93332		707.4	-0.0016		657.5	0.01128		474.8	-0.3687	474.8	-0.54376		474.8	-0.41044	474.8	-0.18809
677	1110.06	677	2610.34		256	0.92406	256	2.92724		707.3	-0.0016		657	0.01013		474.6	-0.37636	474.6	-0.53629		474.6	-0.40514	474.6	-0.18512
678	1420.1	678	3470.6		258	0.92255	258	2.92029		707.2	-0.0016		656.5	0.00908		474.4	-0.38294	474.4	-0.52572		474.4	-0.37424	474.4	-0.18401
679	1940.19	679	4340.94		260	0.92021	260	2.91488		707.1	-0.0016		656	0.00819		474.2	-0.39144	474.2	-0.51627		474.2	-0.37611	474.2	-0.18437
680	3100.48	680	8193.35		262	0.91766	262	2.9094		707	-0.0016		655.5	0.00737		474	-0.39512	474	-0.50352		474	-0.38098	474	-0.18812
681	4931.22	681	13819.5		264	0.91576	264	2.90367		706.9	-0.0016		655	0.00667		473.8	-0.39155	473.8	-0.48101		473.8	-0.38565	473.8	-0.19164
682	6392.04	682	18487.1		266	0.91443	266	2.896		706.8	-0.0016		654.5	0.00609		473.6	-0.38559	473.6	-0.45912		473.6	-0.33029	473.6	-0.19597
683	8843.91	683	18968		268	0.91278	268	2.88899		706.7	-0.0016		654	0.00559		473.4	-0.37379	473.4	-0.43001		473.4	-0.29202	473.4	-0.20091
684	10966	684	22254.7		270	0.91092	270	2.88183		706.6	-0.00161		653.5	0.00518		473.2	-0.36643	473.2	-0.40734		473.2	-0.31485	473.2	-0.20424
685	9794.8	685	29122.4		272	0.90947	272	2.87497		706.5	-0.00161		653	0.00487		473	-0.36059	473	-0.38381		473	-0.33176	473	-0.2083
686	9754.76	686	35743.8		274	0.90856	274	2.86918		706.4	-0.0016		652.5	0.00461		472.8	-0.35282	472.8	-0.366		472.8	-0.29099	472.8	-0.21517
687	54980.9	687	82499.4		276	0.90641	276	2.86277		706.3	-0.0016		652	0.00443		472.6	-0.34262	472.6	-0.34809		472.6	-0.25641	472.6	-0.22434
688	73519.6	688	98150.1		278	0.90523	278	2.85815		706.2	-0.0016		651.5	0.00429		472.4	-0.3379	472.4	-0.33274		472.4	-0.23234	472.4	-0.23256
689	21984.1	689	40371.4		280	0.90305	280	2.85186		706.1	-0.0016		651	0.0042		472.2	-0.3411	472.2	-0.32184		472.2	-0.2235	472.2	-0.24084
690	6091.85	690	14851		282	0.90153	282	2.84671		706	-0.0016		650.5	0.00416		472	-0.3446	472	-0.31281		472	-0.24745	472	-0.24892
691	2330.27	691	7362.71		284	0.89985	284	2.83985		705.9	-0.00159		650	0.00416		471.8	-0.34784	471.8	-0.31175		471.8	-0.24205	471.8	-0.25854
692	1890.18	692	5991.8		286	0.89909	286	2.8345		705.8	-0.00159		649.5	0.00419		471.6	-0.34368	471.6	-0.30726		471.6	-0.25883	471.6	-0.26648
693	1850.17	693	5341.43		288	0.89719	288	2.82719		705.7	-0.00159		649	0.00426		471.4	-0.34414	471.4	-0.30778		471.4	-0.26392	471.4	-0.27318
694	1430.1	694	4741.12		290	0.89557	290	2.82094		705.6	-0.00159		648.5	0.00435		471.2	-0.3494	471.2	-0.31638		471.2	-0.30581	471.2	-0.2766
695	1620.13	695	4581.05		292	0.89422	292	2.81396		705.5	-0.00159		648	0.00449		471	-0.354	471	-0.32328		471	-0.34891	471	-0.28375
696	1620.13	696	3940.78		294	0.89143	294	2.8079		705.4	-0.00159		647.5	0.00464		470.8	-0.35986	470.8	-0.33431		470.8	-0.39429	470.8	-0.29149
697	1480.11	697	3990.8		296	0.88923	296	2.80345		705.3	-0.00159		647	0.00481		470.6	-0.36559	470.6	-0.34353		470.6	-0.38133	470.6	-0.29613
698	1690.14	698	3420.59		298	0.88844	298	2.7964		705.2	-0.00159		646.5	0.005		470.4	-0.37212	470.4	-0.35615		470.4	-0.40526	470.4	-0.29908
699	1660.14	699	3000.45		300	0.88736	300	2.79047		705.1	-0.00159		646	0.00522		470.2	-0.37537	470.2	-0.36619		470.2	-0.4304	470.2	-0.30316
700	1750.15	700	2870.41		302	0.88545	302	2.78488		705	-0.00159		645.5	0.00546		470	-0.38039	470	-0.37579		470	-0.39633	470	-0.30661
701	1840.17	701	3030.46		304	0.88389	304	2.77843		704.9	-0.00159		645	0.0057		469.8	-0.38059	469.8	-0.38457		469.8	-0.42537	469.8	-0.30978
702	1790.16	702	3140.49		306	0.88221	306	2.77293		704.8	-0.00159		644.5	0.00595		469.6	-0.38058	469.6	-0.3895		469.6	-0.43533	469.6	-0.31309
703	2290.26	703	3560.63		308	0.88034	308	2.76707		704.7	-0.00159		644	0.00622		469.4	-0.37755	469.4	-0.39617		469.4	-0.43139	469.4	-0.31405
704	1860.17	704	3200.51		310	0.87906	310	2.76163		704.6	-0.00159		643.5	0.0065		469.2	-0.37387	469.2	-0.39601		469.2	-0.44441	469.2	-0.31414
705	1500.11	705	2450.3		312	0.87719	312	2.75636		704.5	-0.00159		643	0.00678		469	-0.37072	469	-0.39838		469	-0.51169	469	-0.31252
706	1180.07	706	2640.35		314	0.87633	314	2.74993		704.4	-0.00158		642.5	0.00705		468.8	-0.36704	468.8	-0.40063		468.8	-0.46645	468.8	-0.30669
707	1170.07	707	2150.23		316	0.87463	316	2.74345		704.3	-0.00158		642	0.00734		468.6	-0.36254	468.6	-0.40233		468.6	-0.46564	468.6	-0.29965
708	1370.09	708	2340.27		318	0.87305	318	2.7372		704.2	-0.00158		641.5	0.00761		468.4	-0.36095	468.4	-0.40347		468.4	-0.41335	468.4	-0.29168
709	1460.11	709	2090.22		320	0.87084	320	2.73129		704.1	-0.00158		641	0.00787		468.2	-0.36007	468.2	-0.40491		468.2	-0.38881	468.2	-0.28299
710	1270.08	710	1860.17		322	0.8696	322	2.72633		704	-0.00158		640.5	0.00814		468	-0.35878	468	-0.40729		468	-0.37472	468	-0.27614
711	830.034	711	1480.11		324	0.86807	324	2.72043		703.9	-0.00158		640	0.00838		467.8	-0.35274	467.8	-0.40691		467.8	-0.37333	467.8	-0.26837
712	630.02	712	1270.08		326	0.8669	326	2.71442		703.8	-0.00158		639.5	0.00861		467.6	-0.35067	467.6	-0.40897		467.6	-0.36377	467.6	-0.25809
713	430.009	713	1160.07		328	0.86509	328	2.70732		703.7	-0.00158		639	0.00881		467.4	-0.34277	467.4	-0.40733		467.4	-0.36401	467.4	-0.24865
714	600.018	714	940.044		330	0.86366	330	2.70193		703.6	-0.00158		638.5	0.00901		467.2	-0.33534	467.2	-0.40439		467.2	-0.39411	467.2	-0.24123
715	560.016	715	930.043		332	0.86188	332	2.69646		703.5	-0.00158		638	0.00917		467	-0.32967	467	-0.40441		467	-0.42999	467	-0.23415
716	400.008	716	650.021		334	0.86144	334	2.69031		703.4	-0.00158		637.5	0.00932		466.8	-0.32992	466.8	-0.40694		466.8	-0.41261	466.8	-0.22457
717	480.012	717	770.03		336	0.85897	336	2.68565		703.3	-0.00157		637	0.00942		466.6	-0.33443	466.6	-0.41062		466.6	-0.42102	466.6	-0.21827
718	500.012	718	790.031		338	0.85753	338	2.67907		703.2	-0.00158		636.5	0.00949		466.4	-0.34476	466.4	-0.41922		466.4	-0.37708	466.4	-0.21196
719	410.008	719	590.017		340	0.85518	340	2.67413		703.1	-0.00157		636	0.00953		466.2	-0.35437	466.2	-0.42722		466.2	-0.38661	466.2	-0.20738
720	570.016	720	510.013		342	0.85386	342	2.66813		703	-0.00158		635.5	0.00953		466	-0.36349	466	-0.43704		466	-0.40859	466	-0.20497
721	490.012	721	630.02		344	0.85203	344	2.66043		702.9	-0.00158		635	0.00951		465.8	-0.36828	465.8	-0.44522		465.8	-0.46014	465.8	-0.20414
722	400.008	722	580.017		346	0.85029	346	2.65593		702.8	-0.00157		634.5	0.00945		465.6	-0.36999	465.6	-0.45356		465.6	-0.50918	465.6	-0.2085
723	460.011	723	470.011		348	0.84881	348	2.64944		702.7	-0.00157		634	0.00936		465.4	-0.37184	465.4	-0.45766		465.4	-0.50461	465.4	-0.21579
724	450.01	724	640.02		350	0.84773	350	2.64194		702.6	-0.00157		633.5	0.00925		465.2	-0.37694	465.2	-0.46277		465.2	-0.51114	465.2	-0.22348
725	300.005	725	570.016		352	0.84631	352	2.63769		702.5	-0.00157		633	0.0091		465	-0.37985	465	-0.46556		465	-0.54441	465	-0.23084
726	290.004	726	430.009		354	0.84448	354	2.63172		702.4	-0.00157		632.5	0.00896		464.8	-0.38936	464.8	-0.46784		464.8	-0.55636	464.8	-0.23401
727	370.007	727	530.014		356	0.84234	356	2.6247		702.3	-0.00157		632	0.00878		464.6	-0.40418	464.6	-0.47525		464.6	-0.57105	464.6	-0.23566
728	350.006	728	450.01		358	0.84122	358	2.62052		702.2	-0.00157		631.5	0.0086		464.4	-0.41856	464.4	-0.48127		464.4	-0.53263	464.4	-0.23954
729	420.009	729	470.011		360	0.84057	360	2.61526		702.1	-0.00157		631	0.00842		464.2	-0.42998	464.2	-0.48203		464.2	-0.52224	464.2	-0.24371
730	360.006	730	540.015		362	0.83947	362	2.60926		702	-0.00157		630.5	0.00824		464	-0.44181	464	-0.48637		464	-0.5189	464	-0.2452
731	390.008	731	410.008		364	0.83794	364	2.6041		701.9	-0.00157		630	0.00808		463.8	-0.45014	463.8	-0.48819		463.8	-0.48042	463.8	-0.25016
732	450.01	732	490.012		366	0.83555	366	2.59627		701.8	-0.00157		629.5	0.00794		463.6	-0.45747	463.6	-0.4859		463.6	-0.50978	463.6	-0.25534
733	420.009	733	380.007		368	0.83413	368	2.59147		701.7	-0.00156		629	0.00783		463.4	-0.46046	463.4	-0.47776		463.4	-0.52569	463.4	-0.25941
734	450.01	734	320.005		370	0.83251	370	2.58622		701.6	-0.00156		628.5	0.00776		463.2	-0.45981	463.2	-0.46847		463.2	-0.60559	463.2	-0.26253
735	450.01	735	420.009		372	0.83	372	2.58129		701.5	-0.00156		628	0.00772		463	-0.45628	463	-0.4548		463	-0.5874	463	-0.26322
736	570.016	736	430.009		374	0.82911	374	2.57468		701.4	-0.00156		627.5	0.00776		462.8	-0.45308	462.8	-0.44318		462.8	-0.55468	462.8	-0.26252
737	430.009	737	440.01		376	0.82809	376	2.56872		701.3	-0.00156		627	0.00788		462.6	-0.44941	462.6	-0.42757		462.6	-0.5132	462.6	-0.26443
738	390.008	738	510.013		378	0.82607	378	2.56432		701.2	-0.00156		626.5	0.00808		462.4	-0.44762	462.4	-0.41461		462.4	-0.47107	462.4	-0.26294
739	500.012	739	360.006		380	0.82397	380	2.55899		701.1	-0.00156		626	0.00839		462.2	-0.44064	462.2	-0.40253		462.2	-0.44134	462.2	-0.25685
740	360.006	740	610.019		382	0.82239	382	2.55349		701	-0.00157		625.5	0.00883		462	-0.42926	462	-0.3852		462	-0.46814	462	-0.25008
741	480.012	741	440.01		384	0.8217	384	2.54942		700.9	-0.00156		625	0.00942		461.8	-0.41249	461.8	-0.36926		461.8	-0.4654	461.8	-0.24252
742	460.011	742	560.016		386	0.81976	386	2.54355		700.8	-0.00157		624.5	0.0102		461.6	-0.4001	461.6	-0.35857		461.6	-0.48078	461.6	-0.23423
743	450.01	743	500.012		388	0.81851	388	2.53755		700.7	-0.00156		624	0.01121		461.4	-0.38564	461.4	-0.34991		461.4	-0.44413	461.4	-0.22707
744	480.012	744	570.016		390	0.81628	390	2.5311		700.6	-0.00156		623.5	0.01248		461.2	-0.37164	461.2	-0.33812		461.2	-0.40608	461.2	-0.22121
745	550.015	745	500.012		392	0.81508	392	2.52553		700.5	-0.00157		623	0.0141		461	-0.35724	461	-0.33446		461	-0.42107	461	-0.21212
746	500.012	746	770.03		394	0.81363	394	2.51975		700.4	-0.00157		622.5	0.01619		460.8	-0.35016	460.8	-0.33373		460.8	-0.40348	460.8	-0.20359
747	500.012	747	920.042		396	0.81271	396	2.51507		700.3	-0.00156		622	0.01884		460.6	-0.34724	460.6	-0.33177		460.6	-0.38413	460.6	-0.19075
748	540.015	748	1000.05		398	0.8116	398	2.50956		700.2	-0.00156		621.5	0.02225		460.4	-0.34749	460.4	-0.32755		460.4	-0.35844	460.4	-0.17849
749	560.016	749	860.037		400	0.81	400	2.50362		700.1	-0.00156		621	0.02646		460.2	-0.34893	460.2	-0.32439		460.2	-0.38611	460.2	-0.1662
750	610.019	750	930.043		402	0.80797	402	2.49882		700	-0.00156		620.5	0.03167		460	-0.34945	460	-0.32458		460	-0.29603	460	-0.15531
</Trace>		</Trace>			404	0.80619	404	2.49472		699.9	-0.00156		620	0.03811		459.8	-0.35367	459.8	-0.32824		459.8	-0.27572	459.8	-0.14872
					406	0.80431	406	2.48857		699.8	-0.00156		619.5	0.04582		459.6	-0.36227	459.6	-0.32717		459.6	-0.25465	459.6	-0.14338
					408	0.80284	408	2.48333		699.7	-0.00156		619	0.05553		459.4	-0.37459	459.4	-0.33195		459.4	-0.27047	459.4	-0.1361
					410	0.80131	410	2.47756		699.6	-0.00156		618.5	0.06653		459.2	-0.393	459.2	-0.33899		459.2	-0.23854	459.2	-0.12619
					412	0.80044	412	2.47128		699.5	-0.00156		618	0.07915		459	-0.41184	459	-0.34321		459	-0.24707	459	-0.11927
					414	0.79966	414	2.46706		699.4	-0.00156		617.5	0.09334		458.8	-0.43368	458.8	-0.34917		458.8	-0.25177	458.8	-0.1111
					416	0.79779	416	2.46181		699.3	-0.00156		617	0.11002		458.6	-0.45507	458.6	-0.35346		458.6	-0.21418	458.6	-0.10186
					418	0.79609	418	2.45501		699.2	-0.00156		616.5	0.12773		458.4	-0.47302	458.4	-0.34896		458.4	-0.22888	458.4	-0.0932
					420	0.79505	420	2.44945		699.1	-0.00156		616	0.14807		458.2	-0.48491	458.2	-0.34118		458.2	-0.21492	458.2	-0.08562
					422	0.79329	422	2.44466		699	-0.00156		615.5	0.16996		458	-0.4966	458	-0.33818		458	-0.24433	458	-0.0791
					424	0.79232	424	2.4399		698.9	-0.00155		615	0.19203		457.8	-0.50765	457.8	-0.33698		457.8	-0.25696	457.8	-0.07403
					426	0.79054	426	2.43596		698.8	-0.00155		614.5	0.21652		457.6	-0.51245	457.6	-0.32987		457.6	-0.29421	457.6	-0.07013
					428	0.78916	428	2.42949		698.7	-0.00155		614	0.24201		457.4	-0.52223	457.4	-0.32639		457.4	-0.27031	457.4	-0.06802
					430	0.78754	430	2.42357		698.6	-0.00155		613.5	0.26706		457.2	-0.52817	457.2	-0.32484		457.2	-0.31039	457.2	-0.06981
					432	0.78596	432	2.41942		698.5	-0.00155		613	0.29402		457	-0.53412	457	-0.33096		457	-0.33389	457	-0.06983
					434	0.7853	434	2.41441		698.4	-0.00155		612.5	0.32026		456.8	-0.5403	456.8	-0.3321		456.8	-0.33805	456.8	-0.07143
					436	0.78407	436	2.40975		698.3	-0.00155		612	0.34798		456.6	-0.54323	456.6	-0.3333		456.6	-0.39717	456.6	-0.07239
					438	0.78256	438	2.40321		698.2	-0.00155		611.5	0.37449		456.4	-0.54471	456.4	-0.33332		456.4	-0.43552	456.4	-0.07221
					440	0.77999	440	2.39879		698.1	-0.00155		611	0.40251		456.2	-0.54424	456.2	-0.32954		456.2	-0.41247	456.2	-0.07156
					442	0.77901	442	2.39322		698	-0.00155		610.5	0.42877		456	-0.53871	456	-0.32664		456	-0.38862	456	-0.07677
					444	0.7774	444	2.38824		697.9	-0.00155		610	0.45472		455.8	-0.53814	455.8	-0.32661		455.8	-0.38646	455.8	-0.08191
					446	0.77626	446	2.38188		697.8	-0.00155		609.5	0.48009		455.6	-0.53495	455.6	-0.32788		455.6	-0.40084	455.6	-0.09133
					448	0.77421	448	2.37753		697.7	-0.00155		609	0.50462		455.4	-0.5311	455.4	-0.32862		455.4	-0.46757	455.4	-0.1011
					450	0.77265	450	2.37218		697.6	-0.00155		608.5	0.52823		455.2	-0.53215	455.2	-0.33577		455.2	-0.48969	455.2	-0.1126
					452	0.77156	452	2.36755		697.5	-0.00155		608	0.54879		455	-0.53761	455	-0.34881		455	-0.51764	455	-0.12377
					454	0.76973	454	2.363		697.4	-0.00155		607.5	0.56856		454.8	-0.54158	454.8	-0.36375		454.8	-0.52752	454.8	-0.13718
					456	0.76782	456	2.35647		697.3	-0.00156		607	0.58569		454.6	-0.54653	454.6	-0.37313		454.6	-0.48928	454.6	-0.15092
					458	0.76685	458	2.35166		697.2	-0.00155		606.5	0.59984		454.4	-0.5473	454.4	-0.37997		454.4	-0.42815	454.4	-0.16527
					460	0.76501	460	2.34706		697.1	-0.00155		606	0.61099		454.2	-0.54593	454.2	-0.38908		454.2	-0.47669	454.2	-0.18232
					462	0.7646	462	2.34167		697	-0.00155		605.5	0.61859		454	-0.54267	454	-0.39609		454	-0.47028	454	-0.19617
					464	0.76367	464	2.33684		696.9	-0.00155		605	0.62289		453.8	-0.53949	453.8	-0.40274		453.8	-0.37864	453.8	-0.2089
					466	0.76191	466	2.33153		696.8	-0.00155		604.5	0.62358		453.6	-0.5372	453.6	-0.40893		453.6	-0.3818	453.6	-0.22069
					468	0.76011	468	2.32655		696.7	-0.00155		604	0.6198		453.4	-0.53202	453.4	-0.41538		453.4	-0.34137	453.4	-0.23196
					470	0.75834	470	2.321		696.6	-0.00155		603.5	0.61311		453.2	-0.52642	453.2	-0.42439		453.2	-0.34301	453.2	-0.24181
					472	0.75827	472	2.31622		696.5	-0.00155		603	0.60239		453	-0.52593	453	-0.43541		453	-0.33253	453	-0.25091
					474	0.75697	474	2.31083		696.4	-0.00155		602.5	0.58908		452.8	-0.52338	452.8	-0.44509		452.8	-0.41799	452.8	-0.2562
					476	0.75569	476	2.30658		696.3	-0.00155		602	0.57182		452.6	-0.52074	452.6	-0.45427		452.6	-0.37532	452.6	-0.26072
					478	0.75415	478	2.30126		696.2	-0.00155		601.5	0.55309		452.4	-0.51619	452.4	-0.46597		452.4	-0.41096	452.4	-0.26593
					480	0.75316	480	2.29751		696.1	-0.00155		601	0.53135		452.2	-0.50768	452.2	-0.46981		452.2	-0.41419	452.2	-0.26968
					482	0.75116	482	2.29153		696	-0.00155		600.5	0.50834		452	-0.49626	452	-0.47262		452	-0.40279	452	-0.27557
					484	0.7501	484	2.28493		695.9	-0.00155		600	0.48511		451.8	-0.48204	451.8	-0.46795		451.8	-0.47223	451.8	-0.28148
					486	0.74838	486	2.28137		695.8	-0.00155		599.5	0.45948		451.6	-0.46521	451.6	-0.46018		451.6	-0.44169	451.6	-0.2866
					488	0.74804	488	2.2768		695.7	-0.00155		599	0.43456		451.4	-0.45362	451.4	-0.45239		451.4	-0.41783	451.4	-0.29136
					490	0.74684	490	2.27071		695.6	-0.00154		598.5	0.40797		451.2	-0.44201	451.2	-0.4466		451.2	-0.42801	451.2	-0.2934
					492	0.74495	492	2.26753		695.5	-0.00154		598	0.38262		451	-0.42537	451	-0.44081		451	-0.44334	451	-0.2907
					494	0.74344	494	2.26142		695.4	-0.00154		597.5	0.35655		450.8	-0.41519	450.8	-0.43529		450.8	-0.37014	450.8	-0.28941
					496	0.74251	496	2.2558		695.3	-0.00154		597	0.3316		450.6	-0.40294	450.6	-0.42658		450.6	-0.36661	450.6	-0.28408
					498	0.73985	498	2.25259		695.2	-0.00154		596.5	0.30678		450.4	-0.38775	450.4	-0.41501		450.4	-0.3531	450.4	-0.2772
					500	0.73832	500	2.24779		695.1	-0.00154		596	0.28115		450.2	-0.37503	450.2	-0.40517		450.2	-0.33594	450.2	-0.26889
					502	0.73709	502	2.24203		695	-0.00154		595.5	0.25767		450	-0.36104	450	-0.39229		450	-0.32135	450	-0.26091
					504	0.7367	504	2.23844		694.9	-0.00154		595	0.23369		449.8	-0.35034	449.8	-0.37634		449.8	-0.35617	449.8	-0.25082
					506	0.73536	506	2.23252		694.8	-0.00154		594.5	0.21212		449.6	-0.34048	449.6	-0.36328		449.6	-0.34889	449.6	-0.24186
					508	0.73334	508	2.22762		694.7	-0.00154		594	0.19163		449.4	-0.33177	449.4	-0.34936		449.4	-0.35703	449.4	-0.23655
					510	0.73251	510	2.22413		694.6	-0.00154		593.5	0.17194		449.2	-0.33121	449.2	-0.34241		449.2	-0.34347	449.2	-0.22832
					512	0.73037	512	2.21988		694.5	-0.00153		593	0.15515		449	-0.32883	449	-0.33431		449	-0.29453	449	-0.22262
					514	0.72966	514	2.214		694.4	-0.00153		592.5	0.13937		448.8	-0.32453	448.8	-0.32457		448.8	-0.2479	448.8	-0.21608
					516	0.72751	516	2.20732		694.3	-0.00153		592	0.12557		448.6	-0.31449	448.6	-0.31427		448.6	-0.23312	448.6	-0.21577
					518	0.72567	518	2.20273		694.2	-0.00153		591.5	0.11433		448.4	-0.3102	448.4	-0.30754		448.4	-0.20417	448.4	-0.21614
					520	0.72464	520	2.19746		694.1	-0.00153		591	0.10455		448.2	-0.30926	448.2	-0.306		448.2	-0.23475	448.2	-0.21818
					522	0.72391	522	2.19337		694	-0.00153		590.5	0.09713		448	-0.30839	448	-0.30754		448	-0.21666	448	-0.22114
					524	0.72345	524	2.18957		693.9	-0.00153		590	0.0913		447.8	-0.30908	447.8	-0.30805		447.8	-0.21448	447.8	-0.22866
					526	0.72271	526	2.18506		693.8	-0.00152		589.5	0.08738		447.6	-0.31113	447.6	-0.30762		447.6	-0.20577	447.6	-0.23733
					528	0.7216	528	2.18054		693.7	-0.00151		589	0.08479		447.4	-0.31221	447.4	-0.3061		447.4	-0.25479	447.4	-0.24385
					530	0.71989	530	2.17482		693.6	-0.00151		588.5	0.08384		447.2	-0.3139	447.2	-0.30832		447.2	-0.26712	447.2	-0.24959
					532	0.71788	532	2.17033		693.5	-0.00151		588	0.08383		447	-0.31546	447	-0.30944		447	-0.3548	447	-0.26054
					534	0.71603	534	2.16532		693.4	-0.00151		587.5	0.08468		446.8	-0.31903	446.8	-0.31465		446.8	-0.33585	446.8	-0.27242
					536	0.71461	536	2.1614		693.3	-0.00151		587	0.08609		446.6	-0.31468	446.6	-0.31614		446.6	-0.41205	446.6	-0.28553
					538	0.71218	538	2.15711		693.2	-0.00151		586.5	0.08786		446.4	-0.31364	446.4	-0.32056		446.4	-0.35293	446.4	-0.30102
					540	0.71117	540	2.15242		693.1	-0.0015		586	0.09003		446.2	-0.30865	446.2	-0.32463		446.2	-0.40271	446.2	-0.31769
					542	0.70937	542	2.14789		693	-0.0015		585.5	0.0924		446	-0.30862	446	-0.32965		446	-0.42951	446	-0.33045
					544	0.70898	544	2.14311		692.9	-0.0015		585	0.09465		445.8	-0.30351	445.8	-0.33152		445.8	-0.48085	445.8	-0.34112
					546	0.70783	546	2.13884		692.8	-0.00149		584.5	0.09696		445.6	-0.2979	445.6	-0.33019		445.6	-0.49441	445.6	-0.35037
					548	0.70627	548	2.13405		692.7	-0.00149		584	0.09894		445.4	-0.2897	445.4	-0.32565		445.4	-0.48221	445.4	-0.35982
					550	0.70534	550	2.12836		692.6	-0.00149		583.5	0.10074		445.2	-0.28556	445.2	-0.32196		445.2	-0.49294	445.2	-0.3671
					552	0.70452	552	2.12402		692.5	-0.00149		583	0.1021		445	-0.28395	445	-0.3196		445	-0.49383	445	-0.37706
					554	0.70355	554	2.11846		692.4	-0.00148		582.5	0.10312		444.8	-0.27686	444.8	-0.31301		444.8	-0.4482	444.8	-0.38637
					556	0.70271	556	2.115		692.3	-0.00148		582	0.10369		444.6	-0.26669	444.6	-0.2991		444.6	-0.53553	444.6	-0.39484
					558	0.70174	558	2.11032		692.2	-0.00148		581.5	0.10377		444.4	-0.25531	444.4	-0.28598		444.4	-0.58719	444.4	-0.39759
					560	0.6998	560	2.10538		692.1	-0.00147		581	0.10337		444.2	-0.24101	444.2	-0.26964		444.2	-0.59367	444.2	-0.40254
					562	0.69818	562	2.10271		692	-0.00147		580.5	0.10241		444	-0.22942	444	-0.25766		444	-0.5535	444	-0.40582
					564	0.6965	564	2.09908		691.9	-0.00147		580	0.10095		443.8	-0.21325	443.8	-0.24612		443.8	-0.53578	443.8	-0.41202
					566	0.69547	566	2.09449		691.8	-0.00147		579.5	0.09903		443.6	-0.19792	443.6	-0.23253		443.6	-0.44641	443.6	-0.4145
					568	0.69452	568	2.08903		691.7	-0.00147		579	0.09663		443.4	-0.1779	443.4	-0.22024		443.4	-0.38556	443.4	-0.41792
					570	0.69297	570	2.08362		691.6	-0.00146		578.5	0.09394		443.2	-0.1579	443.2	-0.20843		443.2	-0.32708	443.2	-0.42132
					572	0.6923	572	2.07903		691.5	-0.00146		578	0.09077		443	-0.13656	443	-0.1976		443	-0.35703	443	-0.42048
					574	0.69084	574	2.07411		691.4	-0.00146		577.5	0.08728		442.8	-0.1226	442.8	-0.19051		442.8	-0.30523	442.8	-0.41819
					576	0.68892	576	2.07069		691.3	-0.00145		577	0.08371		442.6	-0.10269	442.6	-0.18396		442.6	-0.29303	442.6	-0.41438
					578	0.68738	578	2.06508		691.2	-0.00145		576.5	0.08		442.4	-0.07863	442.4	-0.1733		442.4	-0.28926	442.4	-0.41213
					580	0.68628	580	2.06051		691.1	-0.00145		576	0.07632		442.2	-0.06328	442.2	-0.16625		442.2	-0.31916	442.2	-0.41048
					582	0.68566	582	2.05509		691	-0.00145		575.5	0.07232		442	-0.05183	442	-0.16506		442	-0.30722	442	-0.40496
					584	0.68362	584	2.05087		690.9	-0.00144		575	0.06843		441.8	-0.03839	441.8	-0.16202		441.8	-0.33425	441.8	-0.39606
					586	0.68321	586	2.04623		690.8	-0.00144		574.5	0.0643		441.6	-0.02652	441.6	-0.16524		441.6	-0.32899	441.6	-0.38571
					588	0.68228	588	2.04148		690.7	-0.00143		574	0.06038		441.4	-0.02042	441.4	-0.16981		441.4	-0.33079	441.4	-0.36928
					590	0.68127	590	2.03836		690.6	-0.00143		573.5	0.05644		441.2	-0.01846	441.2	-0.17729		441.2	-0.34413	441.2	-0.35247
					592	0.68031	592	2.03413		690.5	-0.00143		573	0.05227		441	-0.02484	441	-0.19351		441	-0.2928	441	-0.34119
					594	0.67889	594	2.03085		690.4	-0.00143		572.5	0.04832		440.8	-0.03729	440.8	-0.21027		440.8	-0.30912	440.8	-0.33049
					596	0.67749	596	2.0271		690.3	-0.00143		572	0.04428		440.6	-0.05502	440.6	-0.22238		440.6	-0.28811	440.6	-0.32151
					598	0.6758	598	2.02177		690.2	-0.00142		571.5	0.04033		440.4	-0.07393	440.4	-0.23202		440.4	-0.24831	440.4	-0.31204
					600	0.67478	600	2.01709		690.1	-0.00142		571	0.03632		440.2	-0.09354	440.2	-0.24658		440.2	-0.30014	440.2	-0.30152
					602	0.67316	602	2.01238		690	-0.00142		570.5	0.03247		440	-0.12206	440	-0.26146		440	-0.31956	440	-0.28839
					604	0.67242	604	2.00856		689.9	-0.00141		570	0.02878		439.8	-0.15037	439.8	-0.27676		439.8	-0.39376	439.8	-0.27631
					606	0.67133	606	2.00564		689.8	-0.00141		569.5	0.02532		439.6	-0.17301	439.6	-0.29236		439.6	-0.38584	439.6	-0.26293
					608	0.66998	608	2.00023		689.7	-0.0014		569	0.02211		439.4	-0.19355	439.4	-0.30667		439.4	-0.37383	439.4	-0.2543
					610	0.66922	610	1.99569		689.6	-0.0014		568.5	0.01905		439.2	-0.21493	439.2	-0.32114		439.2	-0.3108	439.2	-0.24571
					612	0.66798	612	1.99067		689.5	-0.0014		568	0.01641		439	-0.24061	439	-0.33663		439	-0.26435	439	-0.2397
					614	0.66649	614	1.98757		689.4	-0.0014		567.5	0.01394		438.8	-0.26089	438.8	-0.35035		438.8	-0.22403	438.8	-0.23254
					616	0.66428	616	1.98267		689.3	-0.0014		567	0.01188		438.6	-0.28137	438.6	-0.35808		438.6	-0.25584	438.6	-0.22712
					618	0.66309	618	1.97798		689.2	-0.0014		566.5	0.01019		438.4	-0.29969	438.4	-0.36209		438.4	-0.20254	438.4	-0.22152
					620	0.66217	620	1.97374		689.1	-0.0014		566	0.00865		438.2	-0.31341	438.2	-0.36246		438.2	-0.16601	438.2	-0.2164
					622	0.66068	622	1.96971		689	-0.0014		565.5	0.00739		438	-0.32381	438	-0.36478		438	-0.13476	438	-0.21506
					624	0.6601	624	1.96631		688.9	-0.00139		565	0.00632		437.8	-0.32789	437.8	-0.36713		437.8	-0.13825	437.8	-0.21382
					626	0.65839	626	1.96224		688.8	-0.00139		564.5	0.00545		437.6	-0.32519	437.6	-0.35934		437.6	-0.14965	437.6	-0.21137
					628	0.65796	628	1.95788		688.7	-0.00138		564	0.00469		437.4	-0.31502	437.4	-0.35357		437.4	-0.19481	437.4	-0.20994
					630	0.65645	630	1.95297		688.6	-0.00138		563.5	0.0041		437.2	-0.30708	437.2	-0.35088		437.2	-0.20225	437.2	-0.20624
					632	0.65486	632	1.94872		688.5	-0.00137		563	0.00361		437	-0.29887	437	-0.34442		437	-0.18313	437	-0.20336
					634	0.6536	634	1.94364		688.4	-0.00137		562.5	0.00318		436.8	-0.28845	436.8	-0.34032		436.8	-0.17899	436.8	-0.20503
					636	0.65287	636	1.93982		688.3	-0.00137		562	0.00281		436.6	-0.2829	436.6	-0.33849		436.6	-0.18082	436.6	-0.20956
					638	0.65202	638	1.93623		688.2	-0.00136		561.5	0.0025		436.4	-0.27277	436.4	-0.33265		436.4	-0.15864	436.4	-0.21739
					640	0.65004	640	1.93172		688.1	-0.00136		561	0.0022		436.2	-0.26172	436.2	-0.32569		436.2	-0.17478	436.2	-0.22545
					642	0.6489	642	1.92748		688	-0.00136		560.5	0.00196		436	-0.25133	436	-0.31928		436	-0.23813	436	-0.23085
					644	0.64763	644	1.92272		687.9	-0.00135		560	0.00173		435.8	-0.23622	435.8	-0.30883		435.8	-0.2815	435.8	-0.23715
					646	0.64698	646	1.91796		687.8	-0.00134		559.5	0.00152		435.6	-0.22519	435.6	-0.30191		435.6	-0.28413	435.6	-0.24501
					648	0.64608	648	1.9146		687.7	-0.00134		559	0.00134		435.4	-0.21302	435.4	-0.2983		435.4	-0.26677	435.4	-0.25197
					650	0.64473	650	1.90956		687.6	-0.00133		558.5	0.00117		435.2	-0.199	435.2	-0.2937		435.2	-0.26925	435.2	-0.26073
					652	0.64345	652	1.90573		687.5	-0.00133		558	0.00103		435	-0.1841	435	-0.29138		435	-0.30368	435	-0.26832
					654	0.64274	654	1.9023		687.4	-0.00133		557.5	0.000901378		434.8	-0.17328	434.8	-0.28854		434.8	-0.26336	434.8	-0.27623
					656	0.64202	656	1.89814		687.3	-0.00133		557	0.000795687		434.6	-0.16039	434.6	-0.28212		434.6	-0.25554	434.6	-0.28263
					658	0.64057	658	1.89468		687.2	-0.00132		556.5	0.000692866		434.4	-0.15083	434.4	-0.2803		434.4	-0.28428	434.4	-0.28831
					660	0.63871	660	1.89063		687.1	-0.00132		556	0.000598949		434.2	-0.14271	434.2	-0.27603		434.2	-0.30019	434.2	-0.29398
					662	0.63726	662	1.88604		687	-0.00132		555.5	0.000521195		434	-0.13226	434	-0.27303		434	-0.27872	434	-0.29761
					664	0.63598	664	1.88221		686.9	-0.00131		555	0.000458541		433.8	-0.12483	433.8	-0.26565		433.8	-0.27829	433.8	-0.30191
					666	0.63513	666	1.87645		686.8	-0.00131		554.5	0.000410934		433.6	-0.11781	433.6	-0.25702		433.6	-0.24053	433.6	-0.30031
					668	0.63421	668	1.87277		686.7	-0.00131		554	0.000368555		433.4	-0.11324	433.4	-0.25153		433.4	-0.30278	433.4	-0.29844
					670	0.63311	670	1.86963		686.6	-0.0013		553.5	0.000329786		433.2	-0.10867	433.2	-0.24787		433.2	-0.34356	433.2	-0.29287
					672	0.63142	672	1.86614		686.5	-0.0013		553	0.00030174		433	-0.10713	433	-0.24436		433	-0.28252	433	-0.28651
					674	0.63042	674	1.8609		686.4	-0.0013		552.5	0.00027792		432.8	-0.10649	432.8	-0.23678		432.8	-0.24352	432.8	-0.28264
					676	0.62891	676	1.85653		686.3	-0.0013		552	0.000267777		432.6	-0.11533	432.6	-0.2344		432.6	-0.21529	432.6	-0.27857
					678	0.62749	678	1.85356		686.2	-0.0013		551.5	0.000255465		432.4	-0.12718	432.4	-0.23523		432.4	-0.22043	432.4	-0.27273
					680	0.62631	680	1.84905		686.1	-0.0013		551	0.000248364		432.2	-0.13418	432.2	-0.22992		432.2	-0.20665	432.2	-0.26618
					682	0.62489	682	1.84612		686	-0.00129		550.5	0.000242683		432	-0.1457	432	-0.22836		432	-0.25565	432	-0.25895
					684	0.62394	684	1.84195		685.9	-0.00129		550	0.000241694		431.8	-0.16222	431.8	-0.23047		431.8	-0.2524	431.8	-0.25169
					686	0.62303	686	1.837		685.8	-0.00129		549.5	0.000243766		431.6	-0.17917	431.6	-0.23167		431.6	-0.21128	431.6	-0.2439
					688	0.62262	688	1.83357		685.7	-0.00129		549	0.000247935		431.4	-0.19476	431.4	-0.23076		431.4	-0.23214	431.4	-0.2378
					690	0.62165	690	1.83042		685.6	-0.00128		548.5	0.000255329		431.2	-0.20872	431.2	-0.23341		431.2	-0.17318	431.2	-0.23364
					692	0.62071	692	1.82665		685.5	-0.00127		548	0.000258229		431	-0.22598	431	-0.24034		431	-0.18122	431	-0.23049
					694	0.61905	694	1.82259		685.4	-0.00127		547.5	0.000260339		430.8	-0.24214	430.8	-0.24737		430.8	-0.16346	430.8	-0.22573
					696	0.61715	696	1.8189		685.3	-0.00127		547	0.000261694		430.6	-0.26227	430.6	-0.25635		430.6	-0.17664	430.6	-0.22044
					698	0.61569	698	1.81443		685.2	-0.00127		546.5	0.000269493		430.4	-0.27693	430.4	-0.26189		430.4	-0.20739	430.4	-0.21832
					700	0.61516	700	1.81004		685.1	-0.00126		546	0.000275729		430.2	-0.28766	430.2	-0.26846		430.2	-0.228	430.2	-0.21458
					702	0.61446	702	1.80686		685	-0.00126		545.5	0.000290276		430	-0.28726	430	-0.26978		430	-0.22603	430	-0.21134
					704	0.61392	704	1.80234		684.9	-0.00126		545	0.000298865		429.8	-0.28572	429.8	-0.26585		429.8	-0.13883	429.8	-0.2073
					706	0.6132	706	1.79808		684.8	-0.00126		544.5	0.000307218		429.6	-0.28577	429.6	-0.26257		429.6	-0.18113	429.6	-0.2053
					708	0.61193	708	1.79456		684.7	-0.00126		544	0.000322452		429.4	-0.2793	429.4	-0.25834		429.4	-0.22308	429.4	-0.2023
					710	0.61117	710	1.79038		684.6	-0.00126		543.5	0.000334384		429.2	-0.266	429.2	-0.2469		429.2	-0.25398	429.2	-0.19749
					712	0.61018	712	1.78644		684.5	-0.00125		543	0.00034595		429	-0.25469	429	-0.23856		429	-0.30934	429	-0.19318
					714	0.60853	714	1.78306		684.4	-0.00126		542.5	0.000363705		428.8	-0.24411	428.8	-0.2338		428.8	-0.24453	428.8	-0.18894
					716	0.60719	716	1.78049		684.3	-0.00125		542	0.000380014		428.6	-0.23067	428.6	-0.22903		428.6	-0.23509	428.6	-0.189
					718	0.60572	718	1.77622		684.2	-0.00124		541.5	0.000397918		428.4	-0.21901	428.4	-0.22016		428.4	-0.23285	428.4	-0.18668
					720	0.60481	720	1.77191		684.1	-0.00124		541	0.000417447		428.2	-0.20393	428.2	-0.20981		428.2	-0.22227	428.2	-0.18643
					722	0.60361	722	1.76764		684	-0.00124		540.5	0.000447415		428	-0.18673	428	-0.19863		428	-0.28549	428	-0.18473
					724	0.60235	724	1.76394		683.9	-0.00124		540	0.000469628		427.8	-0.16432	427.8	-0.18859		427.8	-0.31258	427.8	-0.18191
					726	0.60069	726	1.76059		683.8	-0.00123		539.5	0.000496657		427.6	-0.14732	427.6	-0.17832		427.6	-0.29722	427.6	-0.1793
					728	0.59911	728	1.75684		683.7	-0.00123		539	0.000527397		427.4	-0.13372	427.4	-0.16849		427.4	-0.34091	427.4	-0.17723
					730	0.59851	730	1.752		683.6	-0.00122		538.5	0.000561251		427.2	-0.11856	427.2	-0.16153		427.2	-0.31576	427.2	-0.17659
					732	0.59729	732	1.74995		683.5	-0.00122		538	0.000591397		427	-0.11163	427	-0.16222		427	-0.34205	427	-0.1763
					734	0.5971	734	1.74649		683.4	-0.00123		537.5	0.000620848		426.8	-0.10879	426.8	-0.16422		426.8	-0.33124	426.8	-0.17512
					736	0.59609	736	1.74284		683.3	-0.00122		537	0.000657188		426.6	-0.11195	426.6	-0.1701		426.6	-0.31587	426.6	-0.17133
					738	0.59517	738	1.73959		683.2	-0.00122		536.5	0.000700223		426.4	-0.11725	426.4	-0.17548		426.4	-0.29539	426.4	-0.16984
					740	0.59371	740	1.73492		683.1	-0.00122		536	0.000739322		426.2	-0.12406	426.2	-0.1782		426.2	-0.34271	426.2	-0.16706
					742	0.59245	742	1.73142		683	-0.00121		535.5	0.000776924		426	-0.13272	426	-0.17952		426	-0.27972	426	-0.16398
					744	0.59104	744	1.72749		682.9	-0.00121		535	0.000817772		425.8	-0.1381	425.8	-0.18389		425.8	-0.22312	425.8	-0.16261
					746	0.59027	746	1.72428		682.8	-0.00121		534.5	0.00086142		425.6	-0.14628	425.6	-0.18836		425.6	-0.25412	425.6	-0.16217
					748	0.58933	748	1.72055		682.7	-0.0012		534	0.000899809		425.4	-0.15403	425.4	-0.19491		425.4	-0.3035	425.4	-0.16165
					750	0.58828	750	1.71629		682.6	-0.0012		533.5	0.000946547		425.2	-0.16607	425.2	-0.20274		425.2	-0.36192	425.2	-0.16355
					752	0.58727	752	1.71268		682.5	-0.0012		533	0.00098782		425	-0.17833	425	-0.21413		425	-0.38249	425	-0.16788
					754	0.58596	754	1.70855		682.4	-0.0012		532.5	0.00103		424.8	-0.19656	424.8	-0.22922		424.8	-0.37083	424.8	-0.17266
					756	0.58525	756	1.70381		682.3	-0.0012		532	0.00107		424.6	-0.21401	424.6	-0.24113		424.6	-0.32192	424.6	-0.17669
					758	0.58389	758	1.70089		682.2	-0.00119		531.5	0.00111		424.4	-0.23115	424.4	-0.25356		424.4	-0.33472	424.4	-0.17819
					760	0.58259	760	1.69691		682.1	-0.0012		531	0.00115		424.2	-0.24694	424.2	-0.26688		424.2	-0.29605	424.2	-0.18204
					762	0.58229	762	1.69357		682	-0.0012		530.5	0.00118		424	-0.26152	424	-0.28061		424	-0.34655	424	-0.18727
					764	0.58087	764	1.6902		681.9	-0.0012		530	0.00121		423.8	-0.27321	423.8	-0.29399		423.8	-0.30539	423.8	-0.19313
					766	0.57925	766	1.68554		681.8	-0.00119		529.5	0.00124		423.6	-0.27823	423.6	-0.30364		423.6	-0.27458	423.6	-0.19897
					768	0.57862	768	1.68215		681.7	-0.00119		529	0.00125		423.4	-0.28797	423.4	-0.31739		423.4	-0.21618	423.4	-0.20639
					770	0.57733	770	1.67831		681.6	-0.00119		528.5	0.00126		423.2	-0.29827	423.2	-0.32866		423.2	-0.18951	423.2	-0.21545
					772	0.57607	772	1.67518		681.5	-0.00119		528	0.00128		423	-0.29954	423	-0.34245		423	-0.22671	423	-0.2241
					774	0.57548	774	1.67133		681.4	-0.00119		527.5	0.00129		422.8	-0.29715	422.8	-0.34926		422.8	-0.25018	422.8	-0.23273
					776	0.57377	776	1.66795		681.3	-0.00119		527	0.00128		422.6	-0.2999	422.6	-0.35724		422.6	-0.24899	422.6	-0.24144
					778	0.57282	778	1.66428		681.2	-0.00119		526.5	0.00128		422.4	-0.30331	422.4	-0.36524		422.4	-0.29574	422.4	-0.25144
					780	0.57225	780	1.66132		681.1	-0.00119		526	0.00127		422.2	-0.30536	422.2	-0.36719		422.2	-0.27616	422.2	-0.26428
					782	0.57103	782	1.65767		681	-0.00119		525.5	0.00126		422	-0.31583	422	-0.37095		422	-0.17974	422	-0.27185
					784	0.57041	784	1.65522		680.9	-0.00119		525	0.00124		421.8	-0.32351	421.8	-0.37459		421.8	-0.15438	421.8	-0.27704
					786	0.56925	786	1.65078		680.8	-0.00119		524.5	0.00122		421.6	-0.32836	421.6	-0.37548		421.6	-0.16712	421.6	-0.28245
					788	0.56788	788	1.64657		680.7	-0.00119		524	0.00121		421.4	-0.33006	421.4	-0.37804		421.4	-0.16291	421.4	-0.28369
					790	0.56718	790	1.64407		680.6	-0.00119		523.5	0.00119		421.2	-0.33274	421.2	-0.37916		421.2	-0.21069	421.2	-0.28587
					792	0.56627	792	1.64131		680.5	-0.00119		523	0.00117		421	-0.33852	421	-0.37684		421	-0.19723	421	-0.28898
					794	0.56501	794	1.63741		680.4	-0.0012		522.5	0.00115		420.8	-0.33753	420.8	-0.37081		420.8	-0.22469	420.8	-0.29025
					796	0.56415	796	1.6343		680.3	-0.00119		522	0.00113		420.6	-0.3354	420.6	-0.36402		420.6	-0.18381	420.6	-0.29031
					798	0.56289	798	1.63013		680.2	-0.00119		521.5	0.00111		420.4	-0.34116	420.4	-0.35565		420.4	-0.20592	420.4	-0.28878
					800	0.56173	800	1.62517		680.1	-0.00119		521	0.00109		420.2	-0.351	420.2	-0.35238		420.2	-0.25294	420.2	-0.28548
					802	0.56097	802	1.6215		680	-0.00119		520.5	0.00107		420	-0.35588	420	-0.34336		420	-0.29994	420	-0.2808
					804	0.56012	804	1.61861		679.9	-0.00119		520	0.00106		419.8	-0.36226	419.8	-0.33388		419.8	-0.32929	419.8	-0.27499
					806	0.5595	806	1.61498		679.8	-0.00119					419.6	-0.3765	419.6	-0.33183		419.6	-0.27673	419.6	-0.26985
					808	0.55815	808	1.61081		679.7	-0.00119					419.4	-0.38488	419.4	-0.33423		419.4	-0.22453	419.4	-0.26712
					810	0.55745	810	1.60856		679.6	-0.00119					419.2	-0.38415	419.2	-0.32961		419.2	-0.25344	419.2	-0.26421
					812	0.55643	812	1.60464		679.5	-0.00119					419	-0.38378	419	-0.32194		419	-0.21318	419	-0.25782
					814	0.55526	814	1.59956		679.4	-0.00119					418.8	-0.38075	418.8	-0.31444		418.8	-0.20802	418.8	-0.25019
					816	0.55416	816	1.59669		679.3	-0.00119					418.6	-0.37257	418.6	-0.30559		418.6	-0.23231	418.6	-0.24031
					818	0.55289	818	1.59355		679.2	-0.00119					418.4	-0.371	418.4	-0.30408		418.4	-0.22227	418.4	-0.23334
					820	0.55212	820	1.58983		679.1	-0.00119					418.2	-0.37518	418.2	-0.30363		418.2	-0.21444	418.2	-0.22541
					822	0.5507	822	1.58535		679	-0.00119					418	-0.38227	418	-0.30432		418	-0.20456	418	-0.22069
					824	0.54961	824	1.5827		678.9	-0.00119					417.8	-0.38947	417.8	-0.30392		417.8	-0.199	417.8	-0.21528
					826	0.54842	826	1.57994		678.8	-0.00119					417.6	-0.39539	417.6	-0.30605		417.6	-0.22935	417.6	-0.20819
					828	0.54702	828	1.57644		678.7	-0.0012					417.4	-0.40331	417.4	-0.31288		417.4	-0.19315	417.4	-0.19969
					830	0.54732	830	1.57362		678.6	-0.0012					417.2	-0.40704	417.2	-0.31952		417.2	-0.24982	417.2	-0.18717
					832	0.54659	832	1.56955		678.5	-0.0012					417	-0.40097	417	-0.32151		417	-0.22161	417	-0.18051
					834	0.54548	834	1.5664		678.4	-0.0012					416.8	-0.39841	416.8	-0.32261		416.8	-0.19768	416.8	-0.17493
					836	0.54378	836	1.56299		678.3	-0.00119					416.6	-0.40024	416.6	-0.32472		416.6	-0.17932	416.6	-0.17282
					838	0.5429	838	1.56		678.2	-0.00119					416.4	-0.40108	416.4	-0.32852		416.4	-0.20286	416.4	-0.17155
					840	0.54182	840	1.55753		678.1	-0.00119					416.2	-0.40223	416.2	-0.32946		416.2	-0.16164	416.2	-0.16973
					842	0.54071	842	1.55351		678	-0.00119					416	-0.4081	416	-0.33424		416	-0.18286	416	-0.16608
					844	0.54028	844	1.55133		677.9	-0.00119					415.8	-0.40871	415.8	-0.33568		415.8	-0.25549	415.8	-0.16181
					846	0.53892	846	1.5472		677.8	-0.00119					415.6	-0.40566	415.6	-0.33466		415.6	-0.23169	415.6	-0.15833
					848	0.53854	848	1.54299		677.7	-0.00118					415.4	-0.40074	415.4	-0.33583		415.4	-0.27279	415.4	-0.15616
					850	0.5374	850	1.53998		677.6	-0.00118					415.2	-0.39343	415.2	-0.33678		415.2	-0.21154	415.2	-0.1588
					852	0.53646	852	1.53704		677.5	-0.00118					415	-0.38239	415	-0.33101		415	-0.22934	415	-0.16041
					854	0.53553	854	1.53303		677.4	-0.00117					414.8	-0.37052	414.8	-0.32393		414.8	-0.17957	414.8	-0.16053
					856	0.53536	856	1.52931		677.3	-0.00118					414.6	-0.35547	414.6	-0.31518		414.6	-0.22404	414.6	-0.16025
					858	0.53422	858	1.52597		677.2	-0.00118					414.4	-0.3398	414.4	-0.30782		414.4	-0.17656	414.4	-0.15947
					860	0.53316	860	1.52331		677.1	-0.00117					414.2	-0.32247	414.2	-0.29747		414.2	-0.20058	414.2	-0.15923
					862	0.53217	862	1.52084		677	-0.00117					414	-0.30424	414	-0.2904		414	-0.22351	414	-0.1605
					864	0.53091	864	1.51652		676.9	-0.00117					413.8	-0.28781	413.8	-0.28512		413.8	-0.23861	413.8	-0.16095
					866	0.5296	866	1.51436		676.8	-0.00117					413.6	-0.2743	413.6	-0.28073		413.6	-0.21105	413.6	-0.16367
					868	0.5292	868	1.5119		676.7	-0.00116					413.4	-0.2595	413.4	-0.27591		413.4	-0.18472	413.4	-0.16156
					870	0.5286	870	1.50853		676.6	-0.00116					413.2	-0.25074	413.2	-0.27846		413.2	-0.2166	413.2	-0.15804
					872	0.52785	872	1.50523		676.5	-0.00115					413	-0.24308	413	-0.2806		413	-0.24993	413	-0.15197
					874	0.52625	874	1.5026		676.4	-0.00115					412.8	-0.23662	412.8	-0.28459		412.8	-0.30049	412.8	-0.1448
					876	0.52501	876	1.4991		676.3	-0.00114					412.6	-0.2342	412.6	-0.28844		412.6	-0.32533	412.6	-0.14094
					878	0.52407	878	1.49635		676.2	-0.00114					412.4	-0.23939	412.4	-0.29901		412.4	-0.29422	412.4	-0.13724
					880	0.52333	880	1.49215		676.1	-0.00114					412.2	-0.24541	412.2	-0.31022		412.2	-0.29051	412.2	-0.13496
					882	0.52251	882	1.48887		676	-0.00113					412	-0.25389	412	-0.321		412	-0.27341	412	-0.12868
					884	0.52124	884	1.48562		675.9	-0.00113					411.8	-0.26778	411.8	-0.33409		411.8	-0.31732	411.8	-0.12336
					886	0.5206	886	1.48342		675.8	-0.00112					411.6	-0.28094	411.6	-0.34767		411.6	-0.29331	411.6	-0.11708
					888	0.51914	888	1.47999		675.7	-0.00112					411.4	-0.2988	411.4	-0.36623		411.4	-0.24871	411.4	-0.10956
					890	0.51806	890	1.4767		675.6	-0.00111					411.2	-0.32079	411.2	-0.38431		411.2	-0.27066	411.2	-0.10184
					892	0.51685	892	1.47267		675.5	-0.0011					411	-0.34277	411	-0.40219		411	-0.25423	411	-0.09632
					894	0.51604	894	1.46874		675.4	-0.0011					410.8	-0.36586	410.8	-0.4109		410.8	-0.20833	410.8	-0.09311
					896	0.51597	896	1.46587		675.3	-0.00109					410.6	-0.38943	410.6	-0.41872		410.6	-0.17452	410.6	-0.09111
					898	0.51478	898	1.46399		675.2	-0.00109					410.4	-0.40854	410.4	-0.42379		410.4	-0.13213	410.4	-0.08868
					900	0.51288	900	1.46079		675.1	-0.00108					410.2	-0.42659	410.2	-0.42529		410.2	-0.15775	410.2	-0.08376
					902	0.51248	902	1.45674		675	-0.00107					410	-0.44254	410	-0.43003		410	-0.15328	410	-0.08147
					904	0.51131	904	1.45366		674.9	-0.00106					409.8	-0.45309	409.8	-0.43167		409.8	-0.19567	409.8	-0.08275
					906	0.51025	906	1.45046		674.8	-0.00106					409.6	-0.46269	409.6	-0.43034		409.6	-0.1125	409.6	-0.08444
					908	0.50927	908	1.44688		674.7	-0.00104					409.4	-0.47313	409.4	-0.42881		409.4	-0.09523	409.4	-0.08677
					910	0.50815	910	1.44451		674.6	-0.00103					409.2	-0.48034	409.2	-0.42785		409.2	-0.0913	409.2	-0.08734
					912	0.50708	912	1.44113		674.5	-0.00102					409	-0.48619	409	-0.428		409	-0.04454	409	-0.09168
					914	0.50697	914	1.43852		674.4	-0.00101					408.8	-0.48556	408.8	-0.42003		408.8	-0.05997	408.8	-0.09417
					916	0.50564	916	1.4354		674.3	-0.000996356					408.6	-0.48445	408.6	-0.41392		408.6	-0.04206	408.6	-0.09711
					918	0.5052	918	1.43281		674.2	-0.000979194					408.4	-0.48228	408.4	-0.40677		408.4	-0.02274	408.4	-0.10113
					920	0.50425	920	1.43007		674.1	-0.00096513					408.2	-0.47457	408.2	-0.40265		408.2	-0.10284	408.2	-0.10704
					922	0.50309	922	1.42694		674	-0.000945469					408	-0.46099	408	-0.39412		408	-0.0681	408	-0.11536
					924	0.50273	924	1.42404		673.9	-0.000929729					407.8	-0.44778	407.8	-0.39035		407.8	-0.02381	407.8	-0.12568
					926	0.50196	926	1.42129		673.8	-0.000906921					407.6	-0.43534	407.6	-0.38936		407.6	-0.01812	407.6	-0.13321
					928	0.50107	928	1.41771		673.7	-0.000888107					407.4	-0.41918	407.4	-0.38509		407.4	-0.04647	407.4	-0.14012
					930	0.50004	930	1.41487		673.6	-0.000866602					407.2	-0.40516	407.2	-0.381		407.2	-0.063	407.2	-0.14731
					932	0.4988	932	1.41193		673.5	-0.000848121					407	-0.39423	407	-0.38281		407	-0.07465	407	-0.15873
					934	0.49751	934	1.40857		673.4	-0.000828202					406.8	-0.38334	406.8	-0.38332		406.8	-0.09452	406.8	-0.16701
					936	0.4966	936	1.40521		673.3	-0.000800887					406.6	-0.36757	406.6	-0.37475		406.6	-0.12501	406.6	-0.17285
					938	0.49636	938	1.40213		673.2	-0.000782228					406.4	-0.35714	406.4	-0.37004		406.4	-0.02107	406.4	-0.1813
					940	0.49542	940	1.39894		673.1	-0.000765269					406.2	-0.35035	406.2	-0.37123		406.2	-0.08465	406.2	-0.18976
					942	0.49404	942	1.39632		673	-0.000744255					406	-0.3437	406	-0.371		406	-0.03735	406	-0.19653
					944	0.49368	944	1.39339		672.9	-0.000717807					405.8	-0.33347	405.8	-0.36562		405.8	-0.09337	405.8	-0.20269
					946	0.49291	946	1.3909		672.8	-0.000696029					405.6	-0.32767	405.6	-0.3602		405.6	-0.10943	405.6	-0.20656
					948	0.4915	948	1.38789		672.7	-0.00067267					405.4	-0.32744	405.4	-0.35582		405.4	-0.10225	405.4	-0.21027
					950	0.49022	950	1.384		672.6	-0.000643476					405.2	-0.32886	405.2	-0.35074		405.2	-0.14571	405.2	-0.21422
					952	0.48909	952	1.38013		672.5	-0.000609211					405	-0.33346	405	-0.3454		405	-0.15584	405	-0.21815
					954	0.48803	954	1.37747		672.4	-0.000584672					404.8	-0.34336	404.8	-0.34192		404.8	-0.11829	404.8	-0.22076
					956	0.48732	956	1.3748		672.3	-0.000557535					404.6	-0.35267	404.6	-0.33758		404.6	-0.20113	404.6	-0.22192
					958	0.4861	958	1.37227		672.2	-0.000531558					404.4	-0.35649	404.4	-0.32872		404.4	-0.13747	404.4	-0.22161
					960	0.48597	960	1.36936		672.1	-0.000498498					404.2	-0.3579	404.2	-0.3203		404.2	-0.12986	404.2	-0.22255
					962	0.48532	962	1.3654		672	-0.000470628					404	-0.36747	404	-0.32022		404	-0.19193	404	-0.22281
					964	0.48471	964	1.36265		671.9	-0.000443803					403.8	-0.37047	403.8	-0.31559		403.8	-0.27917	403.8	-0.22554
					966	0.48355	966	1.36083		671.8	-0.000418818					403.6	-0.36984	403.6	-0.30716		403.6	-0.20018	403.6	-0.22834
					968	0.48278	968	1.35697		671.7	-0.000376522					403.4	-0.3638	403.4	-0.29951		403.4	-0.19346	403.4	-0.23145
					970	0.48163	970	1.35443		671.6	-0.000355746					403.2	-0.35965	403.2	-0.29719		403.2	-0.23054	403.2	-0.23389
					972	0.48029	972	1.35261		671.5	-0.000321322					403	-0.35166	403	-0.29703		403	-0.23889	403	-0.23167
					974	0.47993	974	1.34978		671.4	-0.000292217					402.8	-0.3393	402.8	-0.2971		402.8	-0.21784	402.8	-0.22787
					976	0.47929	976	1.34604		671.3	-0.000260564					402.6	-0.3273	402.6	-0.29918		402.6	-0.27549	402.6	-0.22559
					978	0.4782	978	1.34241		671.2	-0.000226809					402.4	-0.31774	402.4	-0.30175		402.4	-0.26584	402.4	-0.22344
					980	0.47665	980	1.33982		671.1	-0.000199935					402.2	-0.30232	402.2	-0.30422		402.2	-0.26891	402.2	-0.22239
					982	0.47639	982	1.33796		671	-0.000169037					402	-0.28519	402	-0.31151		402	-0.26774	402	-0.2211
					984	0.47632	984	1.33553		670.9	-0.00014366					401.8	-0.26922	401.8	-0.31675		401.8	-0.23548	401.8	-0.22181
					986	0.47515	986	1.33181		670.8	-0.000119795					401.6	-0.25312	401.6	-0.32125		401.6	-0.23842	401.6	-0.22165
					988	0.47469	988	1.32962		670.7	-8.26e-05					401.4	-0.23692	401.4	-0.32897		401.4	-0.29975	401.4	-0.21937
					990	0.47369	990	1.3259		670.6	-5.38e-05					401.2	-0.22552	401.2	-0.33726		401.2	-0.3123	401.2	-0.21798
					992	0.47234	992	1.32273		670.5	-2.48e-05					401	-0.22254	401	-0.34658		401	-0.36772	401	-0.21907
					994	0.47165	994	1.32018		670.4	5.45e-08					400.8	-0.22215	400.8	-0.35321		400.8	-0.36773	400.8	-0.21932
					996	0.47012	996	1.31796		670.3	2.58e-05					400.6	-0.22242	400.6	-0.36037		400.6	-0.28125	400.6	-0.21975
					998	0.4693	998	1.31448		670.2	4.68e-05					400.4	-0.23252	400.4	-0.37004		400.4	-0.28672	400.4	-0.21882
					1000	0.46856	1000	1.31232		670.1	7.24e-05					400.2	-0.24226	400.2	-0.38011		400.2	-0.3236	400.2	-0.21422
					1002	0.46786	1002	1.30846		670	9.8e-05					400	-0.25633	400	-0.39069		400	-0.27919	400	-0.21004
					1004	0.46724	1004	1.30591		669.9	0.000122119					399.8	-0.26575	399.8	-0.39548		399.8	-0.23148	399.8	-0.20572
					1006	0.46685	1006	1.30389		669.8	0.000144685					399.6	-0.27826	399.6	-0.39535		399.6	-0.27061	399.6	-0.20415
					1008	0.46642	1008	1.30127		669.7	0.000164506					399.4	-0.29166	399.4	-0.38987		399.4	-0.23146	399.4	-0.20254
					1010	0.46556	1010	1.29827		669.6	0.000189084					399.2	-0.31123	399.2	-0.39045		399.2	-0.19797	399.2	-0.20258
					1012	0.46472	1012	1.29519		669.5	0.000210668					399	-0.3338	399	-0.3958		399	-0.20127	399	-0.20039
					1014	0.46375	1014	1.29296		669.4	0.000238167					398.8	-0.35527	398.8	-0.39562		398.8	-0.19067	398.8	-0.19643
					1016	0.46292	1016	1.29002		669.3	0.000257084					398.6	-0.37111	398.6	-0.3949		398.6	-0.1819	398.6	-0.19025
					1018	0.46181	1018	1.28751		669.2	0.000277241					398.4	-0.383	398.4	-0.3915		398.4	-0.19114	398.4	-0.18557
					1020	0.46058	1020	1.28474		669.1	0.000297021					398.2	-0.39782	398.2	-0.38899		398.2	-0.1628	398.2	-0.18088
					1022	0.46042	1022	1.2815		669	0.000312245					398	-0.41097	398	-0.38296		398	-0.11158	398	-0.17872
					1024	0.46005	1024	1.2778		668.9	0.000327171					397.8	-0.41583	397.8	-0.37475		397.8	-0.10252	397.8	-0.17827
					1026	0.45844	1026	1.27568		668.8	0.000342985					397.6	-0.42313	397.6	-0.36657		397.6	-0.11917	397.6	-0.17689
					1028	0.45829	1028	1.27284		668.7	0.00035879					397.4	-0.42657	397.4	-0.35889		397.4	-0.10924	397.4	-0.17657
					1030	0.45714	1030	1.26948		668.6	0.000371362					397.2	-0.42881	397.2	-0.35173		397.2	-0.1214	397.2	-0.17579
					1032	0.4553	1032	1.26656		668.5	0.000382173					397	-0.42773	397	-0.34904		397	-0.05849	397	-0.17306
					1034	0.45538	1034	1.26419		668.4	0.00039475					396.8	-0.43224	396.8	-0.34622		396.8	-0.09371	396.8	-0.17172
					1036	0.45446	1036	1.26206		668.3	0.00040517					396.6	-0.4338	396.6	-0.3373		396.6	-0.08305	396.6	-0.1721
					1038	0.45391	1038	1.26034		668.2	0.000412042					396.4	-0.43242	396.4	-0.32882		396.4	-0.10299	396.4	-0.17403
					1040	0.45292	1040	1.25804		668.1	0.000424484					396.2	-0.43071	396.2	-0.32106		396.2	-0.11396	396.2	-0.17737
					1042	0.45255	1042	1.25423		668	0.000433046					396	-0.43474	396	-0.31261		396	-0.12368	396	-0.18108
					1044	0.45166	1044	1.2507		667.9	0.000436804					395.8	-0.43418	395.8	-0.30524		395.8	-0.16075	395.8	-0.18461
					1046	0.45059	1046	1.24843		667.8	0.000437835					395.6	-0.42497	395.6	-0.29481		395.6	-0.1677	395.6	-0.18898
					1048	0.44993	1048	1.24631		667.7	0.000438013					395.4	-0.42161	395.4	-0.28695		395.4	-0.17893	395.4	-0.19584
					1050	0.45011	1050	1.24303		667.6	0.000437691					395.2	-0.41869	395.2	-0.27891		395.2	-0.15943	395.2	-0.20511
					1052	0.44866	1052	1.23964		667.5	0.000435951					395	-0.41237	395	-0.27148		395	-0.13926	395	-0.21084
					1054	0.44729	1054	1.23758		667.4	0.00043031					394.8	-0.40217	394.8	-0.26239		394.8	-0.16148	394.8	-0.21761
					1056	0.44637	1056	1.23536		667.3	0.000427701					394.6	-0.39114	394.6	-0.25506		394.6	-0.1757	394.6	-0.22436
					1058	0.44631	1058	1.23246		667.2	0.00042562					394.4	-0.38572	394.4	-0.24471		394.4	-0.18127	394.4	-0.23244
					1060	0.44509	1060	1.22857		667.1	0.00042144					394.2	-0.37641	394.2	-0.23739		394.2	-0.2181	394.2	-0.23889
					1062	0.4444	1062	1.22649		667	0.000417375					394	-0.36588	394	-0.23619		394	-0.24007	394	-0.24483
					1064	0.4427	1064	1.22435		666.9	0.000410936					393.8	-0.35709	393.8	-0.2321		393.8	-0.25876	393.8	-0.25333
					1066	0.4424	1066	1.22128		666.8	0.000402613					393.6	-0.3483	393.6	-0.22654		393.6	-0.3248	393.6	-0.26383
					1068	0.44151	1068	1.21926		666.7	0.000393139					393.4	-0.33876	393.4	-0.22763		393.4	-0.31897	393.4	-0.2743
					1070	0.44027	1070	1.21691		666.6	0.000387463					393.2	-0.32742	393.2	-0.23105		393.2	-0.37175	393.2	-0.28503
					1072	0.43962	1072	1.21497		666.5	0.000372026					393	-0.32579	393	-0.23777		393	-0.35009	393	-0.298
					1074	0.43882	1074	1.21208		666.4	0.00036103					392.8	-0.32208	392.8	-0.24414		392.8	-0.34844	392.8	-0.30854
					1076	0.43772	1076	1.20908		666.3	0.000345117					392.6	-0.31557	392.6	-0.24978		392.6	-0.30356	392.6	-0.31871
					1078	0.43683	1078	1.20676		666.2	0.000326403					392.4	-0.31425	392.4	-0.25578		392.4	-0.34003	392.4	-0.32792
					1080	0.43587	1080	1.20508		666.1	0.000313415					392.2	-0.31968	392.2	-0.26315		392.2	-0.35514	392.2	-0.33802
					1082	0.43567	1082	1.20161		666	0.000295509					392	-0.32759	392	-0.27256		392	-0.37651	392	-0.3457
					1084	0.4347	1084	1.19844		665.9	0.000276849					391.8	-0.33446	391.8	-0.28529		391.8	-0.39235	391.8	-0.34966
					1086	0.43385	1086	1.19651		665.8	0.00025816					391.6	-0.34313	391.6	-0.2966		391.6	-0.39098	391.6	-0.35294
					1088	0.43313	1088	1.1932		665.7	0.000237482					391.4	-0.35543	391.4	-0.30582		391.4	-0.35054	391.4	-0.35645
					1090	0.4323	1090	1.19025		665.6	0.000213171					391.2	-0.37169	391.2	-0.31763		391.2	-0.36628	391.2	-0.3565
					1092	0.43143	1092	1.18725		665.5	0.000191657					391	-0.38294	391	-0.3288		391	-0.33389	391	-0.35332
					1094	0.43121	1094	1.18496		665.4	0.000167639					390.8	-0.39432	390.8	-0.33756		390.8	-0.33417	390.8	-0.3531
					1096	0.43022	1096	1.18199		665.3	0.000146455					390.6	-0.40813	390.6	-0.34106		390.6	-0.34278	390.6	-0.34899
					1098	0.42941	1098	1.1793		665.2	0.00012266					390.4	-0.4195	390.4	-0.34797		390.4	-0.34899	390.4	-0.34343
					1100	0.42833	1100	1.17734		665.1	0.000103356					390.2	-0.42833	390.2	-0.35472		390.2	-0.31078	390.2	-0.3383
					1102	0.42746	1102	1.17599		665	6.93e-05					390	-0.44357	390	-0.36234		390	-0.29124	390	-0.3315
					1104	0.4269	1104	1.17343		664.9	3.8e-05					389.8	-0.45543	389.8	-0.36693		389.8	-0.34843	389.8	-0.3221
					1106	0.42619	1106	1.17074		664.8	7.84e-06					389.6	-0.4642	389.6	-0.36959		389.6	-0.31384	389.6	-0.30981
					1108	0.42543	1108	1.16879		664.7	-2.26e-05					389.4	-0.47131	389.4	-0.37036		389.4	-0.32806	389.4	-0.2957
					1110	0.42498	1110	1.16617		664.6	-5.01e-05					389.2	-0.48004	389.2	-0.37378		389.2	-0.32754	389.2	-0.28345
					1112	0.4238	1112	1.16303		664.5	-7.57e-05					389	-0.48599	389	-0.38076		389	-0.30535	389	-0.26949
					1114	0.42344	1114	1.16025		664.4	-0.000102186					388.8	-0.48657	388.8	-0.38223		388.8	-0.29269	388.8	-0.25728
					1116	0.42235	1116	1.15873		664.3	-0.000129368					388.6	-0.48621	388.6	-0.38299		388.6	-0.27137	388.6	-0.24748
					1118	0.42139	1118	1.15604		664.2	-0.000156956					388.4	-0.48246	388.4	-0.3779		388.4	-0.30951	388.4	-0.23927
					1120	0.42088	1120	1.15362		664.1	-0.000191647					388.2	-0.47623	388.2	-0.36571		388.2	-0.28518	388.2	-0.23089
					1122	0.41998	1122	1.15004		664	-0.000228203					388	-0.46855	388	-0.35407		388	-0.29794	388	-0.22186
					1124	0.41978	1124	1.14797		663.9	-0.000257659					387.8	-0.46089	387.8	-0.34285		387.8	-0.28283	387.8	-0.21558
					1126	0.41901	1126	1.14524		663.8	-0.000286977					387.6	-0.45831	387.6	-0.33462		387.6	-0.23552	387.6	-0.20843
					1128	0.41794	1128	1.14328		663.7	-0.000316077					387.4	-0.4512	387.4	-0.32342		387.4	-0.14664	387.4	-0.20193
					1130	0.41689	1130	1.14037		663.6	-0.000346332					387.2	-0.44021	387.2	-0.30831		387.2	-0.10371	387.2	-0.19515
					1132	0.41593	1132	1.13817		663.5	-0.000370504					387	-0.43096	387	-0.29166		387	-0.07365	387	-0.19195
					1134	0.41554	1134	1.13606		663.4	-0.000399207					386.8	-0.42117	386.8	-0.27284		386.8	-0.11443	386.8	-0.18972
					1136	0.41495	1136	1.13358		663.3	-0.000426101					386.6	-0.40897	386.6	-0.25291		386.6	-0.11011	386.6	-0.18998
					1138	0.41395	1138	1.13099		663.2	-0.00045237					386.4	-0.39458	386.4	-0.2297		386.4	-0.10884	386.4	-0.18704
					1140	0.4135	1140	1.12935		663.1	-0.000478787					386.2	-0.38293	386.2	-0.21078		386.2	-0.10932	386.2	-0.18502
					1142	0.41267	1142	1.12695		663	-0.000510916					386	-0.36563	386	-0.18669		386	-0.14917	386	-0.18525
					1144	0.41178	1144	1.12386		662.9	-0.000535961					385.8	-0.35106	385.8	-0.1653		385.8	-0.12126	385.8	-0.18374
					1146	0.4111	1146	1.12164		662.8	-0.000561947					385.6	-0.33445	385.6	-0.14611		385.6	-0.14039	385.6	-0.1826
					1148	0.41045	1148	1.11954		662.7	-0.00058664					385.4	-0.3206	385.4	-0.13096		385.4	-0.16103	385.4	-0.18184
					1150	0.4093	1150	1.11627		662.6	-0.000615179					385.2	-0.30738	385.2	-0.11584		385.2	-0.15319	385.2	-0.18062
					1152	0.40822	1152	1.11371		662.5	-0.000649767					385	-0.29069	385	-0.10149		385	-0.11274	385	-0.18092
					1154	0.40797	1154	1.11099		662.4	-0.000674212					384.8	-0.27912	384.8	-0.09423		384.8	-0.14003	384.8	-0.18296
					1156	0.40764	1156	1.1089		662.3	-0.000694775					384.6	-0.27182	384.6	-0.09144		384.6	-0.15392	384.6	-0.18533
					1158	0.40695	1158	1.10733		662.2	-0.000721029					384.4	-0.26165	384.4	-0.08408		384.4	-0.13508	384.4	-0.18755
					1160	0.40614	1160	1.10521		662.1	-0.000742881					384.2	-0.24703	384.2	-0.07845		384.2	-0.22014	384.2	-0.18683
					1162	0.40555	1162	1.10349		662	-0.000770831					384	-0.23341	384	-0.07363		384	-0.24785	384	-0.18728
					1164	0.40459	1164	1.09988		661.9	-0.0007954					383.8	-0.22427	383.8	-0.06918		383.8	-0.25141	383.8	-0.18735
					1166	0.40354	1166	1.09769		661.8	-0.000820444					383.6	-0.21792	383.6	-0.0708		383.6	-0.20774	383.6	-0.18337
					1168	0.4029	1168	1.0946		661.7	-0.000840204					383.4	-0.21599	383.4	-0.08078		383.4	-0.19195	383.4	-0.1796
					1170	0.40202	1170	1.09236		661.6	-0.000861298					383.2	-0.2207	383.2	-0.09215		383.2	-0.11801	383.2	-0.17662
					1172	0.40133	1172	1.08975		661.5	-0.000890045					383	-0.22626	383	-0.10567		383	-0.10985	383	-0.17529
					1174	0.40085	1174	1.08791		661.4	-0.0009139					382.8	-0.23453	382.8	-0.12185		382.8	-0.06862	382.8	-0.17409
					1176	0.40019	1176	1.0852		661.3	-0.000935088					382.6	-0.2466	382.6	-0.1417		382.6	-0.04787	382.6	-0.17324
					1178	0.39956	1178	1.08318		661.2	-0.000952171					382.4	-0.25745	382.4	-0.16076		382.4	-0.0482	382.4	-0.17225
					1180	0.39878	1180	1.08085		661.1	-0.000969746					382.2	-0.26816	382.2	-0.17746		382.2	-0.03894	382.2	-0.17078
					1182	0.39811	1182	1.07878		661	-0.00099069					382	-0.27548	382	-0.1947		382	0.0206	382	-0.16765
					1184	0.39784	1184	1.07671		660.9	-0.00101					381.8	-0.2873	381.8	-0.21785		381.8	0.03434	381.8	-0.1661
					1186	0.39675	1186	1.07447		660.8	-0.00103					381.6	-0.30835	381.6	-0.24551		381.6	0.01409	381.6	-0.1623
					1188	0.39571	1188	1.07157		660.7	-0.00105					381.4	-0.32708	381.4	-0.26826		381.4	-0.00427	381.4	-0.15982
					1190	0.39489	1190	1.06908		660.6	-0.00107					381.2	-0.34522	381.2	-0.29267		381.2	0.00262	381.2	-0.15608
					1192	0.39467	1192	1.067		660.5	-0.00109					381	-0.35889	381	-0.31229		381	-0.04851	381	-0.15368
					1194	0.39429	1194	1.06505		660.4	-0.0011					380.8	-0.37404	380.8	-0.32525		380.8	-0.06785	380.8	-0.15133
					1196	0.39359	1196	1.0626		660.3	-0.00112					380.6	-0.38733	380.6	-0.3412		380.6	-0.04023	380.6	-0.15011
					1198	0.39307	1198	1.06058		660.2	-0.00114					380.4	-0.39897	380.4	-0.35765		380.4	-0.10105	380.4	-0.15012
					1200	0.39198	1200	1.0585		660.1	-0.00115					380.2	-0.4041	380.2	-0.36909		380.2	-0.10709	380.2	-0.14938
					1202	0.39087	1202	1.05612		660	-0.00117					380	-0.40481	380	-0.37379		380	-0.11199	380	-0.15101
					1204	0.38975	1204	1.05401		659.9	-0.00118					379.8	-0.40368	379.8	-0.37636		379.8	-0.16847	379.8	-0.15084
					1206	0.38955	1206	1.05157		659.8	-0.00119					379.6	-0.40231	379.6	-0.37844		379.6	-0.20305	379.6	-0.15139
					1208	0.38904	1208	1.04963		659.7	-0.00121					379.4	-0.3983	379.4	-0.37694		379.4	-0.22133	379.4	-0.15355
					1210	0.38821	1210	1.04699		659.6	-0.00122					379.2	-0.39274	379.2	-0.37207		379.2	-0.21737	379.2	-0.15862
					1212	0.38717	1212	1.04456		659.5	-0.00124					379	-0.38185	379	-0.36119		379	-0.17297	379	-0.16293
					1214	0.38638	1214	1.04187		659.4	-0.00124					378.8	-0.3725	378.8	-0.35235		378.8	-0.13859	378.8	-0.16639
					1216	0.38564	1216	1.03974		659.3	-0.00126					378.6	-0.36019	378.6	-0.34025		378.6	-0.15908	378.6	-0.16957
					1218	0.38519	1218	1.0373		659.2	-0.00127					378.4	-0.34702	378.4	-0.32906		378.4	-0.20302	378.4	-0.17096
					1220	0.38458	1220	1.03507		659.1	-0.00128					378.2	-0.33086	378.2	-0.3213		378.2	-0.19617	378.2	-0.1702
					1222	0.38369	1222	1.03361		659	-0.0013					378	-0.31677	378	-0.31621		378	-0.19522	378	-0.1664
					1224	0.38323	1224	1.03261		658.9	-0.0013					377.8	-0.30432	377.8	-0.31199		377.8	-0.19786	377.8	-0.16321
					1226	0.38299	1226	1.0295		658.8	-0.00132					377.6	-0.30287	377.6	-0.31289		377.6	-0.23485	377.6	-0.16052
					1228	0.38162	1228	1.02709		658.7	-0.00133					377.4	-0.29907	377.4	-0.31276		377.4	-0.27427	377.4	-0.1589
					1230	0.38081	1230	1.02543		658.6	-0.00134					377.2	-0.29638	377.2	-0.31147		377.2	-0.28065	377.2	-0.1563
					1232	0.38014	1232	1.02225		658.5	-0.00134					377	-0.29364	377	-0.30649		377	-0.25836	377	-0.15373
					1234	0.37936	1234	1.01973		658.4	-0.00135					376.8	-0.29567	376.8	-0.30394		376.8	-0.24195	376.8	-0.15023
					1236	0.37889	1236	1.018		658.3	-0.00135					376.6	-0.29422	376.6	-0.30669		376.6	-0.2017	376.6	-0.14705
					1238	0.37802	1238	1.01572		658.2	-0.00135					376.4	-0.29204	376.4	-0.30804		376.4	-0.13826	376.4	-0.14215
					1240	0.37772	1240	1.01416		658.1	-0.00136					376.2	-0.29192	376.2	-0.31113		376.2	-0.12168	376.2	-0.13878
					1242	0.37716	1242	1.01147		658	-0.00136					376	-0.29209	376	-0.31511		376	-0.15235	376	-0.13379
					1244	0.37674	1244	1.00991		657.9	-0.00137					375.8	-0.29673	375.8	-0.3205		375.8	-0.15153	375.8	-0.12755
					1246	0.37597	1246	1.00802		657.8	-0.00137					375.6	-0.30568	375.6	-0.32815		375.6	-0.16174	375.6	-0.12537
					1248	0.37569	1248	1.00556		657.7	-0.00138					375.4	-0.31139	375.4	-0.33253		375.4	-0.22808	375.4	-0.12081
					1250	0.37513	1250	1.00268		657.6	-0.00138					375.2	-0.32186	375.2	-0.33925		375.2	-0.21742	375.2	-0.11783
					1252	0.37388	1252	1.00098		657.5	-0.00138					375	-0.32634	375	-0.33889		375	-0.1665	375	-0.11596
					1254	0.37328	1254	0.99844		657.4	-0.00139					374.8	-0.33384	374.8	-0.34115		374.8	-0.16386	374.8	-0.11644
					1256	0.3729	1256	0.99593		657.3	-0.00139					374.6	-0.34235	374.6	-0.34228		374.6	-0.10297	374.6	-0.11572
					1258	0.37258	1258	0.99442		657.2	-0.00139					374.4	-0.34872	374.4	-0.34504		374.4	-0.03963	374.4	-0.11567
					1260	0.37126	1260	0.99241		657.1	-0.0014					374.2	-0.34707	374.2	-0.34506		374.2	-0.02186	374.2	-0.11376
					1262	0.37096	1262	0.99048		657	-0.0014					374	-0.34733	374	-0.34326		374	-0.00579	374	-0.11511
					1264	0.37021	1264	0.98843		656.9	-0.0014					373.8	-0.34828	373.8	-0.34638		373.8	0.02408	373.8	-0.11612
					1266	0.36869	1266	0.98726		656.8	-0.00141					373.6	-0.3483	373.6	-0.35134		373.6	-0.000135901	373.6	-0.11757
					1268	0.368	1268	0.98392		656.7	-0.00141					373.4	-0.35019	373.4	-0.35743		373.4	-0.01245	373.4	-0.11751
					1270	0.36766	1270	0.98245		656.6	-0.00141					373.2	-0.35214	373.2	-0.35736		373.2	-0.07308	373.2	-0.11983
					1272	0.367	1272	0.98003		656.5	-0.00142					373	-0.35503	373	-0.35907		373	-0.09852	373	-0.12483
					1274	0.36676	1274	0.97841		656.4	-0.00142					372.8	-0.35816	372.8	-0.36322		372.8	-0.14097	372.8	-0.12654
					1276	0.36606	1276	0.97602		656.3	-0.00142					372.6	-0.3596	372.6	-0.36475		372.6	-0.15543	372.6	-0.12775
					1278	0.36526	1278	0.97408		656.2	-0.00143					372.4	-0.35856	372.4	-0.36959		372.4	-0.17481	372.4	-0.12656
					1280	0.36428	1280	0.97106		656.1	-0.00143					372.2	-0.35132	372.2	-0.36997		372.2	-0.17018	372.2	-0.12466
					1282	0.36349	1282	0.96877		656	-0.00143					372	-0.34804	372	-0.37248		372	-0.15971	372	-0.12462
					1284	0.36305	1284	0.96733		655.9	-0.00143					371.8	-0.34216	371.8	-0.37501		371.8	-0.20839	371.8	-0.12668
					1286	0.36266	1286	0.96573		655.8	-0.00143					371.6	-0.34374	371.6	-0.38144		371.6	-0.2381	371.6	-0.12745
					1288	0.36193	1288	0.96484		655.7	-0.00143					371.4	-0.34379	371.4	-0.3812		371.4	-0.2598	371.4	-0.13109
					1290	0.3613	1290	0.96163		655.6	-0.00144					371.2	-0.34089	371.2	-0.3781		371.2	-0.28682	371.2	-0.13541
					1292	0.36041	1292	0.95941		655.5	-0.00143					371	-0.33974	371	-0.36987		371	-0.30213	371	-0.14126
					1294	0.35945	1294	0.95751		655.4	-0.00144					370.8	-0.34441	370.8	-0.36561		370.8	-0.30305	370.8	-0.14886
					1296	0.35896	1296	0.95509		655.3	-0.00144					370.6	-0.34739	370.6	-0.3623		370.6	-0.28547	370.6	-0.15314
					1298	0.35814	1298	0.95268		655.2	-0.00144					370.4	-0.34335	370.4	-0.35146		370.4	-0.31306	370.4	-0.15839
					1300	0.35767	1300	0.95008		655.1	-0.00144					370.2	-0.33975	370.2	-0.33615		370.2	-0.26317	370.2	-0.16248
					1302	0.35708	1302	0.94794		655	-0.00145					370	-0.33637	370	-0.32248		370	-0.24361	370	-0.16447
					1304	0.35628	1304	0.94569		654.9	-0.00145					369.8	-0.33341	369.8	-0.3091		369.8	-0.191	369.8	-0.16578
					1306	0.35601	1306	0.94464		654.8	-0.00144					369.6	-0.33247	369.6	-0.29386		369.6	-0.20964	369.6	-0.16931
					1308	0.3551	1308	0.94178		654.7	-0.00145					369.4	-0.32618	369.4	-0.27664		369.4	-0.20561	369.4	-0.17179
					1310	0.3552	1310	0.94005		654.6	-0.00145					369.2	-0.32172	369.2	-0.26144		369.2	-0.17347	369.2	-0.17414
					1312	0.35456	1312	0.93778		654.5	-0.00145					369	-0.31665	369	-0.24653		369	-0.13652	369	-0.17556
					1314	0.35367	1314	0.93521		654.4	-0.00146					368.8	-0.31706	368.8	-0.24015		368.8	-0.16097	368.8	-0.1752
					1316	0.35328	1316	0.93381		654.3	-0.00145					368.6	-0.32318	368.6	-0.23994		368.6	-0.14678	368.6	-0.17468
					1318	0.35244	1318	0.93281		654.2	-0.00145					368.4	-0.33001	368.4	-0.24187		368.4	-0.16727	368.4	-0.17558
					1320	0.35144	1320	0.92965		654.1	-0.00145					368.2	-0.32941	368.2	-0.2394		368.2	-0.16097	368.2	-0.17529
					1322	0.35084	1322	0.92803		654	-0.00145					368	-0.32817	368	-0.24078		368	-0.12121	368	-0.175
					1324	0.35045	1324	0.92623		653.9	-0.00146					367.8	-0.33067	367.8	-0.24531		367.8	-0.10129	367.8	-0.17275
					1326	0.34978	1326	0.92394		653.8	-0.00146					367.6	-0.3342	367.6	-0.25253		367.6	-0.09093	367.6	-0.1706
					1328	0.34915	1328	0.92189		653.7	-0.00146					367.4	-0.33644	367.4	-0.25789		367.4	-0.07331	367.4	-0.17009
					1330	0.34852	1330	0.92117		653.6	-0.00146					367.2	-0.34245	367.2	-0.26475		367.2	-0.14005	367.2	-0.16993
					1332	0.34842	1332	0.91862		653.5	-0.00146					367	-0.35013	367	-0.27363		367	-0.13989	367	-0.1693
					1334	0.34749	1334	0.91618		653.4	-0.00146					366.8	-0.36171	366.8	-0.28625		366.8	-0.14526	366.8	-0.16869
					1336	0.34725	1336	0.91436		653.3	-0.00146					366.6	-0.3717	366.6	-0.29657		366.6	-0.13616	366.6	-0.17052
					1338	0.34608	1338	0.91146		653.2	-0.00145					366.4	-0.38204	366.4	-0.30777		366.4	-0.12634	366.4	-0.17095
					1340	0.34512	1340	0.9108		653.1	-0.00145					366.2	-0.38921	366.2	-0.31727		366.2	-0.1332	366.2	-0.17054
					1342	0.34482	1342	0.90931		653	-0.00146					366	-0.3958	366	-0.32112		366	-0.1793	366	-0.16955
					1344	0.34418	1344	0.90815		652.9	-0.00146					365.8	-0.39978	365.8	-0.32272		365.8	-0.19907	365.8	-0.16783
					1346	0.34329	1346	0.90599		652.8	-0.00146					365.6	-0.40153	365.6	-0.32206		365.6	-0.2136	365.6	-0.16629
					1348	0.34342	1348	0.9043		652.7	-0.00146					365.4	-0.39758	365.4	-0.31648		365.4	-0.15708	365.4	-0.16479
					1350	0.34243	1350	0.90192		652.6	-0.00145					365.2	-0.3889	365.2	-0.30613		365.2	-0.22087	365.2	-0.1658
					1352	0.3416	1352	0.8989		652.5	-0.00145					365	-0.37786	365	-0.29263		365	-0.19594	365	-0.16369
					1354	0.34113	1354	0.89744		652.4	-0.00145					364.8	-0.3679	364.8	-0.2809		364.8	-0.15072	364.8	-0.1611
					1356	0.34036	1356	0.895		652.3	-0.00146					364.6	-0.35654	364.6	-0.26865		364.6	-0.16252	364.6	-0.15759
					1358	0.33938	1358	0.89299		652.2	-0.00145					364.4	-0.34352	364.4	-0.25824		364.4	-0.1783	364.4	-0.15576
					1360	0.33909	1360	0.89099		652.1	-0.00146					364.2	-0.32915	364.2	-0.24751		364.2	-0.1681	364.2	-0.15295
					1362	0.33858	1362	0.8892		652	-0.00145					364	-0.31777	364	-0.24062		364	-0.1612	364	-0.14933
					1364	0.33805	1364	0.88792		651.9	-0.00146					363.8	-0.30081	363.8	-0.22944		363.8	-0.12325	363.8	-0.14615
					1366	0.33792	1366	0.88555		651.8	-0.00146					363.6	-0.28373	363.6	-0.2183		363.6	-0.13644	363.6	-0.14322
					1368	0.33683	1368	0.88427		651.7	-0.00146					363.4	-0.26511	363.4	-0.2083		363.4	-0.185	363.4	-0.13842
					1370	0.33605	1370	0.88257		651.6	-0.00146					363.2	-0.24298	363.2	-0.19524		363.2	-0.21591	363.2	-0.1352
					1372	0.33564	1372	0.88007		651.5	-0.00146					363	-0.22581	363	-0.18416		363	-0.20156	363	-0.1303
					1374	0.33505	1374	0.87876		651.4	-0.00147					362.8	-0.21435	362.8	-0.17876		362.8	-0.24972	362.8	-0.12824
					1376	0.3346	1376	0.87673		651.3	-0.00147					362.6	-0.20749	362.6	-0.17504		362.6	-0.17252	362.6	-0.12671
					1378	0.33359	1378	0.87565		651.2	-0.00147					362.4	-0.20688	362.4	-0.17591		362.4	-0.16447	362.4	-0.12392
					1380	0.33326	1380	0.87345		651.1	-0.00147					362.2	-0.20553	362.2	-0.17402		362.2	-0.17399	362.2	-0.12294
					1382	0.33281	1382	0.8706		651	-0.00147					362	-0.20582	362	-0.17364		362	-0.18441	362	-0.11874
					1384	0.33176	1384	0.86843		650.9	-0.00146					361.8	-0.20663	361.8	-0.17399		361.8	-0.16018	361.8	-0.11474
					1386	0.33101	1386	0.86636		650.8	-0.00147					361.6	-0.20427	361.6	-0.1715		361.6	-0.20056	361.6	-0.111
					1388	0.33078	1388	0.86434		650.7	-0.00147					361.4	-0.20382	361.4	-0.16634		361.4	-0.21931	361.4	-0.10933
					1390	0.32981	1390	0.86364		650.6	-0.00147					361.2	-0.20852	361.2	-0.16089		361.2	-0.24232	361.2	-0.10583
					1392	0.32943	1392	0.86237		650.5	-0.00147					361	-0.21114	361	-0.15486		361	-0.2193	361	-0.10194
					1394	0.32904	1394	0.86107		650.4	-0.00147					360.8	-0.20821	360.8	-0.14516		360.8	-0.24119	360.8	-0.09674
					1396	0.32802	1396	0.85856		650.3	-0.00147					360.6	-0.21144	360.6	-0.13708		360.6	-0.2386	360.6	-0.09038
					1398	0.32689	1398	0.85635		650.2	-0.00147					360.4	-0.21337	360.4	-0.12993		360.4	-0.26463	360.4	-0.08559
					1400	0.32657	1400	0.85362		650.1	-0.00148					360.2	-0.21914	360.2	-0.12278		360.2	-0.2886	360.2	-0.07897
					1402	0.32653	1402	0.85268		650	-0.00148					360	-0.22889	360	-0.12436		360	-0.23542	360	-0.07453
					1404	0.32654	1404	0.851		649.9	-0.00148					359.8	-0.23377	359.8	-0.1252		359.8	-0.24111	359.8	-0.07002
					1406	0.32564	1406	0.84963		649.8	-0.00148					359.6	-0.23872	359.6	-0.12658		359.6	-0.22291	359.6	-0.06458
					1408	0.32526	1408	0.84701		649.7	-0.00148					359.4	-0.24135	359.4	-0.12549		359.4	-0.27284	359.4	-0.05968
					1410	0.32471	1410	0.84539		649.6	-0.00148					359.2	-0.24429	359.2	-0.12515		359.2	-0.27602	359.2	-0.05593
					1412	0.32429	1412	0.8437		649.5	-0.00148					359	-0.24741	359	-0.12554		359	-0.31079	359	-0.05303
					1414	0.32352	1414	0.84111		649.4	-0.00148					358.8	-0.25471	358.8	-0.12677		358.8	-0.29322	358.8	-0.05078
					1416	0.3232	1416	0.83961		649.3	-0.00149					358.6	-0.26482	358.6	-0.13311		358.6	-0.30791	358.6	-0.04998
					1418	0.32221	1418	0.83729		649.2	-0.00149					358.4	-0.27769	358.4	-0.14096		358.4	-0.29361	358.4	-0.05232
					1420	0.32128	1420	0.83585		649.1	-0.00148					358.2	-0.29579	358.2	-0.15442		358.2	-0.29768	358.2	-0.0539
					1422	0.32046	1422	0.8344		649	-0.00148					358	-0.30571	358	-0.17027		358	-0.25976	358	-0.05422
					1424	0.31977	1424	0.83345		648.9	-0.00149					357.8	-0.31828	357.8	-0.18654		357.8	-0.30985	357.8	-0.05578
					1426	0.31887	1426	0.8319		648.8	-0.00148					357.6	-0.32565	357.6	-0.20216		357.6	-0.27552	357.6	-0.05891
					1428	0.31836	1428	0.82961		648.7	-0.00149					357.4	-0.33124	357.4	-0.21243		357.4	-0.25419	357.4	-0.06344
					1430	0.31778	1430	0.82805		648.6	-0.00149					357.2	-0.33898	357.2	-0.22827		357.2	-0.26476	357.2	-0.06636
					1432	0.3174	1432	0.82714		648.5	-0.00148					357	-0.34337	357	-0.24291		357	-0.24457	357	-0.07107
					1434	0.31691	1434	0.82539		648.4	-0.00148					356.8	-0.34843	356.8	-0.25618		356.8	-0.1833	356.8	-0.07701
					1436	0.31652	1436	0.8226		648.3	-0.00148					356.6	-0.35359	356.6	-0.26836		356.6	-0.21183	356.6	-0.08181
					1438	0.31633	1438	0.82031		648.2	-0.00148					356.4	-0.3577	356.4	-0.27512		356.4	-0.20147	356.4	-0.08706
					1440	0.31542	1440	0.8185		648.1	-0.00148					356.2	-0.35327	356.2	-0.28073		356.2	-0.24023	356.2	-0.09584
					1442	0.31529	1442	0.81698		648	-0.00148					356	-0.34843	356	-0.28026		356	-0.19681	356	-0.1016
					1444	0.31422	1444	0.81509		647.9	-0.00148					355.8	-0.34462	355.8	-0.2792		355.8	-0.19771	355.8	-0.11019
					1446	0.31389	1446	0.8132		647.8	-0.00148					355.6	-0.34114	355.6	-0.2759		355.6	-0.14204	355.6	-0.12166
					1448	0.31343	1448	0.81208		647.7	-0.00148					355.4	-0.3366	355.4	-0.26819		355.4	-0.08543	355.4	-0.12945
					1450	0.31277	1450	0.8097		647.6	-0.00148					355.2	-0.3284	355.2	-0.26072		355.2	-0.12733	355.2	-0.13694
					1452	0.31246	1452	0.80833		647.5	-0.00148					355	-0.3212	355	-0.24659		355	-0.11053	355	-0.1445
					1454	0.31142	1454	0.80613		647.4	-0.00148					354.8	-0.31616	354.8	-0.23335		354.8	-0.09878	354.8	-0.15194
					1456	0.3105	1456	0.8048		647.3	-0.00148					354.6	-0.31019	354.6	-0.21511		354.6	-0.10716	354.6	-0.16051
					1458	0.3101	1458	0.80258		647.2	-0.00148					354.4	-0.30435	354.4	-0.19668		354.4	-0.17546	354.4	-0.16555
					1460	0.30951	1460	0.80094		647.1	-0.00147					354.2	-0.30208	354.2	-0.17994		354.2	-0.20638	354.2	-0.16831
					1462	0.30893	1462	0.79932		647	-0.00147					354	-0.2984	354	-0.1643		354	-0.2258	354	-0.17132
					1464	0.30821	1464	0.79807		646.9	-0.00148					353.8	-0.29609	353.8	-0.1532		353.8	-0.27783	353.8	-0.17565
					1466	0.30781	1466	0.79613		646.8	-0.00148					353.6	-0.29744	353.6	-0.13922		353.6	-0.24732	353.6	-0.17874
					1468	0.30688	1468	0.79446		646.7	-0.00148					353.4	-0.29915	353.4	-0.12891		353.4	-0.32481	353.4	-0.17828
					1470	0.30668	1470	0.79203		646.6	-0.00148					353.2	-0.30238	353.2	-0.12061		353.2	-0.30578	353.2	-0.17651
					1472	0.30592	1472	0.79089		646.5	-0.00149					353	-0.30824	353	-0.11423		353	-0.2568	353	-0.17364
					1474	0.306	1474	0.78887		646.4	-0.00149					352.8	-0.32024	352.8	-0.1128		352.8	-0.2454	352.8	-0.16994
					1476	0.30621	1476	0.78755		646.3	-0.00149					352.6	-0.33465	352.6	-0.11362		352.6	-0.24208	352.6	-0.16623
					1478	0.30557	1478	0.78576		646.2	-0.00149					352.4	-0.34184	352.4	-0.11301		352.4	-0.27751	352.4	-0.1614
					1480	0.30508	1480	0.78415		646.1	-0.00149					352.2	-0.34337	352.2	-0.11229		352.2	-0.30561	352.2	-0.15877
					1482	0.30443	1482	0.78226		646	-0.00149					352	-0.34569	352	-0.11251		352	-0.30342	352	-0.15985
					1484	0.3038	1484	0.78079		645.9	-0.00149					351.8	-0.35175	351.8	-0.11383		351.8	-0.28375	351.8	-0.15875
					1486	0.30311	1486	0.77876		645.8	-0.00149					351.6	-0.35543	351.6	-0.1182		351.6	-0.2885	351.6	-0.1565
					1488	0.30255	1488	0.77751		645.7	-0.00149					351.4	-0.36002	351.4	-0.11807		351.4	-0.30637	351.4	-0.15054
					1490	0.30198	1490	0.7758		645.6	-0.00149					351.2	-0.36721	351.2	-0.12118		351.2	-0.30325	351.2	-0.14319
					1492	0.30091	1492	0.77412		645.5	-0.00149					351	-0.37454	351	-0.1288		351	-0.23747	351	-0.1405
					1494	0.30051	1494	0.77269		645.4	-0.00149					350.8	-0.37644	350.8	-0.13548		350.8	-0.20481	350.8	-0.1338
					1496	0.29975	1496	0.77079		645.3	-0.00149					350.6	-0.37899	350.6	-0.14035		350.6	-0.11196	350.6	-0.12436
					1498	0.29936	1498	0.7692		645.2	-0.00148					350.4	-0.37144	350.4	-0.14337		350.4	-0.14511	350.4	-0.11659
					1500	0.29916	1500	0.76727		645.1	-0.00149					350.2	-0.36113	350.2	-0.15114		350.2	-0.15391	350.2	-0.10863
					1502	0.2987	1502	0.76651		645	-0.00149					350	-0.34689	350	-0.15499		350	-0.13934	350	-0.10196
					1504	0.2981	1504	0.76538		644.9	-0.00149					349.8	-0.33745	349.8	-0.164		349.8	-0.21545	349.8	-0.09638
					1506	0.29722	1506	0.76319		644.8	-0.00148					349.6	-0.33088	349.6	-0.17077		349.6	-0.25825	349.6	-0.09036
					1508	0.29693	1508	0.76093		644.7	-0.00148					349.4	-0.31707	349.4	-0.17168		349.4	-0.26757	349.4	-0.08587
					1510	0.29653	1510	0.7595		644.6	-0.00148					349.2	-0.30618	349.2	-0.17469		349.2	-0.21133	349.2	-0.08259
					1512	0.29593	1512	0.75784		644.5	-0.00148					349	-0.30244	349	-0.17965		349	-0.18986	349	-0.07677
					1514	0.29551	1514	0.75652		644.4	-0.00148					348.8	-0.30451	348.8	-0.18763		348.8	-0.20804	348.8	-0.06661
					1516	0.29503	1516	0.75441		644.3	-0.00148					348.6	-0.30515	348.6	-0.19227		348.6	-0.25679	348.6	-0.056
					1518	0.2942	1518	0.75256		644.2	-0.00148					348.4	-0.30162	348.4	-0.1976		348.4	-0.22537	348.4	-0.046
					1520	0.29367	1520	0.75096		644.1	-0.00147					348.2	-0.29976	348.2	-0.2021		348.2	-0.22189	348.2	-0.03634
					1522	0.29292	1522	0.7492		644	-0.00147					348	-0.3008	348	-0.2092		348	-0.22233	348	-0.02876
					1524	0.29304	1524	0.74752		643.9	-0.00147					347.8	-0.30981	347.8	-0.21776		347.8	-0.26589	347.8	-0.01885
					1526	0.29259	1526	0.74653		643.8	-0.00147					347.6	-0.32465	347.6	-0.22354		347.6	-0.30778	347.6	-0.0057
					1528	0.29233	1528	0.74506		643.7	-0.00147					347.4	-0.34325	347.4	-0.22794		347.4	-0.35656	347.4	0.00558
					1530	0.29192	1530	0.74279		643.6	-0.00146					347.2	-0.36234	347.2	-0.23419		347.2	-0.42077	347.2	0.01899
					1532	0.29105	1532	0.74153		643.5	-0.00146					347	-0.38736	347	-0.24009		347	-0.38919	347	0.03706
					1534	0.2905	1534	0.73915		643.4	-0.00146					346.8	-0.41917	346.8	-0.24621		346.8	-0.37694	346.8	0.0557
					1536	0.28999	1536	0.73804		643.3	-0.00146					346.6	-0.44357	346.6	-0.24397		346.6	-0.39199	346.6	0.07488
					1538	0.28901	1538	0.73701		643.2	-0.00146					346.4	-0.45965	346.4	-0.23665		346.4	-0.36815	346.4	0.09474
					1540	0.28818	1540	0.73481		643.1	-0.00146					346.2	-0.47063	346.2	-0.23121		346.2	-0.38023	346.2	0.11747
					1542	0.28791	1542	0.73345		643	-0.00145					346	-0.4855	346	-0.23133		346	-0.42104	346	0.1443
					1544	0.28778	1544	0.73227		642.9	-0.00145					345.8	-0.50383	345.8	-0.23251		345.8	-0.4981	345.8	0.17161
					1546	0.28732	1546	0.73062		642.8	-0.00145					345.6	-0.52082	345.6	-0.23127		345.6	-0.52168	345.6	0.19931
					1548	0.28698	1548	0.72932		642.7	-0.00144					345.4	-0.52778	345.4	-0.22123		345.4	-0.52517	345.4	0.22909
					1550	0.28654	1550	0.72767		642.6	-0.00144					345.2	-0.53524	345.2	-0.20912		345.2	-0.5416	345.2	0.26022
					1552	0.28571	1552	0.72655		642.5	-0.00144					345	-0.54327	345	-0.19068		345	-0.65044	345	0.29505
					1554	0.28486	1554	0.72456		642.4	-0.00143					344.8	-0.55446	344.8	-0.17469		344.8	-0.68745	344.8	0.33321
					1556	0.28476	1556	0.7227		642.3	-0.00143					344.6	-0.5619	344.6	-0.15396		344.6	-0.72263	344.6	0.37198
					1558	0.28474	1558	0.72097		642.2	-0.00143					344.4	-0.56398	344.4	-0.13716		344.4	-0.7349	344.4	0.41132
					1560	0.28373	1560	0.7193		642.1	-0.00143					344.2	-0.56474	344.2	-0.12099		344.2	-0.7872	344.2	0.45294
					1562	0.28338	1562	0.71836		642	-0.00143					344	-0.57236	344	-0.11372		344	-0.80744	344	0.49556
					1564	0.28277	1564	0.7175		641.9	-0.00143					343.8	-0.58202	343.8	-0.10499		343.8	-0.8077	343.8	0.53877
					1566	0.28207	1566	0.71587		641.8	-0.00142					343.6	-0.59494	343.6	-0.09979		343.6	-0.86338	343.6	0.58163
					1568	0.28138	1568	0.71457		641.7	-0.00142					343.4	-0.60651	343.4	-0.09313		343.4	-0.93903	343.4	0.62638
					1570	0.28066	1570	0.71256		641.6	-0.00142					343.2	-0.61968	343.2	-0.08125		343.2	-0.95117	343.2	0.67644
					1572	0.28023	1572	0.71055		641.5	-0.00141					343	-0.63642	343	-0.07139		343	-0.99135	343	0.72694
					1574	0.27955	1574	0.7089		641.4	-0.00141					342.8	-0.65777	342.8	-0.06675		342.8	-0.99029	342.8	0.77734
					1576	0.27942	1576	0.7074		641.3	-0.00141					342.6	-0.68023	342.6	-0.06087		342.6	-1.03427	342.6	0.83217
					1578	0.27905	1578	0.70619		641.2	-0.00141					342.4	-0.69796	342.4	-0.05503		342.4	-1.04148	342.4	0.89157
					1580	0.27862	1580	0.70434		641.1	-0.0014					342.2	-0.71413	342.2	-0.05201		342.2	-1.126	342.2	0.9552
					1582	0.27791	1582	0.70327		641	-0.0014					342	-0.74175	342	-0.05647		342	-1.23168	342	1.0218
					1584	0.27715	1584	0.70172		640.9	-0.0014					341.8	-0.7613	341.8	-0.05823		341.8	-1.24678	341.8	1.09458
					1586	0.27655	1586	0.70023		640.8	-0.0014					341.6	-0.77971	341.6	-0.06182		341.6	-1.25105	341.6	1.17022
					1588	0.27613	1588	0.69947		640.7	-0.0014					341.4	-0.79656	341.4	-0.06298		341.4	-1.36064	341.4	1.24813
					1590	0.27559	1590	0.69754		640.6	-0.0014					341.2	-0.81335	341.2	-0.06482		341.2	-1.48408	341.2	1.32986
					1592	0.27499	1592	0.69638		640.5	-0.0014					341	-0.82644	341	-0.05803		341	-1.52671	341	1.41481
					1594	0.27473	1594	0.69472		640.4	-0.00139					340.8	-0.83647	340.8	-0.04679		340.8	-1.58274	340.8	1.50278
					1596	0.27439	1596	0.69356		640.3	-0.00139					340.6	-0.84702	340.6	-0.03843		340.6	-1.71397	340.6	1.59434
					1598	0.27391	1598	0.69189		640.2	-0.00139					340.4	-0.85832	340.4	-0.03039		340.4	-1.84796	340.4	1.69111
					1600	0.27362	1600	0.69019		640.1	-0.00139					340.2	-0.86943	340.2	-0.02021		340.2	-1.9283	340.2	1.79416
					1602	0.27321	1602	0.68834		640	-0.00138					340	-0.87662	340	-0.00912		340	-2.03209	340	1.90332
					1604	0.27301	1604	0.68656		639.9	-0.00137					339.8	-0.88651	339.8	-0.00116		339.8	-2.17081	339.8	2.02188
					1606	0.27238	1606	0.68597		639.8	-0.00137					339.6	-0.89614	339.6	0.00921		339.6	-2.31299	339.6	2.14715
					1608	0.27181	1608	0.68456		639.7	-0.00136					339.4	-0.90212	339.4	0.02177		339.4	-2.4539	339.4	2.27788
					1610	0.27117	1610	0.68316		639.6	-0.00136					339.2	-0.91646	339.2	0.03496		339.2	-2.60338	339.2	2.4134
					1612	0.27104	1612	0.6814		639.5	-0.00136					339	-0.9319	339	0.04911		339	-2.74937	339	2.55571
					1614	0.2705	1614	0.67993		639.4	-0.00135					338.8	-0.94385	338.8	0.06967		338.8	-2.90138	338.8	2.7038
					1616	0.26989	1616	0.67877		639.3	-0.00134					338.6	-0.95379	338.6	0.09469		338.6	-3.06888	338.6	2.85959
					1618	0.26917	1618	0.67699		639.2	-0.00134					338.4	-0.96987	338.4	0.11787		338.4	-3.26075	338.4	3.02075
					1620	0.26856	1620	0.67568		639.1	-0.00134					338.2	-0.98606	338.2	0.14403		338.2	-3.41233	338.2	3.1863
					1622	0.26762	1622	0.67417		639	-0.00134					338	-1.00118	338	0.17094		338	-3.56891	338	3.36462
					1624	0.26705	1624	0.67234		638.9	-0.00133					337.8	-1.01556	337.8	0.19801		337.8	-3.74472	337.8	3.5557
					1626	0.26672	1626	0.67095		638.8	-0.00133					337.6	-1.02892	337.6	0.22809		337.6	-3.96446	337.6	3.75353
					1628	0.26626	1628	0.67001		638.7	-0.00133					337.4	-1.04347	337.4	0.26151		337.4	-4.118	337.4	3.95971
					1630	0.26593	1630	0.66881		638.6	-0.00133					337.2	-1.06009	337.2	0.29688		337.2	-4.31858	337.2	4.17667
					1632	0.26523	1632	0.66704		638.5	-0.00132					337	-1.07801	337	0.33657		337	-4.54061	337	4.40426
					1634	0.26449	1634	0.66522		638.4	-0.00131					336.8	-1.09992	336.8	0.38052		336.8	-4.79728	336.8	4.64106
					1636	0.26434	1636	0.66422		638.3	-0.00131					336.6	-1.11886	336.6	0.42673		336.6	-5.04006	336.6	4.89095
					1638	0.26364	1638	0.66263		638.2	-0.0013					336.4	-1.13912	336.4	0.47328		336.4	-5.28123	336.4	5.15017
					1640	0.26351	1640	0.66073		638.1	-0.0013					336.2	-1.16441	336.2	0.52054		336.2	-5.59219	336.2	5.42327
					1642	0.26293	1642	0.65962		638	-0.0013					336	-1.18826	336	0.56754		336	-5.89576	336	5.7078
					1644	0.26205	1644	0.65841		637.9	-0.00129					335.8	-1.21124	335.8	0.61449		335.8	-6.2071	335.8	6.0053
					1646	0.26218	1646	0.65666		637.8	-0.00129					335.6	-1.23635	335.6	0.65684		335.6	-6.49306	335.6	6.31847
					1648	0.26165	1648	0.65505		637.7	-0.00128					335.4	-1.259	335.4	0.70348		335.4	-6.73484	335.4	6.64672
					1650	0.26146	1650	0.65336		637.6	-0.00128					335.2	-1.28736	335.2	0.74465		335.2	-7.07088	335.2	6.98764
					1652	0.2611	1652	0.65263		637.5	-0.00128					335	-1.31743	335	0.78147		335	-7.41476	335	7.34507
					1654	0.26039	1654	0.65118		637.4	-0.00127					334.8	-1.35254	334.8	0.81412		334.8	-7.82006	334.8	7.7138
					1656	0.2595	1656	0.65004		637.3	-0.00127					334.6	-1.38746	334.6	0.84734		334.6	-8.14782	334.6	8.09879
					1658	0.25893	1658	0.64831		637.2	-0.00126					334.4	-1.42409	334.4	0.88047		334.4	-8.55721	334.4	8.50036
					1660	0.25836	1660	0.64656		637.1	-0.00126					334.2	-1.45807	334.2	0.91282		334.2	-9.01656	334.2	8.91901
					1662	0.2579	1662	0.64564		637	-0.00126					334	-1.49594	334	0.94326		334	-9.48448	334	9.35286
					1664	0.25761	1664	0.64413		636.9	-0.00125					333.8	-1.53078	333.8	0.97674		333.8	-9.90595	333.8	9.80064
					1666	0.25744	1666	0.64255		636.8	-0.00125					333.6	-1.56247	333.6	1.00684		333.6	-10.3693	333.6	10.2698
					1668	0.25718	1668	0.6418		636.7	-0.00124					333.4	-1.59439	333.4	1.03402		333.4	-10.8704	333.4	10.7573
					1670	0.25686	1670	0.64081		636.6	-0.00124					333.2	-1.62895	333.2	1.05813		333.2	-11.3198	333.2	11.2627
					1672	0.25631	1672	0.63977		636.5	-0.00124					333	-1.66522	333	1.07885		333	-11.8358	333	11.7817
					1674	0.25603	1674	0.63837		636.4	-0.00124					332.8	-1.70141	332.8	1.09661		332.8	-12.2949	332.8	12.3175
					1676	0.25548	1676	0.63713		636.3	-0.00124					332.6	-1.73488	332.6	1.11996		332.6	-12.8079	332.6	12.874
					1678	0.25528	1678	0.63532		636.2	-0.00123					332.4	-1.77062	332.4	1.14724		332.4	-13.3735	332.4	13.4507
					1680	0.25462	1680	0.63391		636.1	-0.00123					332.2	-1.8073	332.2	1.17148		332.2	-13.9957	332.2	14.0449
					1682	0.2545	1682	0.6317		636	-0.00123					332	-1.84554	332	1.19358		332	-14.6845	332	14.655
					1684	0.25394	1684	0.63113		635.9	-0.00122					331.8	-1.88117	331.8	1.21822		331.8	-15.3257	331.8	15.2873
					1686	0.25341	1686	0.62987		635.8	-0.00122					331.6	-1.91227	331.6	1.24436		331.6	-15.8481	331.6	15.9351
					1688	0.25303	1688	0.62963		635.7	-0.00122					331.4	-1.93964	331.4	1.27354		331.4	-16.5205	331.4	16.6013
					1690	0.25234	1690	0.62765		635.6	-0.00121					331.2	-1.97102	331.2	1.30108		331.2	-17.1909	331.2	17.2825
					1692	0.25138	1692	0.6259		635.5	-0.00121					331	-2.00558	331	1.32497		331	-17.8698	331	17.9842
					1694	0.25083	1694	0.62336		635.4	-0.00121					330.8	-2.03968	330.8	1.34795		330.8	-18.5851	330.8	18.7113
					1696	0.24992	1696	0.6223		635.3	-0.00121					330.6	-2.06999	330.6	1.37678		330.6	-19.2507	330.6	19.4553
					1698	0.2501	1698	0.62177		635.2	-0.00121					330.4	-2.10259	330.4	1.41036		330.4	-20.0344	330.4	20.2121
					1700	0.25012	1700	0.62015		635.1	-0.00121					330.2	-2.13971	330.2	1.44277		330.2	-20.805	330.2	20.9873
					1702	0.24949	1702	0.61836		635	-0.00121					330	-2.17876	330	1.47276		330	-21.5931	330	21.7743
					1704	0.24895	1704	0.61715		634.9	-0.00121					329.8	-2.21038	329.8	1.50378		329.8	-22.3809	329.8	22.5798
					1706	0.24885	1706	0.61557		634.8	-0.00121					329.6	-2.23921	329.6	1.5374		329.6	-23.2405	329.6	23.4036
					1708	0.24805	1708	0.6144		634.7	-0.0012					329.4	-2.26449	329.4	1.57389		329.4	-24.2507	329.4	24.2447
					1710	0.24692	1710	0.61297		634.6	-0.00121					329.2	-2.28611	329.2	1.60854		329.2	-25.1938	329.2	25.1027
					1712	0.24702	1712	0.61185		634.5	-0.00121					329	-2.30891	329	1.6413		329	-26.1064	329	25.9792
					1714	0.24641	1714	0.61083		634.4	-0.0012					328.8	-2.33201	328.8	1.67067		328.8	-27.0844	328.8	26.8671
					1716	0.24626	1716	0.60911		634.3	-0.00121					328.6	-2.35454	328.6	1.69699		328.6	-27.9642	328.6	27.7667
					1718	0.24598	1718	0.60844		634.2	-0.00121					328.4	-2.37522	328.4	1.72689		328.4	-29.163	328.4	28.6758
					1720	0.24559	1720	0.60676		634.1	-0.00121					328.2	-2.39969	328.2	1.75712		328.2	-30.2094	328.2	29.6015
					1722	0.24462	1722	0.60618		634	-0.00121					328	-2.42533	328	1.78275		328	-31.2367	328	30.5478
					1724	0.24401	1724	0.6049		633.9	-0.00121					327.8	-2.44726	327.8	1.80678		327.8	-32.3085	327.8	31.4989
					1726	0.24353	1726	0.60303		633.8	-0.00121					327.6	-2.47104	327.6	1.83291		327.6	-33.4264	327.6	32.4619
					1728	0.24289	1728	0.60172		633.7	-0.00121					327.4	-2.48842	327.4	1.85892		327.4	-34.5143	327.4	33.4369
					1730	0.24276	1730	0.60047		633.6	-0.00121					327.2	-2.51077	327.2	1.87791		327.2	-35.5389	327.2	34.4184
					1732	0.2425	1732	0.59932		633.5	-0.00121					327	-2.52679	327	1.89641		327	-36.6417	327	35.4142
					1734	0.24188	1734	0.59713		633.4	-0.00122					326.8	-2.54432	326.8	1.91163		326.8	-37.7369	326.8	36.4136
					1736	0.24208	1736	0.59621		633.3	-0.00122					326.6	-2.56229	326.6	1.9327		326.6	-38.7871	326.6	37.4222
					1738	0.24175	1738	0.59535		633.2	-0.00122					326.4	-2.58098	326.4	1.95386		326.4	-39.7663	326.4	38.4403
					1740	0.2413	1740	0.5942		633.1	-0.00122					326.2	-2.6024	326.2	1.97628		326.2	-40.9913	326.2	39.4629
					1742	0.24104	1742	0.59287		633	-0.00122					326	-2.62356	326	1.99618		326	-41.9048	326	40.4915
					1744	0.24064	1744	0.59153		632.9	-0.00122					325.8	-2.64102	325.8	2.01414		325.8	-42.9487	325.8	41.5233
					1746	0.24061	1746	0.58978		632.8	-0.00123					325.6	-2.65901	325.6	2.03459		325.6	-44.0384	325.6	42.5537
					1748	0.24018	1748	0.58913		632.7	-0.00123					325.4	-2.67277	325.4	2.0603		325.4	-45.0008	325.4	43.5894
					1750	0.23957	1750	0.58835		632.6	-0.00123					325.2	-2.6877	325.2	2.08684		325.2	-46.159	325.2	44.6278
					1752	0.23873	1752	0.58648		632.5	-0.00123					325	-2.69659	325	2.11116		325	-47.2102	325	45.6679
					1754	0.23816	1754	0.58515		632.4	-0.00123					324.8	-2.70802	324.8	2.13733		324.8	-48.1467	324.8	46.7034
					1756	0.2375	1756	0.58384		632.3	-0.00124					324.6	-2.71622	324.6	2.16427		324.6	-49.2283	324.6	47.7294
					1758	0.23704	1758	0.58254		632.2	-0.00124					324.4	-2.72988	324.4	2.18898		324.4	-50.3004	324.4	48.7507
					1760	0.23696	1760	0.58112		632.1	-0.00124					324.2	-2.73971	324.2	2.21318		324.2	-51.3097	324.2	49.7649
					1762	0.23631	1762	0.57954		632	-0.00125					324	-2.75385	324	2.22644		324	-52.4204	324	50.7633
					1764	0.23592	1764	0.57884		631.9	-0.00125					323.8	-2.76938	323.8	2.23667		323.8	-53.4617	323.8	51.7572
					1766	0.23566	1766	0.57746		631.8	-0.00125					323.6	-2.78626	323.6	2.24455		323.6	-54.554	323.6	52.7435
					1768	0.23529	1768	0.57633		631.7	-0.00126					323.4	-2.80317	323.4	2.25634		323.4	-55.5517	323.4	53.7285
					1770	0.23507	1770	0.57572		631.6	-0.00126					323.2	-2.82211	323.2	2.26545		323.2	-56.696	323.2	54.7018
					1772	0.23469	1772	0.57389		631.5	-0.00126					323	-2.84214	323	2.27105		323	-57.7458	323	55.6546
					1774	0.23409	1774	0.57285		631.4	-0.00127					322.8	-2.86392	322.8	2.27196		322.8	-58.6528	322.8	56.6012
					1776	0.23382	1776	0.57206		631.3	-0.00127					322.6	-2.88688	322.6	2.26941		322.6	-59.7054	322.6	57.5299
					1778	0.23286	1778	0.57043		631.2	-0.00128					322.4	-2.91132	322.4	2.26462		322.4	-60.5165	322.4	58.44
					1780	0.2322	1780	0.56892		631.1	-0.00128					322.2	-2.93759	322.2	2.25467		322.2	-61.4584	322.2	59.334
					1782	0.23193	1782	0.56776		631	-0.00129					322	-2.96385	322	2.24433		322	-62.3568	322	60.2052
					1784	0.23138	1784	0.56693		630.9	-0.00129					321.8	-2.9887	321.8	2.23165		321.8	-63.1982	321.8	61.0565
					1786	0.23088	1786	0.56515		630.8	-0.0013					321.6	-3.0154	321.6	2.22011		321.6	-63.8755	321.6	61.8894
					1788	0.23088	1788	0.56399		630.7	-0.00131					321.4	-3.03987	321.4	2.20608		321.4	-64.7304	321.4	62.6997
					1790	0.23043	1790	0.56351		630.6	-0.00131					321.2	-3.06056	321.2	2.19932		321.2	-65.5613	321.2	63.4922
					1792	0.22976	1792	0.56295		630.5	-0.00131					321	-3.07982	321	2.19292		321	-66.488	321	64.2604
					1794	0.22949	1794	0.56179		630.4	-0.00132					320.8	-3.09576	320.8	2.18562		320.8	-67.3569	320.8	64.9991
					1796	0.22927	1796	0.56001		630.3	-0.00132					320.6	-3.11443	320.6	2.18019		320.6	-68.1256	320.6	65.7169
					1798	0.22887	1798	0.55825		630.2	-0.00133					320.4	-3.1268	320.4	2.17927		320.4	-68.8579	320.4	66.4103
					1800	0.22842	1800	0.55731		630.1	-0.00133					320.2	-3.13556	320.2	2.18252		320.2	-69.403	320.2	67.0749
					1802	0.22812	1802	0.55604		630	-0.00133					320	-3.14004	320	2.18506		320	-70.0004	320	67.7157
					1804	0.22744	1804	0.55461		629.9	-0.00133					319.8	-3.14623	319.8	2.1872		319.8	-70.5219	319.8	68.3334
					1806	0.22702	1806	0.55427		629.8	-0.00134					319.6	-3.14737	319.6	2.19133		319.6	-71.1531	319.6	68.934
					1808	0.22661	1808	0.55333		629.7	-0.00134					319.4	-3.15114	319.4	2.19392		319.4	-71.8043	319.4	69.5114
					1810	0.22658	1810	0.55161		629.6	-0.00134					319.2	-3.15196	319.2	2.20203		319.2	-72.3801	319.2	70.0632
					1812	0.2263	1812	0.5501		629.5	-0.00135					319	-3.15301	319	2.20732		319	-73.003	319	70.5932
					1814	0.22537	1814	0.54894		629.4	-0.00135					318.8	-3.15329	318.8	2.21779		318.8	-73.545	318.8	71.1008
					1816	0.22477	1816	0.54758		629.3	-0.00135					318.6	-3.1554	318.6	2.22053		318.6	-74.0984	318.6	71.5821
					1818	0.22447	1818	0.54643		629.2	-0.00136					318.4	-3.1526	318.4	2.22722		318.4	-74.638	318.4	72.0381
					1820	0.22406	1820	0.54547		629.1	-0.00136					318.2	-3.15126	318.2	2.23136		318.2	-75.0604	318.2	72.4643
					1822	0.22375	1822	0.54395		629	-0.00136					318	-3.14672	318	2.23298		318	-75.4903	318	72.8621
					1824	0.2233	1824	0.54276		628.9	-0.00136					317.8	-3.14708	317.8	2.22949		317.8	-75.8603	317.8	73.2403
					1826	0.22277	1826	0.54135		628.8	-0.00137					317.6	-3.14661	317.6	2.21982		317.6	-76.0233	317.6	73.5916
					1828	0.2224	1828	0.54082		628.7	-0.00137					317.4	-3.14691	317.4	2.21409		317.4	-76.2252	317.4	73.9244
					1830	0.22212	1830	0.53989		628.6	-0.00137					317.2	-3.14047	317.2	2.2121		317.2	-76.4107	317.2	74.2379
					1832	0.22217	1832	0.53893		628.5	-0.00137					317	-3.13707	317	2.20857		317	-76.7652	317	74.527
					1834	0.22192	1834	0.53734		628.4	-0.00137					316.8	-3.13518	316.8	2.20089		316.8	-77.1963	316.8	74.7957
					1836	0.22137	1836	0.53542		628.3	-0.00137					316.6	-3.13177	316.6	2.1928		316.6	-77.4967	316.6	75.045
					1838	0.22109	1838	0.5339		628.2	-0.00138					316.4	-3.12444	316.4	2.18644		316.4	-77.7641	316.4	75.2689
					1840	0.22095	1840	0.53318		628.1	-0.00138					316.2	-3.11615	316.2	2.18125		316.2	-77.9505	316.2	75.469
					1842	0.22019	1842	0.53144		628	-0.00138					316	-3.1038	316	2.17862		316	-77.9934	316	75.6512
					1844	0.21968	1844	0.53072		627.9	-0.00138					315.8	-3.09296	315.8	2.17169		315.8	-78.0166	315.8	75.8195
					1846	0.21957	1846	0.52981		627.8	-0.00138					315.6	-3.08031	315.6	2.16566		315.6	-78.1284	315.6	75.9672
					1848	0.21915	1848	0.52925		627.7	-0.00138					315.4	-3.06572	315.4	2.1676		315.4	-78.0666	315.4	76.0946
					1850	0.21829	1850	0.5286		627.6	-0.00139					315.2	-3.04872	315.2	2.17234		315.2	-78.1977	315.2	76.2063
					1852	0.21767	1852	0.52774		627.5	-0.00139					315	-3.03637	315	2.1757		315	-78.1825	315	76.2944
					1854	0.21762	1854	0.52661		627.4	-0.00139					314.8	-3.0212	314.8	2.1799		314.8	-78.2495	314.8	76.3654
					1856	0.21696	1856	0.52542		627.3	-0.00139					314.6	-3.01125	314.6	2.18713		314.6	-78.1773	314.6	76.4098
					1858	0.21691	1858	0.52425		627.2	-0.00139					314.4	-3.00315	314.4	2.19506		314.4	-78.1761	314.4	76.4345
					1860	0.21678	1860	0.52277		627.1	-0.0014					314.2	-2.9925	314.2	2.21178		314.2	-78.142	314.2	76.439
					1862	0.21682	1862	0.52165		627	-0.0014					314	-2.98602	314	2.22602		314	-78.0653	314	76.4269
					1864	0.21618	1864	0.52059		626.9	-0.0014					313.8	-2.98387	313.8	2.23827		313.8	-78.1448	313.8	76.4002
					1866	0.21568	1866	0.51942		626.8	-0.0014					313.6	-2.98368	313.6	2.25108		313.6	-78.0808	313.6	76.3539
					1868	0.21538	1868	0.51827		626.7	-0.0014					313.4	-2.98977	313.4	2.26385		313.4	-77.9197	313.4	76.2819
					1870	0.21496	1870	0.51744		626.6	-0.00141					313.2	-2.99957	313.2	2.27644		313.2	-77.9793	313.2	76.1977
					1872	0.21396	1872	0.51585		626.5	-0.00141					313	-3.00911	313	2.29152		313	-77.7543	313	76.0992
					1874	0.21365	1874	0.51506		626.4	-0.00141					312.8	-3.02141	312.8	2.30189		312.8	-77.6201	312.8	75.9739
					1876	0.21325	1876	0.51416		626.3	-0.00141					312.6	-3.03281	312.6	2.31663		312.6	-77.4839	312.6	75.8265
					1878	0.21318	1878	0.51288		626.2	-0.00141					312.4	-3.04376	312.4	2.33662		312.4	-77.4494	312.4	75.6543
					1880	0.21265	1880	0.51139		626.1	-0.00141					312.2	-3.0607	312.2	2.34928		312.2	-77.182	312.2	75.46
					1882	0.21232	1882	0.51049		626	-0.00141					312	-3.07481	312	2.3583		312	-77.0112	312	75.252
					1884	0.21244	1884	0.50988		625.9	-0.00141					311.8	-3.08742	311.8	2.36996		311.8	-76.7769	311.8	75.0231
					1886	0.21214	1886	0.50891		625.8	-0.00141					311.6	-3.09906	311.6	2.38411		311.6	-76.675	311.6	74.7695
					1888	0.21178	1888	0.50805		625.7	-0.00141					311.4	-3.11385	311.4	2.39851		311.4	-76.5267	311.4	74.5037
					1890	0.21085	1890	0.50648		625.6	-0.00141					311.2	-3.12675	311.2	2.41794		311.2	-76.3964	311.2	74.2311
					1892	0.2106	1892	0.5052		625.5	-0.00141					311	-3.14071	311	2.43358		311	-76.1823	311	73.9335
					1894	0.21011	1894	0.50416		625.4	-0.00141					310.8	-3.15511	310.8	2.45328		310.8	-76.1357	310.8	73.6185
					1896	0.20921	1896	0.50304		625.3	-0.00141					310.6	-3.16984	310.6	2.47505		310.6	-75.9091	310.6	73.2949
					1898	0.20881	1898	0.50184		625.2	-0.00142					310.4	-3.1867	310.4	2.49824		310.4	-75.3992	310.4	72.9544
					1900	0.20926	1900	0.50068		625.1	-0.00142					310.2	-3.20407	310.2	2.52463		310.2	-75.0637	310.2	72.6008
					1902	0.20855	1902	0.49958		625	-0.00142					310	-3.22289	310	2.54969		310	-74.4966	310	72.2307
					1904	0.20815	1904	0.4988		624.9	-0.00142					309.8	-3.24438	309.8	2.5755		309.8	-74.2116	309.8	71.8383
					1906	0.20771	1906	0.49762		624.8	-0.00142					309.6	-3.25928	309.6	2.614		309.6	-73.984	309.6	71.4284
					1908	0.20696	1908	0.49639		624.7	-0.00142					309.4	-3.27962	309.4	2.64885		309.4	-73.5104	309.4	70.9916
					1910	0.20636	1910	0.49487		624.6	-0.00142					309.2	-3.30188	309.2	2.68285		309.2	-73.034	309.2	70.5398
					1912	0.20573	1912	0.49397		624.5	-0.00143					309	-3.33246	309	2.7135		309	-72.5402	309	70.0739
					1914	0.20587	1914	0.49264		624.4	-0.00143					308.8	-3.36153	308.8	2.75447		308.8	-71.959	308.8	69.5888
					1916	0.206	1916	0.4922		624.3	-0.00143					308.6	-3.39883	308.6	2.80071		308.6	-71.7225	308.6	69.0923
					1918	0.20515	1918	0.49127		624.2	-0.00143					308.4	-3.44084	308.4	2.85184		308.4	-71.138	308.4	68.5863
					1920	0.20522	1920	0.49013		624.1	-0.00143					308.2	-3.48556	308.2	2.90233		308.2	-70.476	308.2	68.0624
					1922	0.20496	1922	0.4896		624	-0.00143					308	-3.53377	308	2.95664		308	-69.9072	308	67.5264
					1924	0.20469	1924	0.48913		623.9	-0.00143					307.8	-3.58719	307.8	3.0139		307.8	-69.2	307.8	66.9712
					1926	0.20434	1926	0.48764		623.8	-0.00143					307.6	-3.64376	307.6	3.07734		307.6	-68.5733	307.6	66.4001
					1928	0.2042	1928	0.48647		623.7	-0.00143					307.4	-3.71002	307.4	3.14028		307.4	-67.8679	307.4	65.8006
					1930	0.20369	1930	0.48553		623.6	-0.00143					307.2	-3.77719	307.2	3.21322		307.2	-67.2245	307.2	65.1833
					1932	0.20304	1932	0.48516		623.5	-0.00143					307	-3.85628	307	3.28778		307	-66.879	307	64.5474
					1934	0.20254	1934	0.48349		623.4	-0.00143					306.8	-3.94008	306.8	3.37587		306.8	-66.3485	306.8	63.9037
					1936	0.20215	1936	0.48293		623.3	-0.00143					306.6	-4.03434	306.6	3.47395		306.6	-65.6389	306.6	63.2504
					1938	0.20188	1938	0.48215		623.2	-0.00143					306.4	-4.13965	306.4	3.57853		306.4	-64.9192	306.4	62.587
					1940	0.20156	1940	0.48152		623.1	-0.00143					306.2	-4.25715	306.2	3.6844		306.2	-64.322	306.2	61.8973
					1942	0.20141	1942	0.47952		623	-0.00143					306	-4.38088	306	3.79805		306	-63.3344	306	61.203
					1944	0.20125	1944	0.47836		622.9	-0.00144					305.8	-4.51526	305.8	3.91504		305.8	-62.8003	305.8	60.486
					1946	0.20084	1946	0.47699		622.8	-0.00144					305.6	-4.65619	305.6	4.03991		305.6	-61.9385	305.6	59.7512
					1948	0.20052	1948	0.47609		622.7	-0.00144					305.4	-4.80834	305.4	4.16876		305.4	-61.0903	305.4	59.0026
					1950	0.20038	1950	0.47491		622.6	-0.00144					305.2	-4.97303	305.2	4.30058		305.2	-60.3628	305.2	58.2227
					1952	0.19966	1952	0.47409		622.5	-0.00144					305	-5.14794	305	4.43886		305	-59.613	305	57.4192
					1954	0.19907	1954	0.47296		622.4	-0.00144					304.8	-5.32913	304.8	4.58938		304.8	-58.9188	304.8	56.6063
					1956	0.19879	1956	0.47232		622.3	-0.00144					304.6	-5.51934	304.6	4.74643		304.6	-57.9842	304.6	55.7727
					1958	0.19845	1958	0.47077		622.2	-0.00144					304.4	-5.7191	304.4	4.91315		304.4	-57.498	304.4	54.9388
					1960	0.1984	1960	0.47029		622.1	-0.00144					304.2	-5.92797	304.2	5.0839		304.2	-56.4595	304.2	54.0944
					1962	0.19803	1962	0.46959		622	-0.00144					304	-6.14256	304	5.26531		304	-55.4794	304	53.2375
					1964	0.19754	1964	0.46769		621.9	-0.00144					303.8	-6.36107	303.8	5.45375		303.8	-54.5552	303.8	52.3695
					1966	0.1967	1966	0.46659		621.8	-0.00144					303.6	-6.59119	303.6	5.64823		303.6	-53.4439	303.6	51.4877
					1968	0.19626	1968	0.4661		621.7	-0.00143					303.4	-6.82984	303.4	5.84826		303.4	-52.4282	303.4	50.5905
					1970	0.19594	1970	0.46511		621.6	-0.00144					303.2	-7.07274	303.2	6.06123		303.2	-51.8132	303.2	49.6781
					1972	0.19588	1972	0.4647		621.5	-0.00143					303	-7.31981	303	6.2881		303	-50.8885	303	48.7547
					1974	0.1957	1974	0.46348		621.4	-0.00143					302.8	-7.56891	302.8	6.52721		302.8	-49.7193	302.8	47.8426
					1976	0.19544	1976	0.462		621.3	-0.00143					302.6	-7.82287	302.6	6.78216		302.6	-48.8451	302.6	46.92
					1978	0.19483	1978	0.46108		621.2	-0.00142					302.4	-8.08047	302.4	7.04598		302.4	-47.9502	302.4	46.008
					1980	0.19449	1980	0.46025		621.1	-0.00142					302.2	-8.33983	302.2	7.31845		302.2	-46.9381	302.2	45.0916
					1982	0.19419	1982	0.4593		621	-0.00142					302	-8.60951	302	7.59535		302	-45.9786	302	44.1763
					1984	0.19394	1984	0.45828		620.9	-0.00142					301.8	-8.88056	301.8	7.87951		301.8	-44.96	301.8	43.2516
					1986	0.19371	1986	0.45728		620.8	-0.00142					301.6	-9.15926	301.6	8.17016		301.6	-44.0298	301.6	42.3142
					1988	0.19353	1988	0.45624		620.7	-0.00142					301.4	-9.44126	301.4	8.46123		301.4	-43.319	301.4	41.3737
					1990	0.19318	1990	0.45446		620.6	-0.00142					301.2	-9.727	301.2	8.7588		301.2	-42.1947	301.2	40.4339
					1992	0.19261	1992	0.45386		620.5	-0.00141					301	-10.01	301	9.06112		301	-41.1213	301	39.4973
					1994	0.19224	1994	0.45287		620.4	-0.00141					300.8	-10.286	300.8	9.364		300.8	-40.0809	300.8	38.5645
					1996	0.19173	1996	0.45175		620.3	-0.00141					300.6	-10.56	300.6	9.66986		300.6	-39.1263	300.6	37.6333
					1998	0.19084	1998	0.45089		620.2	-0.00141					300.4	-10.836	300.4	9.97278		300.4	-38.104	300.4	36.6995
					2000	0.19064	2000	0.45045		620.1	-0.0014					300.2	-11.1053	300.2	10.2766		300.2	-37.207	300.2	35.7808
					2002	0.19016	2002	0.44933		620	-0.0014					300	-11.3728	300	10.5779		300	-36.0262	300	34.8786
					2004	0.19014	2004	0.44828		619.9	-0.0014					299.8	-11.6388	299.8	10.8727		299.8	-34.9141	299.8	33.9787
					2006	0.18994	2006	0.44745		619.8	-0.0014					299.6	-11.9061	299.6	11.1643		299.6	-34.1157	299.6	33.1033
					2008	0.18945	2008	0.44668		619.7	-0.0014					299.4	-12.1691	299.4	11.447		299.4	-33.4203	299.4	32.2221
					2010	0.18902	2010	0.44538		619.6	-0.00139					299.2	-12.4312	299.2	11.7255		299.2	-32.4237	299.2	31.3615
					2012	0.18888	2012	0.44448		619.5	-0.00139					299	-12.6855	299	12.0015		299	-31.5699	299	30.5014
					2014	0.18837	2014	0.44346		619.4	-0.00139					298.8	-12.9363	298.8	12.2759		298.8	-30.7027	298.8	29.6449
					2016	0.18769	2016	0.44266		619.3	-0.00138					298.6	-13.181	298.6	12.5445		298.6	-29.8518	298.6	28.8067
					2018	0.1872	2018	0.44179		619.2	-0.00138					298.4	-13.4231	298.4	12.8039		298.4	-29.0267	298.4	27.9959
					2020	0.18709	2020	0.44058		619.1	-0.00137					298.2	-13.6638	298.2	13.0633		298.2	-28.1567	298.2	27.2134
					2022	0.18682	2022	0.43972		619	-0.00137					298	-13.9022	298	13.3137		298	-27.0013	298	26.4572
					2024	0.18648	2024	0.43859		618.9	-0.00136					297.8	-14.1322	297.8	13.5549		297.8	-26.2328	297.8	25.7038
					2026	0.18611	2026	0.43763		618.8	-0.00136					297.6	-14.3585	297.6	13.792		297.6	-25.4784	297.6	24.9722
					2028	0.18569	2028	0.43654		618.7	-0.00135					297.4	-14.5797	297.4	14.0161		297.4	-24.7025	297.4	24.2581
					2030	0.18529	2030	0.4361		618.6	-0.00134					297.2	-14.7984	297.2	14.2306		297.2	-23.9007	297.2	23.5769
					2032	0.18495	2032	0.43475		618.5	-0.00134					297	-15.0087	297	14.4316		297	-23.0957	297	22.9099
					2034	0.18492	2034	0.4345		618.4	-0.00133					296.8	-15.2112	296.8	14.6222		296.8	-22.6491	296.8	22.2618
					2036	0.18484	2036	0.43386		618.3	-0.00133					296.6	-15.4042	296.6	14.7962		296.6	-21.9993	296.6	21.6445
					2038	0.18447	2038	0.43269		618.2	-0.00132					296.4	-15.5874	296.4	14.9594		296.4	-21.3616	296.4	21.0476
					2040	0.18421	2040	0.43179		618.1	-0.00131					296.2	-15.7559	296.2	15.1072		296.2	-20.8528	296.2	20.466
					2042	0.18388	2042	0.43074		618	-0.0013					296	-15.9059	296	15.243		296	-20.513	296	19.8933
					2044	0.1837	2044	0.4299		617.9	-0.00129					295.8	-16.0414	295.8	15.3672		295.8	-20.1633	295.8	19.3401
					2046	0.18319	2046	0.42832		617.8	-0.00128					295.6	-16.1675	295.6	15.4677		295.6	-19.813	295.6	18.8166
					2048	0.18275	2048	0.42739		617.7	-0.00127					295.4	-16.2772	295.4	15.5546		295.4	-19.3385	295.4	18.3235
					2050	0.18251	2050	0.42687		617.6	-0.00126					295.2	-16.3715	295.2	15.6315		295.2	-19.0412	295.2	17.8497
					2052	0.18257	2052	0.42631		617.5	-0.00125					295	-16.4522	295	15.692		295	-18.5827	295	17.396
					2054	0.18207	2054	0.42507		617.4	-0.00124					294.8	-16.5198	294.8	15.7373		294.8	-18.1577	294.8	16.9612
					2056	0.18162	2056	0.42462		617.3	-0.00122					294.6	-16.5672	294.6	15.7689		294.6	-17.7479	294.6	16.5329
					2058	0.18117	2058	0.42374		617.2	-0.0012					294.4	-16.6006	294.4	15.784		294.4	-17.4639	294.4	16.1365
					2060	0.18073	2060	0.42262		617.1	-0.00119					294.2	-16.62	294.2	15.7856		294.2	-17.0358	294.2	15.7491
					2062	0.18045	2062	0.42133		617	-0.00118					294	-16.6249	294	15.7757		294	-16.8418	294	15.3938
					2064	0.18016	2064	0.42072		616.9	-0.00117					293.8	-16.6188	293.8	15.7536		293.8	-16.5077	293.8	15.058
					2066	0.18015	2066	0.42008		616.8	-0.00115					293.6	-16.6005	293.6	15.7212		293.6	-16.0992	293.6	14.7394
					2068	0.17971	2068	0.41891		616.7	-0.00114					293.4	-16.5717	293.4	15.679		293.4	-15.7034	293.4	14.4273
					2070	0.17901	2070	0.41794		616.6	-0.00112					293.2	-16.5266	293.2	15.6303		293.2	-15.592	293.2	14.1148
					2072	0.17876	2072	0.41734		616.5	-0.0011					293	-16.468	293	15.5727		293	-15.3661	293	13.8007
					2074	0.17808	2074	0.41621		616.4	-0.00109					292.8	-16.4012	292.8	15.506		292.8	-14.9169	292.8	13.4996
					2076	0.17789	2076	0.41544		616.3	-0.00107					292.6	-16.3311	292.6	15.4282		292.6	-14.6705	292.6	13.2231
					2078	0.17764	2078	0.41444		616.2	-0.00105					292.4	-16.2567	292.4	15.3337		292.4	-14.2602	292.4	12.9549
					2080	0.17711	2080	0.41319		616.1	-0.00103					292.2	-16.1719	292.2	15.2404		292.2	-13.8178	292.2	12.6825
					2082	0.17718	2082	0.41199		616	-0.001					292	-16.0842	292	15.1425		292	-13.4102	292	12.4184
					2084	0.17676	2084	0.41114		615.9	-0.000985604					291.8	-15.9879	291.8	15.0458		291.8	-12.9936	291.8	12.1651
					2086	0.17668	2086	0.41074		615.8	-0.000962616					291.6	-15.8832	291.6	14.9518		291.6	-13.0401	291.6	11.9066
					2088	0.17671	2088	0.40997		615.7	-0.000937696					291.4	-15.7743	291.4	14.8555		291.4	-12.944	291.4	11.6434
					2090	0.17607	2090	0.40906		615.6	-0.00091344					291.2	-15.6593	291.2	14.7582		291.2	-12.7451	291.2	11.3902
					2092	0.17576	2092	0.40856		615.5	-0.000886094					291	-15.5451	291	14.6556		291	-12.744	291	11.1425
					2094	0.17544	2094	0.40719		615.4	-0.000865343					290.8	-15.4295	290.8	14.5479		290.8	-12.4638	290.8	10.8904
					2096	0.17513	2096	0.40606		615.3	-0.000841543					290.6	-15.3133	290.6	14.4324		290.6	-12.1051	290.6	10.6251
					2098	0.17485	2098	0.40533		615.2	-0.000819398					290.4	-15.19	290.4	14.3154		290.4	-11.7864	290.4	10.3514
					2100	0.17408	2100	0.40403		615.1	-0.000792227					290.2	-15.0649	290.2	14.1956		290.2	-11.7644	290.2	10.0649
					2102	0.17383	2102	0.40327		615	-0.000767435					290	-14.9354	290	14.0793		290	-11.5905	290	9.77345
					2104	0.17378	2104	0.40324		614.9	-0.000741091					289.8	-14.8086	289.8	13.9663		289.8	-11.2582	289.8	9.49087
					2106	0.17357	2106	0.40224		614.8	-0.00070233					289.6	-14.6781	289.6	13.8522		289.6	-10.9983	289.6	9.2169
					2108	0.17344	2108	0.40189		614.7	-0.000675689					289.4	-14.5448	289.4	13.7366		289.4	-10.5849	289.4	8.93485
					2110	0.17319	2110	0.40064		614.6	-0.000641121					289.2	-14.409	289.2	13.6237		289.2	-10.3404	289.2	8.65185
					2112	0.17285	2112	0.39957		614.5	-0.00061335					289	-14.2731	289	13.503		289	-10.1146	289	8.36374
					2114	0.1726	2114	0.39912		614.4	-0.000579685					288.8	-14.132	288.8	13.3789		288.8	-9.83204	288.8	8.06968
					2116	0.17224	2116	0.39851		614.3	-0.000547323					288.6	-13.9934	288.6	13.2488		288.6	-9.77701	288.6	7.7636
					2118	0.17189	2118	0.39715		614.2	-0.000511744					288.4	-13.8573	288.4	13.116		288.4	-9.24661	288.4	7.44999
					2120	0.17177	2120	0.39602		614.1	-0.000478222					288.2	-13.7199	288.2	12.9794		288.2	-8.89309	288.2	7.13772
					2122	0.17134	2122	0.39538		614	-0.000431112					288	-13.5808	288	12.8411		288	-8.61856	288	6.83693
					2124	0.17103	2124	0.39503		613.9	-0.000395741					287.8	-13.4479	287.8	12.7041		287.8	-8.20618	287.8	6.53302
					2126	0.17047	2126	0.39434		613.8	-0.000358284					287.6	-13.3119	287.6	12.5698		287.6	-7.95841	287.6	6.2217
					2128	0.16997	2128	0.39339		613.7	-0.000319324					287.4	-13.1723	287.4	12.43		287.4	-7.84303	287.4	5.90181
					2130	0.16985	2130	0.3925		613.6	-0.000277623					287.2	-13.0199	287.2	12.2868		287.2	-7.59449	287.2	5.58029
					2132	0.16967	2132	0.39146		613.5	-0.000239897					287	-12.8607	287	12.1344		287	-7.37371	287	5.26222
					2134	0.16933	2134	0.39109		613.4	-0.00019362					286.8	-12.6984	286.8	11.9724		286.8	-7.00556	286.8	4.94276
					2136	0.16919	2136	0.39066		613.3	-0.00014478					286.6	-12.5386	286.6	11.7988		286.6	-6.46336	286.6	4.63212
					2138	0.16881	2138	0.38932		613.2	-8.74e-05					286.4	-12.3731	286.4	11.6181		286.4	-6.038	286.4	4.32163
					2140	0.16847	2140	0.38811		613.1	-3.84e-05					286.2	-12.2023	286.2	11.428		286.2	-5.51726	286.2	4.00747
					2142	0.1683	2142	0.38683		613	9.12e-06					286	-12.02	286	11.2227		286	-5.08383	286	3.69842
					2144	0.16758	2144	0.38629		612.9	6.08e-05					285.8	-11.8229	285.8	11.0099		285.8	-4.58786	285.8	3.39862
					2146	0.16771	2146	0.38573		612.8	0.000111551					285.6	-11.6197	285.6	10.7915		285.6	-4.3695	285.6	3.10946
					2148	0.16728	2148	0.38474		612.7	0.000168501					285.4	-11.4113	285.4	10.5634		285.4	-3.96503	285.4	2.82949
					2150	0.16743	2150	0.38369		612.6	0.00022794					285.2	-11.187	285.2	10.3211		285.2	-3.74758	285.2	2.56803
					2152	0.16686	2152	0.38292		612.5	0.000287542					285	-10.9453	285	10.0653		285	-3.47431	285	2.32127
					2154	0.16682	2154	0.38189		612.4	0.000356361					284.8	-10.689	284.8	9.7915		284.8	-3.14749	284.8	2.06802
					2156	0.16621	2156	0.38092		612.3	0.00044076					284.6	-10.425	284.6	9.50775		284.6	-2.76205	284.6	1.81641
					2158	0.16586	2158	0.38031		612.2	0.000507486					284.4	-10.1442	284.4	9.21167		284.4	-2.50936	284.4	1.57616
					2160	0.16496	2160	0.37962		612.1	0.000579878					284.2	-9.84841	284.2	8.90619		284.2	-2.16359	284.2	1.33402
					2162	0.16474	2162	0.37888		612	0.00065701					284	-9.53653	284	8.5819		284	-1.9351	284	1.10321
					2164	0.16441	2164	0.37846		611.9	0.000736903					283.8	-9.21127	283.8	8.25004		283.8	-1.52013	283.8	0.88338
					2166	0.16439	2166	0.37755		611.8	0.000822646					283.6	-8.87716	283.6	7.90667		283.6	-1.04861	283.6	0.67696
					2168	0.16421	2168	0.37701		611.7	0.000909072					283.4	-8.52909	283.4	7.55706		283.4	-0.86989	283.4	0.47511
					2170	0.16392	2170	0.37614		611.6	0.001					283.2	-8.16382	283.2	7.19977		283.2	-0.73918	283.2	0.28168
					2172	0.16345	2172	0.37524		611.5	0.00109					283	-7.78472	283	6.82475		283	-0.61617	283	0.08659
					2174	0.16295	2174	0.37422		611.4	0.0012					282.8	-7.39273	282.8	6.44751		282.8	-0.46199	282.8	-0.10607
					2176	0.16286	2176	0.37271		611.3	0.00131					282.6	-6.98995	282.6	6.06212		282.6	-0.33389	282.6	-0.3039
					2178	0.16281	2178	0.37186		611.2	0.00143					282.4	-6.5765	282.4	5.66241		282.4	-0.11861	282.4	-0.49496
					2180	0.1626	2180	0.37134		611.1	0.00159					282.2	-6.15475	282.2	5.25211		282.2	0.07675	282.2	-0.68754
					2182	0.16274	2182	0.37031		611	0.00172					282	-5.72228	282	4.83711		282	0.41114	282	-0.88114
					2184	0.16245	2184	0.36962		610.9	0.00186					281.8	-5.28338	281.8	4.41334		281.8	0.64262	281.8	-1.07221
					2186	0.16215	2186	0.36891		610.8	0.002					281.6	-4.83846	281.6	3.98066		281.6	0.94437	281.6	-1.26941
					2188	0.16157	2188	0.36824		610.7	0.00215					281.4	-4.38301	281.4	3.54104		281.4	1.27841	281.4	-1.4635
					2190	0.16092	2190	0.36745		610.6	0.00231					281.2	-3.91939	281.2	3.08957		281.2	1.48647	281.2	-1.654
					2192	0.16083	2192	0.36665		610.5	0.00248					281	-3.44473	281	2.62847		281	1.66765	281	-1.84678
					2194	0.16048	2194	0.36585		610.4	0.00265					280.8	-2.9595	280.8	2.16342		280.8	1.76733	280.8	-2.04449
					2196	0.16035	2196	0.36522		610.3	0.00284					280.6	-2.4701	280.6	1.69064		280.6	1.97767	280.6	-2.25435
					2198	0.15988	2198	0.36464		610.2	0.00303					280.4	-1.97521	280.4	1.21792		280.4	2.17722	280.4	-2.47213
					2200	0.15968	2200	0.36381		610.1	0.00324					280.2	-1.47096	280.2	0.73393		280.2	2.2214	280.2	-2.69063
					2202	0.15946	2202	0.36332		610	0.00345					280	-0.96222	280	0.24524		280	2.24626	280	-2.92332
					2204	0.15931	2204	0.36233		609.9	0.00367					279.8	-0.45567	279.8	-0.24609		279.8	2.50897	279.8	-3.15944
					2206	0.15913	2206	0.36096		609.8	0.00391					279.6	0.05449	279.6	-0.73193		279.6	2.90594	279.6	-3.40616
					2208	0.15894	2208	0.36086		609.7	0.00415					279.4	0.57095	279.4	-1.22722		279.4	3.25484	279.4	-3.66158
					2210	0.15859	2210	0.36049		609.6	0.0044					279.2	1.08412	279.2	-1.72336		279.2	3.40163	279.2	-3.9209
					2212	0.15859	2212	0.35955		609.5	0.00467					279	1.59742	279	-2.22048		279	3.79776	279	-4.19663
					2214	0.15821	2214	0.35813		609.4	0.00495					278.8	2.10631	278.8	-2.71736		278.8	4.07645	278.8	-4.47869
					2216	0.15754	2216	0.35761		609.3	0.00524					278.6	2.61516	278.6	-3.21236		278.6	4.37597	278.6	-4.77926
					2218	0.15738	2218	0.35691		609.2	0.00554					278.4	3.11802	278.4	-3.70017		278.4	4.5853	278.4	-5.08184
					2220	0.15721	2220	0.35681		609.1	0.00586					278.2	3.61625	278.2	-4.19231		278.2	4.92638	278.2	-5.39835
					2222	0.15707	2222	0.35617		609	0.00619					278	4.11106	278	-4.68057		278	5.17607	278	-5.7287
					2224	0.15649	2224	0.35503		608.9	0.00654					277.8	4.60934	277.8	-5.16626		277.8	5.44385	277.8	-6.06822
					2226	0.15623	2226	0.35466		608.8	0.00689					277.6	5.10202	277.6	-5.65486		277.6	5.76161	277.6	-6.41569
					2228	0.15569	2228	0.35327		608.7	0.00725					277.4	5.58965	277.4	-6.13718		277.4	6.2947	277.4	-6.76536
					2230	0.15554	2230	0.35256		608.6	0.00763					277.2	6.08289	277.2	-6.61331		277.2	6.71289	277.2	-7.12122
					2232	0.15526	2232	0.35196		608.5	0.00802					277	6.57094	277	-7.09292		277	7.22064	277	-7.48942
					2234	0.15502	2234	0.35091		608.4	0.00842					276.8	7.05094	276.8	-7.5701		276.8	7.61181	276.8	-7.86983
					2236	0.15473	2236	0.35025		608.3	0.00882					276.6	7.5284	276.6	-8.04267		276.6	8.02601	276.6	-8.25613
					2238	0.1546	2238	0.3491		608.2	0.00925					276.4	8.00375	276.4	-8.50935		276.4	8.36981	276.4	-8.6489
					2240	0.15452	2240	0.34824		608.1	0.00958					276.2	8.47857	276.2	-8.96259		276.2	8.67154	276.2	-9.05199
					2242	0.15378	2242	0.34713		608	0.01002					276	8.94688	276	-9.41439		276	9.13122	276	-9.46269
					2244	0.15337	2244	0.347		607.9	0.01047					275.8	9.41042	275.8	-9.86362		275.8	9.44679	275.8	-9.88231
					2246	0.15326	2246	0.34591		607.8	0.01094					275.6	9.86879	275.6	-10.2947		275.6	9.91561	275.6	-10.3083
					2248	0.1529	2248	0.34523		607.7	0.0114					275.4	10.3204	275.4	-10.7239		275.4	10.1982	275.4	-10.7358
					2250	0.15262	2250	0.34465		607.6	0.01188					275.2	10.7542	275.2	-11.147		275.2	10.5845	275.2	-11.1746
					2252	0.15202	2252	0.3434		607.5	0.01237					275	11.1834	275	-11.5586		275	11.0416	275	-11.6163
					2254	0.15172	2254	0.34294		607.4	0.01287					274.8	11.5985	274.8	-11.967		274.8	11.4515	274.8	-12.0637
					2256	0.15152	2256	0.34261		607.3	0.01337					274.6	11.992	274.6	-12.3701		274.6	12.1315	274.6	-12.5132
					2258	0.15129	2258	0.34212		607.2	0.01388					274.4	12.3706	274.4	-12.7614		274.4	12.5158	274.4	-12.9678
					2260	0.15109	2260	0.3419		607.1	0.01439					274.2	12.7303	274.2	-13.1395		274.2	12.9843	274.2	-13.4285
					2262	0.15109	2262	0.34105		607	0.0149					274	13.0733	274	-13.506		274	13.3629	274	-13.8984
					2264	0.15098	2264	0.34082		606.9	0.01542					273.8	13.3983	273.8	-13.8601		273.8	13.7795	273.8	-14.3699
					2266	0.15049	2266	0.33979		606.8	0.01594					273.6	13.7065	273.6	-14.2064		273.6	14.2645	273.6	-14.8395
					2268	0.14999	2268	0.33885		606.7	0.01646					273.4	13.9926	273.4	-14.5334		273.4	14.7045	273.4	-15.3229
					2270	0.14992	2270	0.33789		606.6	0.01698					273.2	14.2698	273.2	-14.8399		273.2	15.3709	273.2	-15.8046
					2272	0.14943	2272	0.33773		606.5	0.0175					273	14.524	273	-15.1366		273	15.8244	273	-16.291
					2274	0.14952	2274	0.33667		606.4	0.01802					272.8	14.7581	272.8	-15.4144		272.8	16.3313	272.8	-16.7752
					2276	0.14921	2276	0.33548		606.3	0.01854					272.6	14.9745	272.6	-15.6688		272.6	16.9444	272.6	-17.2571
					2278	0.14906	2278	0.33461		606.2	0.01905					272.4	15.1727	272.4	-15.8972		272.4	17.5323	272.4	-17.7456
					2280	0.14906	2280	0.33411		606.1	0.01957					272.2	15.3554	272.2	-16.102		272.2	18.0173	272.2	-18.2345
					2282	0.14859	2282	0.3331		606	0.02008					272	15.5215	272	-16.2824		272	18.5773	272	-18.7204
					2284	0.14804	2284	0.33229		605.9	0.02057					271.8	15.6737	271.8	-16.4425		271.8	19.1235	271.8	-19.2107
					2286	0.14752	2286	0.3314		605.8	0.02104					271.6	15.8222	271.6	-16.578		271.6	19.6507	271.6	-19.6984
					2288	0.14776	2288	0.33115		605.7	0.02151					271.4	15.9655	271.4	-16.6877		271.4	20.1386	271.4	-20.1883
					2290	0.14745	2290	0.33089		605.6	0.02198					271.2	16.1001	271.2	-16.7849		271.2	20.6375	271.2	-20.6717
					2292	0.14691	2292	0.33038		605.5	0.02244					271	16.2251	271	-16.8657		271	21.2235	271	-21.1551
					2294	0.14669	2294	0.3297		605.4	0.0229					270.8	16.346	270.8	-16.9297		270.8	21.7317	270.8	-21.6329
					2296	0.14643	2296	0.32868		605.3	0.02334					270.6	16.4539	270.6	-16.9856		270.6	22.1242	270.6	-22.1101
					2298	0.1462	2298	0.32788		605.2	0.02375					270.4	16.5586	270.4	-17.0306		270.4	22.5593	270.4	-22.5898
					2300	0.14607	2300	0.32652		605.1	0.02415					270.2	16.6574	270.2	-17.0688		270.2	23.0225	270.2	-23.0643
					2302	0.14601	2302	0.32586		605	0.02455					270	16.7583	270	-17.1068		270	23.577	270	-23.5342
					2304	0.14529	2304	0.32555		604.9	0.02493					269.8	16.8537	269.8	-17.1486		269.8	23.8655	269.8	-24.0005
					2306	0.14506	2306	0.32523		604.8	0.02529					269.6	16.9524	269.6	-17.1962		269.6	24.266	269.6	-24.4589
					2308	0.14486	2308	0.32472		604.7	0.02562					269.4	17.0488	269.4	-17.2553		269.4	24.7232	269.4	-24.9172
					2310	0.14476	2310	0.32393		604.6	0.02593					269.2	17.1498	269.2	-17.3202		269.2	25.1809	269.2	-25.3635
					2312	0.1447	2312	0.32308		604.5	0.02622					269	17.2507	269	-17.3948		269	25.6611	269	-25.7981
					2314	0.14416	2314	0.32278		604.4	0.0265					268.8	17.3437	268.8	-17.4869		268.8	26.0445	268.8	-26.2294
					2316	0.14384	2316	0.32143		604.3	0.02675					268.6	17.4365	268.6	-17.5782		268.6	26.5139	268.6	-26.6544
					2318	0.14362	2318	0.32055		604.2	0.02704					268.4	17.5258	268.4	-17.6744		268.4	27.0619	268.4	-27.0629
					2320	0.1433	2320	0.31993		604.1	0.02724					268.2	17.6077	268.2	-17.7825		268.2	27.4361	268.2	-27.4695
					2322	0.14321	2322	0.31958		604	0.02742					268	17.679	268	-17.8991		268	27.8463	268	-27.8589
					2324	0.14258	2324	0.31922		603.9	0.02757					267.8	17.7493	267.8	-18.016		267.8	28.1703	267.8	-28.2431
					2326	0.14226	2326	0.31916		603.8	0.0277					267.6	17.8108	267.6	-18.1294		267.6	28.557	267.6	-28.6112
					2328	0.14224	2328	0.3182		603.7	0.02781					267.4	17.8692	267.4	-18.2417		267.4	28.9107	267.4	-28.9652
					2330	0.1419	2330	0.3177		603.6	0.02791					267.2	17.9223	267.2	-18.351		267.2	29.2978	267.2	-29.2969
					2332	0.14185	2332	0.31667		603.5	0.02797					267	17.966	267	-18.45		267	29.6679	267	-29.6142
					2334	0.14142	2334	0.3162		603.4	0.02802					266.8	18.0081	266.8	-18.5299		266.8	30.0156	266.8	-29.9121
					2336	0.14127	2336	0.31524		603.3	0.02804					266.6	18.037	266.6	-18.5987		266.6	30.3358	266.6	-30.1916
					2338	0.14125	2338	0.31477		603.2	0.02804					266.4	18.0539	266.4	-18.6555		266.4	30.7422	266.4	-30.4486
					2340	0.14083	2340	0.3141		603.1	0.02801					266.2	18.0608	266.2	-18.6901		266.2	31.0386	266.2	-30.6888
					2342	0.14076	2342	0.31317		603	0.02795					266	18.0555	266	-18.7137		266	31.3512	266	-30.914
					2344	0.14032	2344	0.3129		602.9	0.02788					265.8	18.0376	265.8	-18.7255		265.8	31.5935	265.8	-31.1173
					2346	0.14027	2346	0.31181		602.8	0.02779					265.6	18.0128	265.6	-18.7271		265.6	31.772	265.6	-31.2959
					2348	0.13986	2348	0.31134		602.7	0.02766					265.4	17.9822	265.4	-18.7075		265.4	31.9435	265.4	-31.4532
					2350	0.13923	2350	0.31048		602.6	0.02752					265.2	17.9449	265.2	-18.6766		265.2	32.0355	265.2	-31.5932
					2352	0.13894	2352	0.3095		602.5	0.02735					265	17.9092	265	-18.638		265	32.2388	265	-31.7135
					2354	0.13856	2354	0.30897		602.4	0.02716					264.8	17.8623	264.8	-18.5889		264.8	32.4229	264.8	-31.807
					2356	0.1385	2356	0.3089		602.3	0.02695					264.6	17.8137	264.6	-18.5305		264.6	32.5859	264.6	-31.884
					2358	0.13829	2358	0.30795		602.2	0.02665					264.4	17.7639	264.4	-18.4651		264.4	32.6661	264.4	-31.9357
					2360	0.13791	2360	0.30743		602.1	0.02639					264.2	17.7068	264.2	-18.3993		264.2	32.6687	264.2	-31.9734
					2362	0.13782	2362	0.30669		602	0.02611					264	17.6489	264	-18.3298		264	32.8377	264	-31.9939
					2364	0.13748	2364	0.30544		601.9	0.02582					263.8	17.5843	263.8	-18.2563		263.8	32.859	263.8	-31.9955
					2366	0.13747	2366	0.30491		601.8	0.0255					263.6	17.5222	263.6	-18.1906		263.6	32.8711	263.6	-31.9758
					2368	0.13726	2368	0.30446		601.7	0.02517					263.4	17.4559	263.4	-18.1265		263.4	32.8447	263.4	-31.9412
					2370	0.137	2370	0.3039		601.6	0.02482					263.2	17.3875	263.2	-18.0588		263.2	32.7783	263.2	-31.8847
					2372	0.13673	2372	0.3036		601.5	0.02445					263	17.3268	263	-17.9837		263	32.7236	263	-31.8161
					2374	0.13622	2374	0.30261		601.4	0.02395					262.8	17.2701	262.8	-17.9158		262.8	32.5827	262.8	-31.7275
					2376	0.13626	2376	0.30214		601.3	0.02354					262.6	17.2109	262.6	-17.851		262.6	32.3779	262.6	-31.6266
					2378	0.13603	2378	0.30131		601.2	0.02312					262.4	17.1492	262.4	-17.7855		262.4	32.1972	262.4	-31.5123
					2380	0.13563	2380	0.30052		601.1	0.02269					262.2	17.0927	262.2	-17.7211		262.2	32.1261	262.2	-31.389
					2382	0.13566	2382	0.29975		601	0.02225					262	17.0316	262	-17.6603		262	31.9061	262	-31.2528
					2384	0.13552	2384	0.29916		600.9	0.02179					261.8	16.9711	261.8	-17.5991		261.8	31.6718	261.8	-31.1006
					2386	0.13489	2386	0.29795		600.8	0.02131					261.6	16.9092	261.6	-17.5358		261.6	31.4426	261.6	-30.9388
					2388	0.13474	2388	0.29761		600.7	0.02082					261.4	16.8407	261.4	-17.4679		261.4	31.2651	261.4	-30.7675
					2390	0.13472	2390	0.29725		600.6	0.0202					261.2	16.7679	261.2	-17.3988		261.2	31.1007	261.2	-30.5917
					2392	0.13416	2392	0.29622		600.5	0.0197					261	16.6911	261	-17.3208		261	30.9356	261	-30.405
					2394	0.13389	2394	0.29585		600.4	0.01919					260.8	16.6139	260.8	-17.238		260.8	30.7272	260.8	-30.2091
					2396	0.13381	2396	0.29552		600.3	0.01867					260.6	16.533	260.6	-17.1574		260.6	30.4026	260.6	-30.0075
					2398	0.13402	2398	0.29506		600.2	0.01815					260.4	16.4426	260.4	-17.0747		260.4	30.1547	260.4	-29.8003
					2400	0.13369	2400	0.2945		600.1	0.01762					260.2	16.3505	260.2	-16.9812		260.2	29.8198	260.2	-29.5861
					2402	0.13327	2402	0.29338		600	0.01709					260	16.2532	260	-16.8854		260	29.5905	260	-29.366
					2404	0.13306	2404	0.29285		599.9	0.01656					259.8	16.1462	259.8	-16.7853		259.8	29.3134	259.8	-29.1384
					2406	0.13274	2406	0.29258		599.8	0.01589					259.6	16.0295	259.6	-16.6732		259.6	28.9885	259.6	-28.9039
					2408	0.13268	2408	0.29153		599.7	0.01535					259.4	15.9035	259.4	-16.5498		259.4	28.7247	259.4	-28.663
					2410	0.13231	2410	0.29112		599.6	0.01481					259.2	15.7662	259.2	-16.4214		259.2	28.3819	259.2	-28.4149
					2412	0.13178	2412	0.29083		599.5	0.01427					259	15.6201	259	-16.2836		259	28.1545	259	-28.1543
					2414	0.1316	2414	0.28992		599.4	0.01374					258.8	15.4678	258.8	-16.1382		258.8	27.9533	258.8	-27.8879
					2416	0.13128	2416	0.2896		599.3	0.01322					258.6	15.3068	258.6	-15.9858		258.6	27.6868	258.6	-27.6195
					2418	0.13113	2418	0.28866		599.2	0.01271					258.4	15.1358	258.4	-15.8276		258.4	27.4228	258.4	-27.3428
					2420	0.13139	2420	0.28794		599.1	0.0122					258.2	14.9547	258.2	-15.6669		258.2	27.1066	258.2	-27.0631
					2422	0.13097	2422	0.28717		599	0.01168					258	14.7772	258	-15.4947		258	26.7921	258	-26.7777
					2424	0.13081	2424	0.28667		598.9	0.01104					257.8	14.5985	257.8	-15.3125		257.8	26.4964	257.8	-26.4822
					2426	0.13065	2426	0.28592		598.8	0.01054					257.6	14.4088	257.6	-15.128		257.6	26.1732	257.6	-26.1817
					2428	0.13015	2428	0.28536		598.7	0.01006					257.4	14.2121	257.4	-14.9331		257.4	25.9274	257.4	-25.8713
					2430	0.13006	2430	0.28502		598.6	0.00958					257.2	14.0147	257.2	-14.7322		257.2	25.6166	257.2	-25.554
					2432	0.13003	2432	0.28444		598.5	0.00912					257	13.8122	257	-14.534		257	25.3572	257	-25.2314
					2434	0.12975	2434	0.28372		598.4	0.00865					256.8	13.6033	256.8	-14.3363		256.8	25.138	256.8	-24.9076
					2436	0.12923	2436	0.28307		598.3	0.0082					256.6	13.3928	256.6	-14.135		256.6	24.9306	256.6	-24.5807
					2438	0.12896	2438	0.28258		598.2	0.00777					256.4	13.1805	256.4	-13.9431		256.4	24.6408	256.4	-24.2529
					2440	0.12851	2440	0.28225		598.1	0.00736					256.2	12.968	256.2	-13.7451		256.2	24.3339	256.2	-23.9194
					2442	0.12841	2442	0.28103		598	0.00695					256	12.7677	256	-13.5423		256	24.1326	256	-23.5799
					2444	0.12805	2444	0.28057		597.9	0.00655					255.8	12.5683	255.8	-13.344		255.8	23.7664	255.8	-23.2408
					2446	0.1278	2446	0.28012		597.8	0.00608					255.6	12.374	255.6	-13.1433		255.6	23.3917	255.6	-22.8972
					2448	0.12784	2448	0.27966		597.7	0.00571					255.4	12.1693	255.4	-12.9476		255.4	23.0098	255.4	-22.546
					2450	0.12761	2450	0.27938		597.6	0.00536					255.2	11.968	255.2	-12.7564		255.2	22.5672	255.2	-22.1906
					2452	0.12742	2452	0.27843		597.5	0.00503					255	11.7718	255	-12.5668		255	22.2748	255	-21.8299
					2454	0.12719	2454	0.27793		597.4	0.00472					254.8	11.5717	254.8	-12.3843		254.8	21.9674	254.8	-21.4674
					2456	0.12695	2456	0.27717		597.3	0.00441					254.6	11.3709	254.6	-12.21		254.6	21.6216	254.6	-21.101
					2458	0.12658	2458	0.27652		597.2	0.00412					254.4	11.174	254.4	-12.0361		254.4	21.2167	254.4	-20.7281
					2460	0.12659	2460	0.27621		597.1	0.00383					254.2	10.9866	254.2	-11.8581		254.2	20.8026	254.2	-20.3568
					2462	0.12642	2462	0.27507		597	0.00357					254	10.8017	254	-11.685		254	20.38	254	-19.99
					2464	0.12588	2464	0.27478		596.9	0.00331					253.8	10.6246	253.8	-11.5004		253.8	19.9437	253.8	-19.6208
					2466	0.12583	2466	0.27404		596.8	0.00306					253.6	10.4538	253.6	-11.3233		253.6	19.5386	253.6	-19.2483
					2468	0.12584	2468	0.2735		596.7	0.00283					253.4	10.2787	253.4	-11.1501		253.4	19.0908	253.4	-18.8731
					2470	0.12533	2470	0.27309		596.6	0.0026					253.2	10.1068	253.2	-10.9692		253.2	18.6872	253.2	-18.4913
					2472	0.12499	2472	0.27228		596.5	0.00239					253	9.9369	253	-10.7877		253	18.2746	253	-18.1055
					2474	0.12487	2474	0.27181		596.4	0.00214					252.8	9.77293	252.8	-10.6037		252.8	17.8331	252.8	-17.7257
					2476	0.12481	2476	0.27075		596.3	0.00195					252.6	9.60485	252.6	-10.4191		252.6	17.4038	252.6	-17.3489
					2478	0.12462	2478	0.27039		596.2	0.00177					252.4	9.43705	252.4	-10.2382		252.4	17.021	252.4	-16.9771
					2480	0.12408	2480	0.26989		596.1	0.0016					252.2	9.27808	252.2	-10.0489		252.2	16.5753	252.2	-16.6077
					2482	0.12378	2482	0.26941		596	0.00144					252	9.12659	252	-9.8565		252	16.2353	252	-16.2365
					2484	0.12346	2484	0.26901		595.9	0.00129					251.8	8.97334	251.8	-9.66551		251.8	15.7648	251.8	-15.8708
					2486	0.12354	2486	0.2685		595.8	0.00115					251.6	8.81426	251.6	-9.47869		251.6	15.3228	251.6	-15.5007
					2488	0.12354	2488	0.2677		595.7	0.00101					251.4	8.65836	251.4	-9.28844		251.4	14.8897	251.4	-15.1332
					2490	0.12305	2490	0.26747		595.6	0.000888494					251.2	8.49945	251.2	-9.09942		251.2	14.5054	251.2	-14.7701
					2492	0.12291	2492	0.26664		595.5	0.000770504					251	8.33187	251	-8.9193		251	14.1203	251	-14.41
					2494	0.1228	2494	0.26593		595.4	0.00065644					250.8	8.15614	250.8	-8.74648		250.8	13.7642	250.8	-14.0486
					2496	0.12234	2496	0.2658		595.3	0.000548136					250.6	7.97659	250.6	-8.58541		250.6	13.4368	250.6	-13.6914
					2498	0.12206	2498	0.26516		595.2	0.000445211					250.4	7.79361	250.4	-8.42157		250.4	12.9863	250.4	-13.3394
					2500	0.12205	2500	0.2647		595.1	0.000348696					250.2	7.61102	250.2	-8.2531		250.2	12.6203	250.2	-12.9911
					2502	0.12206	2502	0.26417		595	0.000237274					250	7.4297	250	-8.08523		250	12.1666	250	-12.6464
					2504	0.12201	2504	0.26332		594.9	0.000149539					249.8	7.2463	249.8	-7.91243		249.8	11.7669	249.8	-12.3121
					2506	0.12133	2506	0.26293		594.8	7.09e-05					249.6	7.06088	249.6	-7.75271		249.6	11.3711	249.6	-11.9795
					2508	0.12124	2508	0.26265		594.7	-5.87e-06					249.4	6.87551	249.4	-7.59654		249.4	11.0212	249.4	-11.6557
					2510	0.12081	2510	0.26201		594.6	-7.91e-05					249.2	6.69402	249.2	-7.43875		249.2	10.6522	249.2	-11.3325
					2512	0.12076	2512	0.26125		594.5	-0.000148334					249	6.51994	249	-7.279		249	10.2858	249	-11.0076
					2514	0.12034	2514	0.2607		594.4	-0.000214842					248.8	6.34084	248.8	-7.12062		248.8	9.93818	248.8	-10.6863
					2516	0.12021	2516	0.26026		594.3	-0.000270117					248.6	6.16551	248.6	-6.96545		248.6	9.64579	248.6	-10.3657
					2518	0.12	2518	0.25992		594.2	-0.000328128					248.4	5.99771	248.4	-6.80293		248.4	9.41934	248.4	-10.0488
					2520	0.1199	2520	0.25948		594.1	-0.00037964					248.2	5.84199	248.2	-6.6318		248.2	9.06157	248.2	-9.73858
					2522	0.11929	2522	0.25925		594	-0.000427588					248	5.69345	248	-6.45702		248	8.7084	248	-9.43222
					2524	0.11919	2524	0.25779		593.9	-0.000471922					247.8	5.55307	247.8	-6.28332		247.8	8.38395	247.8	-9.12834
					2526	0.11887	2526	0.25675		593.8	-0.000528832					247.6	5.41526	247.6	-6.11024		247.6	8.07797	247.6	-8.82613
					2528	0.11902	2528	0.25662		593.7	-0.000572248					247.4	5.27571	247.4	-5.93139		247.4	7.8455	247.4	-8.52644
					2530	0.11891	2530	0.25642		593.6	-0.000612696					247.2	5.13711	247.2	-5.75814		247.2	7.66417	247.2	-8.23037
					2532	0.11854	2532	0.25526		593.5	-0.000652503					247	5.00054	247	-5.58		247	7.43244	247	-7.9419
					2534	0.11856	2534	0.2547		593.4	-0.000688816					246.8	4.86361	246.8	-5.40627		246.8	7.19996	246.8	-7.65199
					2536	0.11843	2536	0.25436		593.3	-0.000715522					246.6	4.72497	246.6	-5.23731		246.6	6.96717	246.6	-7.37273
					2538	0.11767	2538	0.25392		593.2	-0.000747427					246.4	4.58605	246.4	-5.0735		246.4	6.76525	246.4	-7.0957
					2540	0.11752	2540	0.25325		593.1	-0.000778505					246.2	4.44906	246.2	-4.91013		246.2	6.51907	246.2	-6.82095
					2542	0.11737	2542	0.25289		593	-0.000809032					246	4.30729	246	-4.75188		246	6.26384	246	-6.55157
					2544	0.11733	2544	0.25192		592.9	-0.000841275					245.8	4.16045	245.8	-4.60004		245.8	6.07688	245.8	-6.2897
					2546	0.11713	2546	0.25136		592.8	-0.000869408					245.6	4.0074	245.6	-4.45886		245.6	5.86504	245.6	-6.03258
					2548	0.11688	2548	0.2508		592.7	-0.000892004					245.4	3.85664	245.4	-4.31533		245.4	5.71359	245.4	-5.77703
					2550	0.11653	2550	0.25032		592.6	-0.000913191					245.2	3.704	245.2	-4.17919		245.2	5.52256	245.2	-5.52549
					2552	0.11616	2552	0.25029		592.5	-0.000932952					245	3.55381	245	-4.05009		245	5.27719	245	-5.27985
					2554	0.1161	2554	0.24957		592.4	-0.000954021					244.8	3.40225	244.8	-3.93688		244.8	5.10809	244.8	-5.03611
					2556	0.11611	2556	0.24867		592.3	-0.000972006					244.6	3.25342	244.6	-3.82386		244.6	4.88586	244.6	-4.80192
					2558	0.11573	2558	0.24888		592.2	-0.000991468					244.4	3.10385	244.4	-3.71292		244.4	4.78757	244.4	-4.57311
					2560	0.11565	2560	0.24841		592.1	-0.00101					244.2	2.95069	244.2	-3.59351		244.2	4.5516	244.2	-4.34684
					2562	0.11568	2562	0.24801		592	-0.00102					244	2.80196	244	-3.47028		244	4.37972	244	-4.13158
					2564	0.11547	2564	0.2474		591.9	-0.00104					243.8	2.6567	243.8	-3.3392		243.8	4.06156	243.8	-3.92469
					2566	0.11534	2566	0.24698		591.8	-0.00105					243.6	2.51464	243.6	-3.21038		243.6	3.81782	243.6	-3.72493
					2568	0.11513	2568	0.24603		591.7	-0.00107					243.4	2.37757	243.4	-3.07466		243.4	3.60477	243.4	-3.5325
					2570	0.11483	2570	0.24552		591.6	-0.00107					243.2	2.24266	243.2	-2.93159		243.2	3.34189	243.2	-3.3446
					2572	0.11481	2572	0.24483		591.5	-0.00109					243	2.1132	243	-2.78003		243	3.08539	243	-3.16832
					2574	0.11425	2574	0.24383		591.4	-0.0011					242.8	1.9785	242.8	-2.63358		242.8	2.91887	242.8	-2.99835
					2576	0.11433	2576	0.24381		591.3	-0.0011					242.6	1.84782	242.6	-2.47982		242.6	2.728	242.6	-2.83442
					2578	0.11387	2578	0.24342		591.2	-0.00111					242.4	1.71885	242.4	-2.32735		242.4	2.47468	242.4	-2.67308
					2580	0.11336	2580	0.24265		591.1	-0.00111					242.2	1.59156	242.2	-2.17306		242.2	2.31943	242.2	-2.52368
					2582	0.11317	2582	0.24262		591	-0.00111					242	1.46471	242	-2.02036		242	2.10867	242	-2.38011
					2584	0.1129	2584	0.24262		590.9	-0.00112					241.8	1.3374	241.8	-1.87096		241.8	1.93647	241.8	-2.24485
					2586	0.11295	2586	0.24161		590.8	-0.00112					241.6	1.21462	241.6	-1.7189		241.6	1.81987	241.6	-2.10952
					2588	0.11305	2588	0.2412		590.7	-0.00113					241.4	1.09106	241.4	-1.56902		241.4	1.64566	241.4	-1.97874
					2590	0.11307	2590	0.2407		590.6	-0.00113					241.2	0.96638	241.2	-1.42661		241.2	1.51469	241.2	-1.85257
					2592	0.11309	2592	0.24037		590.5	-0.00113					241	0.84353	241	-1.2805		241	1.42058	241	-1.73411
					2594	0.11276	2594	0.23932		590.4	-0.00114					240.8	0.7155	240.8	-1.14844		240.8	1.31757	240.8	-1.621
					2596	0.11228	2596	0.23914		590.3	-0.00114					240.6	0.59218	240.6	-1.02552		240.6	1.2359	240.6	-1.51018
					2598	0.11232	2598	0.23838		590.2	-0.00114					240.4	0.46416	240.4	-0.90898		240.4	1.16722	240.4	-1.40651
					2600	0.1118	2600	0.23767		590.1	-0.00113					240.2	0.33683	240.2	-0.79965		240.2	1.0742	240.2	-1.3121
					2602	0.11148	2602	0.23675		590	-0.00113					240	0.20385	240	-0.69933		240	0.98755	240	-1.22282
					2604	0.11147	2604	0.23613		589.9	-0.00113					239.8	0.07525	239.8	-0.59874		239.8	0.82277	239.8	-1.13457
					2606	0.11112	2606	0.23544		589.8	-0.00112					239.6	-0.05059	239.6	-0.49768		239.6	0.70143	239.6	-1.04941
					2608	0.11097	2608	0.23541		589.7	-0.00112					239.4	-0.1762	239.4	-0.3972		239.4	0.65607	239.4	-0.96788
					2610	0.111	2610	0.235		589.6	-0.00112					239.2	-0.2968	239.2	-0.29085		239.2	0.62868	239.2	-0.8956
					2612	0.11062	2612	0.23442		589.5	-0.00111					239	-0.41918	239	-0.18906		239	0.51216	239	-0.82292
					2614	0.11042	2614	0.23393		589.4	-0.0011					238.8	-0.54551	238.8	-0.09346		238.8	0.39304	238.8	-0.75069
					2616	0.11035	2616	0.23413		589.3	-0.0011					238.6	-0.67131	238.6	0.00142		238.6	0.27802	238.6	-0.68459
					2618	0.10987	2618	0.23378		589.2	-0.0011					238.4	-0.79485	238.4	0.0937		238.4	0.14964	238.4	-0.62528
					2620	0.10969	2620	0.23331		589.1	-0.00109					238.2	-0.91536	238.2	0.18387		238.2	0.00495	238.2	-0.57073
					2622	0.10948	2622	0.23299		589	-0.00108					238	-1.0344	238	0.2726		238	-0.08889	238	-0.51977
					2624	0.10944	2624	0.23228		588.9	-0.00107					237.8	-1.14922	237.8	0.35484		237.8	-0.24898	237.8	-0.47564
					2626	0.10928	2626	0.23199		588.8	-0.00106					237.6	-1.26214	237.6	0.44022		237.6	-0.40834	237.6	-0.43238
					2628	0.10905	2628	0.23153		588.7	-0.00105					237.4	-1.36861	237.4	0.52648		237.4	-0.53696	237.4	-0.39403
					2630	0.10875	2630	0.23077		588.6	-0.00104					237.2	-1.48375	237.2	0.60039		237.2	-0.64897	237.2	-0.35395
					2632	0.10884	2632	0.2301		588.5	-0.00103					237	-1.59492	237	0.67903		237	-0.73442	237	-0.31458
					2634	0.10864	2634	0.22969		588.4	-0.00101					236.8	-1.69965	236.8	0.76324		236.8	-0.78486	236.8	-0.27378
					2636	0.10833	2636	0.22899		588.3	-0.00099244					236.6	-1.80116	236.6	0.83662		236.6	-0.78429	236.6	-0.23804
					2638	0.10812	2638	0.22878		588.2	-0.000974286					236.4	-1.89786	236.4	0.90544		236.4	-0.8016	236.4	-0.20683
					2640	0.10776	2640	0.22821		588.1	-0.000955681					236.2	-1.99494	236.2	0.97622		236.2	-0.82271	236.2	-0.17878
					2642	0.10757	2642	0.22744		588	-0.000939758					236	-2.0869	236	1.04106		236	-0.96333	236	-0.14419
					2644	0.10741	2644	0.22715		587.9	-0.00091866					235.8	-2.17903	235.8	1.10157		235.8	-0.95505	235.8	-0.11164
					2646	0.10709	2646	0.22666		587.8	-0.00089888					235.6	-2.26442	235.6	1.1711		235.6	-1.01695	235.6	-0.08194
					2648	0.10683	2648	0.22618		587.7	-0.00087785					235.4	-2.34787	235.4	1.25161		235.4	-1.0274	235.4	-0.05477
					2650	0.10662	2650	0.22586		587.6	-0.000856187					235.2	-2.42442	235.2	1.33998		235.2	-0.99161	235.2	-0.02204
					2652	0.10625	2652	0.2258		587.5	-0.000833958					235	-2.50097	235	1.42843		235	-1.04427	235	0.01361
					2654	0.10624	2654	0.22519		587.4	-0.00080926					234.8	-2.57309	234.8	1.52545		234.8	-1.08838	234.8	0.04271
					2656	0.10603	2656	0.22448		587.3	-0.000783041					234.6	-2.64029	234.6	1.6305		234.6	-1.15706	234.6	0.0749
					2658	0.10617	2658	0.22391		587.2	-0.000754026					234.4	-2.70392	234.4	1.72866		234.4	-1.05913	234.4	0.10894
					2660	0.10616	2660	0.22345		587.1	-0.000723761					234.2	-2.76682	234.2	1.81516		234.2	-1.06558	234.2	0.15007
					2662	0.10563	2662	0.22301		587	-0.00069361					234	-2.82644	234	1.90728		234	-1.02255	234	0.18684
					2664	0.10541	2664	0.22262		586.9	-0.000658323					233.8	-2.88302	233.8	2.00457		233.8	-1.07397	233.8	0.22165
					2666	0.10519	2666	0.22228		586.8	-0.000623815					233.6	-2.93134	233.6	2.09746		233.6	-0.94207	233.6	0.25414
					2668	0.10517	2668	0.2214		586.7	-0.000585703					233.4	-2.97912	233.4	2.1869		233.4	-1.02073	233.4	0.28906
					2670	0.10505	2670	0.22147		586.6	-0.000547219					233.2	-3.02636	233.2	2.27676		233.2	-1.10246	233.2	0.32106
					2672	0.10477	2672	0.22113		586.5	-0.000518753					233	-3.07369	233	2.3576		233	-1.17167	233	0.35494
					2674	0.10485	2674	0.22026		586.4	-0.000475436					232.8	-3.11641	232.8	2.42965		232.8	-1.19738	232.8	0.39351
					2676	0.10469	2676	0.21957		586.3	-0.000432842					232.6	-3.15217	232.6	2.50333		232.6	-1.10987	232.6	0.43128
					2678	0.10448	2678	0.21895		586.2	-0.000388915					232.4	-3.1868	232.4	2.56923		232.4	-1.0748	232.4	0.47187
					2680	0.1042	2680	0.21804		586.1	-0.000349137					232.2	-3.22725	232.2	2.61897		232.2	-1.01823	232.2	0.51642
					2682	0.10372	2682	0.21791		586	-0.000303683					232	-3.2658	232	2.65978		232	-0.99162	232	0.55948
					2684	0.10323	2684	0.21748		585.9	-0.000252528					231.8	-3.30036	231.8	2.69806		231.8	-0.97612	231.8	0.59966
					2686	0.10345	2686	0.21691		585.8	-0.000203088					231.6	-3.33551	231.6	2.73735		231.6	-1.03209	231.6	0.63689
					2688	0.10342	2688	0.21604		585.7	-0.000150204					231.4	-3.37669	231.4	2.76802		231.4	-1.06476	231.4	0.6812
					2690	0.1032	2690	0.21604		585.6	-9.93e-05					231.2	-3.41809	231.2	2.78396		231.2	-1.09264	231.2	0.7267
					2692	0.10292	2692	0.21571		585.5	-4.6e-05					231	-3.45479	231	2.8023		231	-1.12119	231	0.76781
					2694	0.10268	2694	0.21537		585.4	9.58e-06					230.8	-3.49456	230.8	2.82631		230.8	-1.12038	230.8	0.80769
					2696	0.1024	2696	0.21504		585.3	5.36e-05					230.6	-3.52889	230.6	2.84625		230.6	-1.20639	230.6	0.84965
					2698	0.10246	2698	0.2146		585.2	0.0001111					230.4	-3.55595	230.4	2.87008		230.4	-1.16552	230.4	0.89364
					2700	0.10229	2700	0.21426		585.1	0.000169254					230.2	-3.58278	230.2	2.88788		230.2	-1.2654	230.2	0.93247
					2702	0.10219	2702	0.2136		585	0.000227974					230	-3.61045	230	2.89721		230	-1.33611	230	0.96854
					2704	0.10214	2704	0.21324		584.9	0.000293466					229.8	-3.63213	229.8	2.90414		229.8	-1.2314	229.8	1.0109
					2706	0.10159	2706	0.21284		584.8	0.000358155					229.6	-3.64918	229.6	2.90634		229.6	-1.29027	229.6	1.04828
					2708	0.10153	2708	0.21282		584.7	0.000421847					229.4	-3.66052	229.4	2.90751		229.4	-1.39927	229.4	1.08463
					2710	0.1011	2710	0.21231		584.6	0.000488529					229.2	-3.6769	229.2	2.90676		229.2	-1.45664	229.2	1.1101
					2712	0.10107	2712	0.21165		584.5	0.000555483					229	-3.68611	229	2.9084		229	-1.52611	229	1.13458
					2714	0.1008	2714	0.21105		584.4	0.000618114					228.8	-3.68079	228.8	2.90879		228.8	-1.67103	228.8	1.1565
					2716	0.10078	2716	0.21056		584.3	0.000683195					228.6	-3.67468	228.6	2.91261		228.6	-1.74041	228.6	1.18272
					2718	0.10076	2718	0.20991		584.2	0.000746039					228.4	-3.67416	228.4	2.90714		228.4	-1.77369	228.4	1.20989
					2720	0.10078	2720	0.20938		584.1	0.000812503					228.2	-3.67124	228.2	2.88686		228.2	-1.73565	228.2	1.23828
					2722	0.10024	2722	0.20912		584	0.000864614					228	-3.66614	228	2.86361		228	-1.80864	228	1.26583
					2724	0.10023	2724	0.20894		583.9	0.000932506					227.8	-3.66086	227.8	2.84257		227.8	-1.82436	227.8	1.29396
					2726	0.09987	2726	0.20848		583.8	0.001					227.6	-3.65483	227.6	2.81757		227.6	-1.96088	227.6	1.31571
					2728	0.09969	2728	0.20764		583.7	0.00107					227.4	-3.64964	227.4	2.78424		227.4	-1.97302	227.4	1.3419
					2730	0.09963	2730	0.20742		583.6	0.00114					227.2	-3.63934	227.2	2.75142		227.2	-2.08816	227.2	1.36087
					2732	0.09922	2732	0.20667		583.5	0.00121					227	-3.6284	227	2.71401		227	-2.14376	227	1.38595
					2734	0.09923	2734	0.20634		583.4	0.00127					226.8	-3.61477	226.8	2.67936		226.8	-2.19228	226.8	1.41823
					2736	0.09909	2736	0.20589		583.3	0.00134					226.6	-3.59611	226.6	2.63704		226.6	-2.21938	226.6	1.44458
					2738	0.09902	2738	0.20532		583.2	0.0014					226.4	-3.57746	226.4	2.59442		226.4	-2.27285	226.4	1.46937
					2740	0.09877	2740	0.20526		583.1	0.00147					226.2	-3.56492	226.2	2.55065		226.2	-2.45747	226.2	1.49484
					2742	0.09852	2742	0.20464		583	0.00153					226	-3.54508	226	2.49857		226	-2.50481	226	1.51444
					2744	0.09815	2744	0.20435		582.9	0.0016					225.8	-3.50679	225.8	2.44614		225.8	-2.56671	225.8	1.5402
					2746	0.09767	2746	0.20372		582.8	0.00166					225.6	-3.45923	225.6	2.39413		225.6	-2.67211	225.6	1.56451
					2748	0.09768	2748	0.20332		582.7	0.00172					225.4	-3.4071	225.4	2.33422		225.4	-2.68241	225.4	1.58637
					2750	0.09732	2750	0.2031		582.6	0.00179					225.2	-3.34335	225.2	2.26022		225.2	-2.71502	225.2	1.61166
					2752	0.09727	2752	0.20254		582.5	0.00185					225	-3.26743	225	2.18396		225	-2.84259	225	1.64213
					2754	0.09715	2754	0.20197		582.4	0.00191					224.8	-3.18288	224.8	2.10155		224.8	-2.88411	224.8	1.67586
					2756	0.09709	2756	0.20145		582.3	0.00197					224.6	-3.09176	224.6	2.00213		224.6	-2.90859	224.6	1.71685
					2758	0.09696	2758	0.20098		582.2	0.00202					224.4	-2.9868	224.4	1.90754		224.4	-2.79498	224.4	1.76208
					2760	0.09657	2760	0.20006		582.1	0.00208					224.2	-2.87227	224.2	1.80458		224.2	-3.01463	224.2	1.81614
					2762	0.09677	2762	0.19982		582	0.00214					224	-2.74849	224	1.70218		224	-3.10933	224	1.87001
					2764	0.0965	2764	0.19957		581.9	0.0022					223.8	-2.62092	223.8	1.58644		223.8	-3.30209	223.8	1.92988
					2766	0.09609	2766	0.19894		581.8	0.00225					223.6	-2.48561	223.6	1.45984		223.6	-3.4337	223.6	1.98718
					2768	0.09603	2768	0.19904		581.7	0.0023					223.4	-2.3413	223.4	1.33603		223.4	-3.39783	223.4	2.04489
					2770	0.09581	2770	0.19841		581.6	0.00235					223.2	-2.19554	223.2	1.20295		223.2	-3.54363	223.2	2.11442
					2772	0.09565	2772	0.19797		581.5	0.00239					223	-2.03506	223	1.06748		223	-3.72134	223	2.19297
					2774	0.09568	2774	0.19735		581.4	0.00243					222.8	-1.87095	222.8	0.92707		222.8	-3.949	222.8	2.28062
					2776	0.09547	2776	0.19726		581.3	0.00247					222.6	-1.71166	222.6	0.78146		222.6	-3.95444	222.6	2.38301
					2778	0.09497	2778	0.19695		581.2	0.00252					222.4	-1.552	222.4	0.62848		222.4	-4.05171	222.4	2.49482
					2780	0.09502	2780	0.19672		581.1	0.00255					222.2	-1.39569	222.2	0.47019		222.2	-4.10396	222.2	2.62674
					2782	0.09482	2782	0.19599		581	0.00258					222	-1.2368	222	0.32553		222	-4.22323	222	2.76006
					2784	0.0951	2784	0.19569		580.9	0.0026					221.8	-1.07764	221.8	0.17595		221.8	-4.4149	221.8	2.88295
					2786	0.0947	2786	0.1953		580.8	0.00262					221.6	-0.92605	221.6	0.02311		221.6	-4.43195	221.6	3.00611
					2788	0.09445	2788	0.19505		580.7	0.00265					221.4	-0.7711	221.4	-0.13412		221.4	-4.46569	221.4	3.11693
					2790	0.09428	2790	0.1946		580.6	0.00267					221.2	-0.61362	221.2	-0.29615		221.2	-4.34885	221.2	3.23501
					2792	0.09419	2792	0.19403		580.5	0.00268					221	-0.45522	221	-0.4612		221	-4.52855	221	3.34718
					2794	0.09402	2794	0.19359		580.4	0.00269					220.8	-0.29063	220.8	-0.62764		220.8	-4.50732	220.8	3.43882
					2796	0.09386	2796	0.19331		580.3	0.00269					220.6	-0.12407	220.6	-0.79795		220.6	-4.68619	220.6	3.53204
					2798	0.09335	2798	0.19287		580.2	0.00269					220.4	0.03702	220.4	-0.97325		220.4	-4.63724	220.4	3.63603
					2800	0.09348	2800	0.19243		580.1	0.00269					220.2	0.20557	220.2	-1.14867		220.2	-4.83604	220.2	3.7145
					2802	0.09348	2802	0.19189		580	0.00267					220	0.37497	220	-1.32821		220	-4.85314	220	3.77799
					2804	0.09308	2804	0.19173		579.9	0.00266					219.8	0.54697	219.8	-1.50531		219.8	-4.93944	219.8	3.83275
					2806	0.09299	2806	0.19128		579.8	0.00266					219.6	0.70593	219.6	-1.67879		219.6	-4.6667	219.6	3.85724
					2808	0.09288	2808	0.19102		579.7	0.00264					219.4	0.86131	219.4	-1.85354		219.4	-4.34836	219.4	3.88112
					2810	0.09284	2810	0.1905		579.6	0.00263					219.2	1.01108	219.2	-2.02539		219.2	-4.7084	219.2	3.90046
					2812	0.0924	2812	0.19049		579.5	0.0026					219	1.15501	219	-2.19097		219	-4.90145	219	3.88592
					2814	0.09214	2814	0.18991		579.4	0.00257					218.8	1.29055	218.8	-2.35109		218.8	-5.03461	218.8	3.88619
					2816	0.09206	2816	0.18938		579.3	0.00254					218.6	1.42611	218.6	-2.49547		218.6	-4.6248	218.6	3.88024
					2818	0.09187	2818	0.18899		579.2	0.00251					218.4	1.55936	218.4	-2.6196		218.4	-4.61807	218.4	3.87299
					2820	0.09179	2820	0.18839		579.1	0.00247					218.2	1.67729	218.2	-2.74674		218.2	-4.39983	218.2	3.88559
					2822	0.09158	2822	0.18802		579	0.00243					218	1.7819	218	-2.85551		218	-5.01478	218	3.92399
					2824	0.09167	2824	0.1873		578.9	0.00239					217.8	1.87304	217.8	-2.93663		217.8	-5.68548	217.8	3.95194
					2826	0.09129	2826	0.18719		578.8	0.00234					217.6	1.9358	217.6	-3.00856		217.6	-5.52343	217.6	3.95369
					2828	0.09109	2828	0.18683		578.7	0.00229					217.4	1.98023	217.4	-3.0632		217.4	-5.17977	217.4	3.95305
					2830	0.09078	2830	0.1866		578.6	0.00225					217.2	2.00112	217.2	-3.10391		217.2	-5.03655	217.2	3.93118
					2832	0.09056	2832	0.18635		578.5	0.0022					217	2.01799	217	-3.13011		217	-4.99555	217	3.93269
					2834	0.09047	2834	0.18564		578.4	0.00214					216.8	2.01448	216.8	-3.14222		216.8	-4.76187	216.8	3.95453
					2836	0.09016	2836	0.1852		578.3	0.00208					216.6	1.98871	216.6	-3.14783		216.6	-5.23575	216.6	3.97893
					2838	0.08998	2838	0.18491		578.2	0.00203					216.4	1.95972	216.4	-3.14172		216.4	-5.14373	216.4	4.01253
					2840	0.08992	2840	0.18449		578.1	0.00197					216.2	1.93203	216.2	-3.12792		216.2	-5.66183	216.2	4.04912
					2842	0.08943	2842	0.1839		578	0.0019					216	1.89004	216	-3.10231		216	-5.65411	216	4.07146
					2844	0.08968	2844	0.18347		577.9	0.00184					215.8	1.83977	215.8	-3.06608		215.8	-6.24891	215.8	4.09362
					2846	0.08963	2846	0.18338		577.8	0.00178					215.6	1.77803	215.6	-3.01923		215.6	-5.98879	215.6	4.10572
					2848	0.08952	2848	0.18267		577.7	0.00172					215.4	1.70475	215.4	-2.96159		215.4	-6.27421	215.4	4.07676
					2850	0.08955	2850	0.18251		577.6	0.00166					215.2	1.61409	215.2	-2.91567		215.2	-5.956	215.2	4.05955
					2852	0.08938	2852	0.1822		577.5	0.00157					215	1.5153	215	-2.87557		215	-6.94749	215	4.00847
					2854	0.08903	2854	0.18189		577.4	0.0015					214.8	1.41548	214.8	-2.81754		214.8	-7.15344	214.8	3.94402
					2856	0.0888	2856	0.18136		577.3	0.00143					214.6	1.324	214.6	-2.76679		214.6	-7.24892	214.6	3.86054
					2858	0.08878	2858	0.18111		577.2	0.00137					214.4	1.23024	214.4	-2.71647		214.4	-7.3715	214.4	3.74992
					2860	0.08844	2860	0.1806		577.1	0.00129					214.2	1.14131	214.2	-2.66854		214.2	-7.57879	214.2	3.65262
					2862	0.08795	2862	0.1804		577	0.00122					214	1.04422	214	-2.62371		214	-8.49519	214	3.62889
					2864	0.08814	2864	0.17969		576.9	0.00115					213.8	0.95679	213.8	-2.55586		213.8	-7.89317	213.8	3.55451
					2866	0.08797	2866	0.17931		576.8	0.00108					213.6	0.85668	213.6	-2.47798		213.6	-8.02963	213.6	3.49489
					2868	0.08794	2868	0.17927		576.7	0.00101					213.4	0.75678	213.4	-2.40497		213.4	-8.37485	213.4	3.45716
					2870	0.08784	2870	0.1787		576.6	0.000945509					213.2	0.65241	213.2	-2.32663		213.2	-8.69249	213.2	3.42434
					2872	0.08761	2872	0.17837		576.5	0.000872006					213	0.53902	213	-2.22858		213	-7.68906	213	3.34524
					2874	0.08766	2874	0.17793		576.4	0.00080167					212.8	0.42502	212.8	-2.14055		212.8	-7.31849	212.8	3.2578
					2876	0.08742	2876	0.17757		576.3	0.000732535					212.6	0.32296	212.6	-2.05099		212.6	-6.42781	212.6	3.18736
					2878	0.08747	2878	0.17734		576.2	0.00066098					212.4	0.23066	212.4	-1.942		212.4	-6.08265	212.4	3.0855
					2880	0.08726	2880	0.17693		576.1	0.000589277					212.2	0.13302	212.2	-1.8572		212.2	-5.28748	212.2	2.9402
					2882	0.08696	2882	0.17613		576	0.000535643					212	0.0183	212	-1.75085		212	-5.43947	212	2.7567
					2884	0.08676	2884	0.17577		575.9	0.00046687					211.8	-0.0897	211.8	-1.63678		211.8	-4.68251	211.8	2.58824
					2886	0.08673	2886	0.17551		575.8	0.000399767					211.6	-0.19022	211.6	-1.50459		211.6	-3.47768	211.6	2.36891
					2888	0.08662	2888	0.1756		575.7	0.000337726					211.4	-0.2767	211.4	-1.36998		211.4	-3.46092	211.4	2.2284
					2890	0.08631	2890	0.17495		575.6	0.000270628					211.2	-0.38296	211.2	-1.25442		211.2	-3.65376	211.2	2.04164
					2892	0.0862	2892	0.1746		575.5	0.000203475					211	-0.4901	211	-1.13855		211	-2.59845	211	1.89313
					2894	0.08569	2894	0.17419		575.4	0.000130721					210.8	-0.58564	210.8	-1.01971		210.8	-2.55146	210.8	1.75129
					2896	0.08556	2896	0.17373		575.3	6.59e-05					210.6	-0.6836	210.6	-0.9135		210.6	-2.13369	210.6	1.61708
					2898	0.08531	2898	0.1734		575.2	3.09e-06					210.4	-0.76806	210.4	-0.8435		210.4	-1.37372	210.4	1.52595
					2900	0.08533	2900	0.17308		575.1	-4.46e-05					210.2	-0.85055	210.2	-0.74262		210.2	-0.66142	210.2	1.38548
					2902	0.08521	2902	0.17287		575	-0.000106415					210	-0.93704	210	-0.6504		210	-0.98258	210	1.23639
					2904	0.08509	2904	0.17244		574.9	-0.000170365					209.8	-1.01519	209.8	-0.57191		209.8	-1.08838	209.8	1.15281
					2906	0.08514	2906	0.17227		574.8	-0.0002291					209.6	-1.09356	209.6	-0.49306		209.6	-1.79488	209.6	1.07829
					2908	0.08492	2908	0.17206		574.7	-0.000288658					209.4	-1.16131	209.4	-0.41853		209.4	-1.54091	209.4	1.13345
					2910	0.08488	2910	0.17121		574.6	-0.000344591					209.2	-1.23685	209.2	-0.35116		209.2	-2.49948	209.2	1.19321
					2912	0.08484	2912	0.17089		574.5	-0.000397472					209	-1.31774	209	-0.30711		209	-5.212	209	1.23926
					2914	0.08477	2914	0.17011		574.4	-0.000432015					208.8	-1.40367	208.8	-0.25675		208.8	-5.98798	208.8	1.36907
					2916	0.0847	2916	0.17006		574.3	-0.000479194					208.6	-1.50115	208.6	-0.19562		208.6	-3.94934	208.6	1.47618
					2918	0.0843	2918	0.16963		574.2	-0.000525982					208.4	-1.59964	208.4	-0.14886		208.4	-5.425	208.4	1.53486
					2920	0.08408	2920	0.16929		574.1	-0.000575401					208.2	-1.71101	208.2	-0.10406		208.2	-5.88761	208.2	1.46221
					2922	0.08392	2922	0.16905		574	-0.000625094					208	-1.81889	208	-0.05034		208	-4.65435	208	1.41136
					2924	0.08385	2924	0.16867		573.9	-0.000665794					207.8	-1.94021	207.8	0.01825		207.8	-5.73919	207.8	1.38374
					2926	0.08365	2926	0.16813		573.8	-0.000704264					207.6	-2.07263	207.6	0.05526		207.6	-5.39983	207.6	1.33602
					2928	0.08314	2928	0.16804		573.7	-0.000743764					207.4	-2.21534	207.4	0.09729		207.4	-5.71897	207.4	1.20053
					2930	0.0829	2930	0.16769		573.6	-0.000770523					207.2	-2.3761	207.2	0.17718		207.2	-7.54917	207.2	1.07612
					2932	0.08282	2932	0.16713		573.5	-0.000805815					207	-2.54155	207	0.2715		207	-7.17506	207	0.95208
					2934	0.08289	2934	0.16682		573.4	-0.000837037					206.8	-2.69179	206.8	0.36862		206.8	-4.46475	206.8	0.79134
					2936	0.08281	2936	0.16616		573.3	-0.000864882					206.6	-2.86265	206.6	0.46566		206.6	-4.62914	206.6	0.6171
					2938	0.08253	2938	0.16589		573.2	-0.000898433					206.4	-3.03707	206.4	0.59518		206.4	-5.69786	206.4	0.35068
					2940	0.08205	2940	0.1657		573.1	-0.000928202					206.2	-3.22791	206.2	0.76077		206.2	-5.19974	206.2	0.14957
					2942	0.08216	2942	0.16547		573	-0.000959677					206	-3.36794	206	0.94214		206	-5.77225	206	-0.10352
					2944	0.08206	2944	0.16505		572.9	-0.000985817					205.8	-3.50134	205.8	1.11737		205.8	-3.71213	205.8	-0.20603
					2946	0.082	2946	0.16458		572.8	-0.001					205.6	-3.61746	205.6	1.3352		205.6	-2.90338	205.6	-0.32325
					2948	0.08197	2948	0.16453		572.7	-0.00103					205.4	-3.70263	205.4	1.55057		205.4	-2.98169	205.4	-0.399
					2950	0.08208	2950	0.16434		572.6	-0.00105					205.2	-3.764	205.2	1.76674		205.2	-3.61775	205.2	-0.42839
					2952	0.08196	2952	0.16394		572.5	-0.00107					205	-3.86037	205	1.99398		205	-1.48852	205	-0.39645
					2954	0.08162	2954	0.16332		572.4	-0.00109					204.8	-3.9866	204.8	2.22613		204.8	-1.43745	204.8	-0.42641
					2956	0.08122	2956	0.16325		572.3	-0.00111					204.6	-4.07915	204.6	2.52553		204.6	-0.37791	204.6	-0.49151
					2958	0.08134	2958	0.16288		572.2	-0.00113					204.4	-4.17257	204.4	2.8194		204.4	1.5147	204.4	-0.71133
					2960	0.08123	2960	0.16241		572.1	-0.00114					204.2	-4.3578	204.2	3.10901		204.2	-1.00911	204.2	-0.88632
					2962	0.08119	2962	0.16182		572	-0.00115					204	-4.4487	204	3.43149		204	-2.57013	204	-0.98014
					2964	0.08095	2964	0.16138		571.9	-0.00117					203.8	-4.47966	203.8	3.68989		203.8	-2.29371	203.8	-1.10307
					2966	0.08084	2966	0.16128		571.8	-0.00118					203.6	-4.4783	203.6	3.83381		203.6	-3.44756	203.6	-1.17053
					2968	0.08065	2968	0.16122		571.7	-0.0012					203.4	-4.50682	203.4	3.98049		203.4	-5.78474	203.4	-1.20048
					2970	0.08025	2970	0.16088		571.6	-0.00121					203.2	-4.52581	203.2	4.1002		203.2	-5.69923	203.2	-1.14388
					2972	0.07999	2972	0.16031		571.5	-0.00122					203	-4.51924	203	4.12795		203	-6.07109	203	-1.26806
					2974	0.08012	2974	0.15978		571.4	-0.00123					202.8	-4.63014	202.8	4.12375		202.8	-5.33437	202.8	-1.34661
					2976	0.07993	2976	0.15958		571.3	-0.00124					202.6	-4.72077	202.6	4.03348		202.6	-6.23581	202.6	-1.48586
					2978	0.0799	2978	0.15927		571.2	-0.00125					202.4	-4.78969	202.4	3.84445		202.4	-5.30546	202.4	-1.58263
					2980	0.0797	2980	0.15912		571.1	-0.00126					202.2	-4.71736	202.2	3.67102		202.2	-7.54944	202.2	-1.64451
					2982	0.07949	2982	0.15885		571	-0.00127					202	-4.65427	202	3.34037		202	-7.57419	202	-1.70013
					2984	0.0791	2984	0.15841		570.9	-0.00128					201.8	-4.34195	201.8	3.1468		201.8	-7.9737	201.8	-1.75181
					2986	0.07914	2986	0.15769		570.8	-0.00129					201.6	-3.82036	201.6	2.94291		201.6	-8.86632	201.6	-1.73565
					2988	0.07888	2988	0.1579		570.7	-0.0013					201.4	-3.25398	201.4	2.70771		201.4	-8.85181	201.4	-1.70727
					2990	0.07868	2990	0.15751		570.6	-0.0013					201.2	-2.72575	201.2	2.52312		201.2	-8.89938	201.2	-1.71008
					2992	0.0783	2992	0.15713		570.5	-0.00131					201	-2.19925	201	2.41317		201	-5.53151	201	-1.67517
					2994	0.07851	2994	0.15685		570.4	-0.00132					200.8	-1.66717	200.8	2.26479		200.8	-5.42386	200.8	-1.78201
					2996	0.07827	2996	0.1564		570.3	-0.00132					200.6	-1.1433	200.6	2.1524		200.6	-4.28262	200.6	-1.87398
					2998	0.07848	2998	0.15588		570.2	-0.00133					200.4	-0.65702	200.4	2.08101		200.4	-0.72749	200.4	-2.0201
					3000	0.07817	3000	0.15565		570.1	-0.00133					200.2	-0.08043	200.2	2.02863		200.2	0.53352	200.2	-2.15117
					3002	0.07811	3002	0.15548		570	-0.00133					200	0.46664	200	2.06406		200	2.21894	200	-2.29293
					3004	0.07817	3004	0.15492		569.9	-0.00134
					3006	0.0778	3006	0.15455		569.8	-0.00135
					3008	0.07778	3008	0.15427		569.7	-0.00135
					3010	0.07768	3010	0.1538		569.6	-0.00136
					3012	0.07755	3012	0.15368		569.5	-0.00136
					3014	0.07738	3014	0.15378		569.4	-0.00137
					3016	0.07745	3016	0.15322		569.3	-0.00137
					3018	0.07717	3018	0.15261		569.2	-0.00138
					3020	0.07708	3020	0.15256		569.1	-0.00138
					3022	0.07681	3022	0.15212		569	-0.00139
					3024	0.07655	3024	0.152		568.9	-0.00139
					3026	0.07638	3026	0.15177		568.8	-0.00139
					3028	0.07621	3028	0.15151		568.7	-0.00139
					3030	0.0759	3030	0.15112		568.6	-0.0014
					3032	0.07594	3032	0.15102		568.5	-0.0014
					3034	0.07585	3034	0.1503		568.4	-0.0014
					3036	0.0758	3036	0.14988		568.3	-0.00141
					3038	0.07541	3038	0.14929		568.2	-0.00141
					3040	0.07541	3040	0.14888		568.1	-0.00141
					3042	0.0752	3042	0.14888		568	-0.00141
					3044	0.07507	3044	0.14837		567.9	-0.00142
					3046	0.07486	3046	0.14813		567.8	-0.00142
					3048	0.07457	3048	0.14806		567.7	-0.00142
					3050	0.07435	3050	0.14773		567.6	-0.00142
					3052	0.07419	3052	0.14748		567.5	-0.00143
					3054	0.07439	3054	0.14727		567.4	-0.00143
					3056	0.07448	3056	0.14696		567.3	-0.00143
					3058	0.07422	3058	0.14689		567.2	-0.00143
					3060	0.07413	3060	0.14648		567.1	-0.00144
					3062	0.07395	3062	0.14567		567	-0.00144
					3064	0.07393	3064	0.14543		566.9	-0.00144
					3066	0.07366	3066	0.1452		566.8	-0.00144
					3068	0.07376	3068	0.14494		566.7	-0.00145
					3070	0.07366	3070	0.14458		566.6	-0.00145
					3072	0.07352	3072	0.14439		566.5	-0.00145
					3074	0.07322	3074	0.14409		566.4	-0.00145
					3076	0.07311	3076	0.14373		566.3	-0.00145
					3078	0.0728	3078	0.14338		566.2	-0.00146
					3080	0.07255	3080	0.14292		566.1	-0.00146
					3082	0.07254	3082	0.14291		566	-0.00146
					3084	0.0723	3084	0.14267		565.9	-0.00146
					3086	0.07237	3086	0.14202		565.8	-0.00147
					3088	0.07227	3088	0.14171		565.7	-0.00147
					3090	0.07208	3090	0.14168		565.6	-0.00147
					3092	0.07199	3092	0.14133		565.5	-0.00148
					3094	0.07182	3094	0.14093		565.4	-0.00148
					3096	0.07181	3096	0.14072		565.3	-0.00148
					3098	0.07198	3098	0.14054		565.2	-0.00148
					3100	0.07167	3100	0.1404		565.1	-0.00149
					3102	0.07127	3102	0.13977		565	-0.00149
					3104	0.07108	3104	0.13948		564.9	-0.00149
					3106	0.07103	3106	0.13921		564.8	-0.0015
					3108	0.07103	3108	0.13905		564.7	-0.0015
					3110	0.07063	3110	0.13844		564.6	-0.0015
					3112	0.07072	3112	0.1385		564.5	-0.0015
					3114	0.07068	3114	0.13842		564.4	-0.0015
					3116	0.07049	3116	0.13806		564.3	-0.0015
					3118	0.07053	3118	0.13762		564.2	-0.0015
					3120	0.07021	3120	0.13733		564.1	-0.00151
					3122	0.07021	3122	0.13716		564	-0.00151
					3124	0.06995	3124	0.13667		563.9	-0.00151
					3126	0.06996	3126	0.13642		563.8	-0.00151
					3128	0.06994	3128	0.13574		563.7	-0.00151
					3130	0.06949	3130	0.13533		563.6	-0.00152
					3132	0.0694	3132	0.13526		563.5	-0.00152
					3134	0.06919	3134	0.13522		563.4	-0.00152
					3136	0.06908	3136	0.13505		563.3	-0.00152
					3138	0.06923	3138	0.13505		563.2	-0.00152
					3140	0.06908	3140	0.13461		563.1	-0.00152
					3142	0.06902	3142	0.13417		563	-0.00153
					3144	0.06916	3144	0.1339		562.9	-0.00153
					3146	0.06872	3146	0.13368		562.8	-0.00153
					3148	0.06846	3148	0.13317		562.7	-0.00153
					3150	0.06828	3150	0.13283		562.6	-0.00153
					3152	0.06802	3152	0.13252		562.5	-0.00153
					3154	0.06796	3154	0.1323		562.4	-0.00153
					3156	0.06794	3156	0.13207		562.3	-0.00153
					3158	0.06803	3158	0.13178		562.2	-0.00153
					3160	0.06788	3160	0.13166		562.1	-0.00153
					3162	0.0677	3162	0.13134		562	-0.00153
					3164	0.06753	3164	0.13084		561.9	-0.00154
					3166	0.0676	3166	0.13075		561.8	-0.00154
					3168	0.0674	3168	0.1306		561.7	-0.00154
					3170	0.0675	3170	0.13039		561.6	-0.00154
					3172	0.06725	3172	0.13011		561.5	-0.00154
					3174	0.06696	3174	0.12992		561.4	-0.00154
					3176	0.0668	3176	0.12973		561.3	-0.00154
					3178	0.06667	3178	0.12913		561.2	-0.00154
					3180	0.06642	3180	0.12874		561.1	-0.00154
					3182	0.0664	3182	0.12821		561	-0.00155
					3184	0.06631	3184	0.12799		560.9	-0.00155
					3186	0.06611	3186	0.12755		560.8	-0.00155
					3188	0.0661	3188	0.12737		560.7	-0.00155
					3190	0.06582	3190	0.12737		560.6	-0.00155
					3192	0.06578	3192	0.12734		560.5	-0.00155
					3194	0.06572	3194	0.12716		560.4	-0.00155
					3196	0.06581	3196	0.12653		560.3	-0.00155
					3198	0.06573	3198	0.12609		560.2	-0.00155
					3200	0.06558	3200	0.12589		560.1	-0.00155
					3202	0.06536	3202	0.12578		560	-0.00155
					3204	0.06527	3204	0.12563		559.9	-0.00155
					3206	0.0651	3206	0.12509		559.8	-0.00155
					3208	0.065	3208	0.12463		559.7	-0.00156
					3210	0.06484	3210	0.12445		559.6	-0.00156
					3212	0.06478	3212	0.12433		559.5	-0.00156
					3214	0.06448	3214	0.12402		559.4	-0.00156
					3216	0.06428	3216	0.12387		559.3	-0.00156
					3218	0.06423	3218	0.12365		559.2	-0.00156
					3220	0.06416	3220	0.1233		559.1	-0.00156
					3222	0.06421	3222	0.12307		559	-0.00156
					3224	0.0642	3224	0.12291		558.9	-0.00156
					3226	0.06404	3226	0.12277		558.8	-0.00156
					3228	0.06413	3228	0.12251		558.7	-0.00156
					3230	0.06396	3230	0.122		558.6	-0.00156
					3232	0.0635	3232	0.12166		558.5	-0.00156
					3234	0.06334	3234	0.12165		558.4	-0.00156
					3236	0.06348	3236	0.12128		558.3	-0.00156
					3238	0.06355	3238	0.12102		558.2	-0.00156
					3240	0.06324	3240	0.12077		558.1	-0.00156
					3242	0.06315	3242	0.12031		558	-0.00156
					3244	0.06314	3244	0.12026		557.9	-0.00156
					3246	0.06301	3246	0.12026		557.8	-0.00156
					3248	0.06305	3248	0.12032		557.7	-0.00156
					3250	0.06291	3250	0.11992		557.6	-0.00156
					3252	0.06272	3252	0.11969		557.5	-0.00156
					3254	0.06236	3254	0.11918		557.4	-0.00157
					3256	0.06213	3256	0.11884		557.3	-0.00157
					3258	0.06213	3258	0.11862		557.2	-0.00157
					3260	0.06219	3260	0.11846		557.1	-0.00157
					3262	0.06206	3262	0.11795		557	-0.00157
					3264	0.06182	3264	0.11769		556.9	-0.00156
					3266	0.06188	3266	0.1175		556.8	-0.00156
					3268	0.06175	3268	0.11747		556.7	-0.00157
					3270	0.06157	3270	0.11727		556.6	-0.00157
					3272	0.06138	3272	0.11698		556.5	-0.00157
					3274	0.06117	3274	0.11657		556.4	-0.00157
					3276	0.06126	3276	0.11622		556.3	-0.00156
					3278	0.06117	3278	0.11598		556.2	-0.00156
					3280	0.06102	3280	0.11548		556.1	-0.00156
					3282	0.06104	3282	0.1152		556	-0.00156
					3284	0.06079	3284	0.11529		555.9	-0.00157
					3286	0.06058	3286	0.11481		555.8	-0.00157
					3288	0.06045	3288	0.11487		555.7	-0.00157
					3290	0.06033	3290	0.1146		555.6	-0.00157
					3292	0.05998	3292	0.1146		555.5	-0.00157
					3294	0.05992	3294	0.11456		555.4	-0.00157
					3296	0.05967	3296	0.11422		555.3	-0.00156
					3298	0.05975	3298	0.11381		555.2	-0.00157
					3300	0.05966	3300	0.11332		555.1	-0.00157
					3302	0.05962	3302	0.1133		555	-0.00156
					3304	0.0595	3304	0.11281		554.9	-0.00156
					3306	0.0593	3306	0.11268		554.8	-0.00156
					3308	0.05918	3308	0.1124		554.7	-0.00156
					3310	0.05922	3310	0.11217		554.6	-0.00156
					3312	0.05913	3312	0.11199		554.5	-0.00156
					3314	0.05919	3314	0.11166		554.4	-0.00156
					3316	0.05935	3316	0.11137		554.3	-0.00156
					3318	0.05898	3318	0.11117		554.2	-0.00156
					3320	0.0588	3320	0.11096		554.1	-0.00156
					3322	0.0586	3322	0.11036		554	-0.00156
					3324	0.05839	3324	0.11034		553.9	-0.00155
					3326	0.05824	3326	0.11026		553.8	-0.00155
					3328	0.05823	3328	0.10976		553.7	-0.00155
					3330	0.05819	3330	0.10988		553.6	-0.00155
					3332	0.05821	3332	0.10948		553.5	-0.00155
					3334	0.05829	3334	0.10941		553.4	-0.00155
					3336	0.05812	3336	0.10915		553.3	-0.00154
					3338	0.05798	3338	0.1089		553.2	-0.00154
					3340	0.05759	3340	0.10847		553.1	-0.00154
					3342	0.05752	3342	0.10836		553	-0.00154
					3344	0.05754	3344	0.10799		552.9	-0.00154
					3346	0.05757	3346	0.10807		552.8	-0.00154
					3348	0.05751	3348	0.10803		552.7	-0.00154
					3350	0.05724	3350	0.10785		552.6	-0.00154
					3352	0.05725	3352	0.10757		552.5	-0.00154
					3354	0.05708	3354	0.10749		552.4	-0.00154
					3356	0.05707	3356	0.10718		552.3	-0.00154
					3358	0.057	3358	0.10685		552.2	-0.00154
					3360	0.05683	3360	0.10668		552.1	-0.00154
					3362	0.05669	3362	0.10656		552	-0.00154
					3364	0.0567	3364	0.10608		551.9	-0.00153
					3366	0.05658	3366	0.10587		551.8	-0.00153
					3368	0.05658	3368	0.10552		551.7	-0.00154
					3370	0.05647	3370	0.10515		551.6	-0.00154
					3372	0.05612	3372	0.10497		551.5	-0.00154
					3374	0.05595	3374	0.1048		551.4	-0.00153
					3376	0.05576	3376	0.10437		551.3	-0.00153
					3378	0.05582	3378	0.10432		551.2	-0.00153
					3380	0.05562	3380	0.10429		551.1	-0.00153
					3382	0.05548	3382	0.10411		551	-0.00154
					3384	0.05543	3384	0.10361		550.9	-0.00154
					3386	0.05533	3386	0.10307		550.8	-0.00154
					3388	0.05516	3388	0.10314		550.7	-0.00154
					3390	0.05521	3390	0.1031		550.6	-0.00154
					3392	0.05521	3392	0.10285		550.5	-0.00154
					3394	0.05488	3394	0.10231		550.4	-0.00154
					3396	0.05511	3396	0.10227		550.3	-0.00154
					3398	0.05502	3398	0.10196		550.2	-0.00154
					3400	0.05497	3400	0.10149		550.1	-0.00154
					3402	0.05488	3402	0.10162		550	-0.00155
					3404	0.05485	3404	0.10146
					3406	0.05458	3406	0.1012
					3408	0.0543	3408	0.1009
					3410	0.05435	3410	0.10089
					3412	0.05428	3412	0.10055
					3414	0.05415	3414	0.10029
					3416	0.054	3416	0.10021
					3418	0.05383	3418	0.09977
					3420	0.05379	3420	0.0996
					3422	0.05367	3422	0.09967
					3424	0.05345	3424	0.09967
					3426	0.0534	3426	0.0995
					3428	0.05352	3428	0.099
					3430	0.05338	3430	0.09868
					3432	0.05319	3432	0.09859
					3434	0.0531	3434	0.09859
					3436	0.05291	3436	0.09829
					3438	0.0527	3438	0.09788
					3440	0.05259	3440	0.09775
					3442	0.05265	3442	0.0978
					3444	0.0526	3444	0.09748
					3446	0.05253	3446	0.09701
					3448	0.05242	3448	0.09705
					3450	0.05229	3450	0.0969
					3452	0.05223	3452	0.09686
					3454	0.05231	3454	0.09657
					3456	0.05211	3456	0.09609
					3458	0.05223	3458	0.09584
					3460	0.05199	3460	0.09562
					3462	0.05184	3462	0.09556
					3464	0.05169	3464	0.09537
					3466	0.05168	3466	0.09532
					3468	0.05156	3468	0.09513
					3470	0.05134	3470	0.09503
					3472	0.05121	3472	0.09473
					3474	0.0512	3474	0.09414
					3476	0.05078	3476	0.09387
					3478	0.05101	3478	0.09369
					3480	0.05104	3480	0.09365
					3482	0.05102	3482	0.09363
					3484	0.05087	3484	0.09343
					3486	0.05079	3486	0.09323
					3488	0.05061	3488	0.09288
					3490	0.05053	3490	0.09289
					3492	0.05043	3492	0.09262
					3494	0.05046	3494	0.09262
					3496	0.05017	3496	0.09229
					3498	0.05014	3498	0.09227
					3500	0.04998	3500	0.09187
					3502	0.04983	3502	0.09184
					3504	0.04986	3504	0.09161
					3506	0.04974	3506	0.09149
					3508	0.04971	3508	0.09136
					3510	0.04947	3510	0.09086
					3512	0.04941	3512	0.09042
					3514	0.04933	3514	0.09034
					3516	0.04935	3516	0.09023
					3518	0.04929	3518	0.09012
					3520	0.04927	3520	0.08987
					3522	0.04913	3522	0.08975
					3524	0.04902	3524	0.08933
					3526	0.04872	3526	0.08919
					3528	0.04879	3528	0.08899
					3530	0.04849	3530	0.08889
					3532	0.04852	3532	0.0888
					3534	0.04846	3534	0.08865
					3536	0.04834	3536	0.08828
					3538	0.0484	3538	0.08809
					3540	0.04834	3540	0.08783
					3542	0.04851	3542	0.08777
					3544	0.04823	3544	0.08756
					3546	0.04807	3546	0.08762
					3548	0.04814	3548	0.08713
					3550	0.0481	3550	0.087
					3552	0.0478	3552	0.08654
					3554	0.04763	3554	0.08663
					3556	0.04763	3556	0.08646
					3558	0.04768	3558	0.08615
					3560	0.04751	3560	0.08602
					3562	0.04745	3562	0.08575
					3564	0.04761	3564	0.08574
					3566	0.04767	3566	0.08568
					3568	0.04742	3568	0.0855
					3570	0.04722	3570	0.08527
					3572	0.04724	3572	0.08486
					3574	0.04692	3574	0.08474
					3576	0.04686	3576	0.08443
					3578	0.04673	3578	0.08437
					3580	0.04654	3580	0.08423
					3582	0.04639	3582	0.08401
					3584	0.04649	3584	0.08368
					3586	0.04618	3586	0.08355
					3588	0.04628	3588	0.08353
					3590	0.04611	3590	0.08338
					3592	0.04613	3592	0.08326
					3594	0.04593	3594	0.083
					3596	0.04597	3596	0.0828
					3598	0.04595	3598	0.08274
					3600	0.0459	3600	0.0825
					3602	0.0457	3602	0.08261
					3604	0.04558	3604	0.08254
					3606	0.04548	3606	0.0822
					3608	0.04553	3608	0.08193
					3610	0.04553	3610	0.08188
					3612	0.04545	3612	0.08158
					3614	0.04544	3614	0.08141
					3616	0.04543	3616	0.08139
					3618	0.04505	3618	0.08116
					3620	0.04502	3620	0.081
					3622	0.04493	3622	0.0807
					3624	0.04495	3624	0.0805
					3626	0.04481	3626	0.08019
					3628	0.04475	3628	0.08001
					3630	0.04461	3630	0.07977
					3632	0.0446	3632	0.07977
					3634	0.04462	3634	0.07976
					3636	0.04428	3636	0.07943
					3638	0.04403	3638	0.07932
					3640	0.04389	3640	0.0789
					3642	0.04394	3642	0.07845
					3644	0.04392	3644	0.07837
					3646	0.04395	3646	0.07821
					3648	0.04385	3648	0.07812
					3650	0.04384	3650	0.07796
					3652	0.04359	3652	0.07793
					3654	0.0434	3654	0.07774
					3656	0.04359	3656	0.07755
					3658	0.04362	3658	0.07734
					3660	0.04355	3660	0.0774
					3662	0.04359	3662	0.07737
					3664	0.04325	3664	0.07734
					3666	0.04336	3666	0.07707
					3668	0.04347	3668	0.07687
					3670	0.04329	3670	0.07671
					3672	0.04304	3672	0.07671
					3674	0.04277	3674	0.07657
					3676	0.04274	3676	0.07639
					3678	0.04268	3678	0.07607
					3680	0.0425	3680	0.07595
					3682	0.04269	3682	0.07601
					3684	0.0425	3684	0.07567
					3686	0.04244	3686	0.07534
					3688	0.04265	3688	0.07513
					3690	0.04263	3690	0.07517
					3692	0.04217	3692	0.0752
					3694	0.04214	3694	0.07493
					3696	0.04223	3696	0.07474
					3698	0.04212	3698	0.07437
					3700	0.04201	3700	0.07402
					3702	0.04193	3702	0.07401
					3704	0.04175	3704	0.07396
					3706	0.04171	3706	0.07386
					3708	0.04182	3708	0.07362
					3710	0.04153	3710	0.07326
					3712	0.04134	3712	0.07314
					3714	0.04118	3714	0.07306
					3716	0.04134	3716	0.073
					3718	0.04145	3718	0.07303
					3720	0.04123	3720	0.07256
					3722	0.04113	3722	0.07246
					3724	0.04116	3724	0.07227
					3726	0.04107	3726	0.07203
					3728	0.04083	3728	0.07216
					3730	0.04101	3730	0.07219
					3732	0.04091	3732	0.07197
					3734	0.04078	3734	0.0718
					3736	0.04058	3736	0.07165
					3738	0.04065	3738	0.07154
					3740	0.04064	3740	0.07126
					3742	0.04046	3742	0.07109
					3744	0.04039	3744	0.07084
					3746	0.04032	3746	0.07075
					3748	0.0403	3748	0.07072
					3750	0.04005	3750	0.07032
					3752	0.03984	3752	0.07019
					3754	0.03992	3754	0.07017
					3756	0.03997	3756	0.06997
					3758	0.04002	3758	0.06972
					3760	0.03989	3760	0.06967
					3762	0.03983	3762	0.06951
					3764	0.03974	3764	0.06953
					3766	0.03964	3766	0.0696
					3768	0.03952	3768	0.06945
					3770	0.03924	3770	0.06905
					3772	0.0392	3772	0.06877
					3774	0.03937	3774	0.06866
					3776	0.03927	3776	0.06854
					3778	0.03914	3778	0.06859
					3780	0.039	3780	0.06835
					3782	0.03881	3782	0.06804
					3784	0.0388	3784	0.06792
					3786	0.03871	3786	0.06769
					3788	0.03875	3788	0.06764
					3790	0.03855	3790	0.06774
					3792	0.03851	3792	0.06739
					3794	0.03829	3794	0.06722
					3796	0.03847	3796	0.06689
					3798	0.03836	3798	0.06689
					3800	0.03839	3800	0.06685
					3802	0.03845	3802	0.06681
					3804	0.03851	3804	0.06683
					3806	0.03841	3806	0.06648
					3808	0.03837	3808	0.06616
					3810	0.03825	3810	0.06597
					3812	0.03816	3812	0.06587
					3814	0.03805	3814	0.06572
					3816	0.03785	3816	0.06566
					3818	0.03779	3818	0.06553
					3820	0.03772	3820	0.0654
					3822	0.03755	3822	0.06529
					3824	0.03761	3824	0.06506
					3826	0.03746	3826	0.06498
					3828	0.03752	3828	0.06498
					3830	0.0375	3830	0.06475
					3832	0.0374	3832	0.06478
					3834	0.03751	3834	0.06448
					3836	0.03738	3836	0.06434
					3838	0.03723	3838	0.06418
					3840	0.0372	3840	0.06415
					3842	0.03719	3842	0.06384
					3844	0.03695	3844	0.06377
					3846	0.03689	3846	0.06363
					3848	0.03697	3848	0.06356
					3850	0.03681	3850	0.0635
					3852	0.03678	3852	0.06349
					3854	0.03673	3854	0.06354
					3856	0.03649	3856	0.06347
					3858	0.03635	3858	0.06303
					3860	0.03644	3860	0.06274
					3862	0.03632	3862	0.0627
					3864	0.03622	3864	0.06247
					3866	0.03613	3866	0.06226
					3868	0.03616	3868	0.0622
					3870	0.03596	3870	0.06222
					3872	0.03594	3872	0.06196
					3874	0.03583	3874	0.06173
					3876	0.03573	3876	0.06192
					3878	0.0358	3878	0.06177
					3880	0.03565	3880	0.0613
					3882	0.03556	3882	0.06129
					3884	0.03554	3884	0.06119
					3886	0.03537	3886	0.06106
					3888	0.0353	3888	0.06075
					3890	0.0352	3890	0.06081
					3892	0.03517	3892	0.06086
					3894	0.03518	3894	0.06055
					3896	0.03513	3896	0.0603
					3898	0.03519	3898	0.06039
					3900	0.03508	3900	0.06037
					3902	0.03491	3902	0.06012
					3904	0.03472	3904	0.05996
					3906	0.03469	3906	0.06003
					3908	0.03481	3908	0.0598
					3910	0.03479	3910	0.05964
					3912	0.03468	3912	0.05968
					3914	0.03462	3914	0.05969
					3916	0.0347	3916	0.05974
					3918	0.03458	3918	0.0594
					3920	0.0345	3920	0.05924
					3922	0.03458	3922	0.05891
					3924	0.03433	3924	0.05873
					3926	0.03435	3926	0.05838
					3928	0.03418	3928	0.05822
					3930	0.03408	3930	0.05833
					3932	0.0341	3932	0.05842
					3934	0.03426	3934	0.05832
					3936	0.03421	3936	0.05812
					3938	0.03405	3938	0.05802
					3940	0.0339	3940	0.05769
					3942	0.03385	3942	0.05747
					3944	0.03373	3944	0.0574
					3946	0.03368	3946	0.05736
					3948	0.03366	3948	0.0573
					3950	0.03368	3950	0.05713
					3952	0.03372	3952	0.05698
					3954	0.03349	3954	0.05681
					3956	0.03326	3956	0.05659
					3958	0.03339	3958	0.05647
					3960	0.03338	3960	0.05657
					3962	0.03332	3962	0.05631
					3964	0.03321	3964	0.05612
					3966	0.0332	3966	0.0559
					3968	0.0331	3968	0.05579
					3970	0.03314	3970	0.05576
					3972	0.03301	3972	0.05564
					3974	0.03303	3974	0.0557
					3976	0.03288	3976	0.05545
					3978	0.03268	3978	0.05562
					3980	0.0328	3980	0.05552
					3982	0.03279	3982	0.05536
					3984	0.03249	3984	0.05508
					3986	0.03239	3986	0.0549
					3988	0.03251	3988	0.05504
					3990	0.03242	3990	0.05496
					3992	0.03246	3992	0.05483
					3994	0.03236	3994	0.05472
					3996	0.03243	3996	0.0545
					3998	0.03239	3998	0.05452
[truncated: 13,002 more rows]

## Sheet: Fig. 5
Fig. 5 | Study on the sensing performance.
R-Eu-Et-1																																	R-Eu-Et-2
Cu		Co		Fe		yuan		Ag		Ca		Cd		Ce		K		Mg		Mn		Nd		Ni		Pr		Y		Zn			Co		Cu		Fe		Ce		Ni		Ag		Ca		Cd		k
500.89	4.79863	500.89	0.44984	500.89	7.87594	500.89	1.78902	500.89	2.04971	500.89	2.12944	500.89	4.10397	500.89	1.98298	500.89	2.57699	500.89	2.3814	500.89	6.6028	500.89	1.90658	500.89	2.10931	500.89	2.38299	500.89	3.62074	500.89	2.54516		500	425	500	128	500	501	500	621.13	500	536	500	1066	500	966	500	788	500
501.94	5.29663	501.94	0.58042	501.94	8.28852	501.94	1.8917	501.94	2.75568	501.94	1.6002	501.94	3.54363	501.94	2.68989	501.94	2.31355	501.94	2.21117	501.94	6.14793	501.94	2.24806	501.94	1.73805	501.94	2.92198	501.94	3.42359	501.94	2.47005		501	409	501	113	501	490	501	598.26	501	514	501	1037	501	942	501	767	501
502.98	4.49823	502.98	0.38295	502.98	8.08659	502.98	1.91548	502.98	2.20994	502.98	2.42245	502.98	3.25267	502.98	1.78615	502.98	2.54793	502.98	2.31048	502.98	6.30759	502.98	2.0202	502.98	1.30216	502.98	2.36716	502.98	3.37648	502.98	2.49543		502	393	502	98	502	478	502	579.54	502	496	502	1006	502	918	502	743	502
503.88	5.06243	503.88	0.58185	503.88	8.21528	503.88	1.58498	503.88	2.26391	503.88	2.10637	503.88	3.40071	503.88	1.99395	503.88	2.60532	503.88	2.50647	503.88	5.78518	503.88	2.22109	503.88	1.29127	503.88	2.36407	503.88	3.03838	503.88	2.23714		503	377	503	85	503	464	503	560.04	503	484	503	973	503	891	503	718	503
504.92	4.46426	504.92	0.71971	504.92	8.32335	504.92	1.68182	504.92	2.26934	504.92	2.33463	504.92	3.43331	504.92	1.61166	504.92	1.88827	504.92	2.79294	504.92	5.89653	504.92	1.77632	504.92	1.38854	504.92	2.98935	504.92	2.98072	504.92	2.23457		504	364	504	75	504	447	504	542.1	504	476	504	940	504	864	504	695	504
505.97	4.53961	505.97	0.52614	505.97	7.08993	505.97	1.73364	505.97	2.18283	505.97	2.09506	505.97	2.65692	505.97	2.25879	505.97	1.9624	505.97	2.02139	505.97	5.98581	505.97	2.17516	505.97	1.48066	505.97	2.03565	505.97	3.66482	505.97	1.74455		505	352	505	68	505	425	505	524.94	505	467	505	909	505	836	505	673	505
506.86	4.90784	506.86	0.60553	506.86	7.77318	506.86	1.32911	506.86	2.60909	506.86	2.38402	506.86	3.02552	506.86	1.61228	506.86	2.1334	506.86	2.58463	506.86	5.77131	506.86	2.22411	506.86	1.82035	506.86	2.09864	506.86	3.23112	506.86	2.58525		506	338	506	63	506	399	506	508.56	506	455	506	878	506	810	506	652	506
507.91	4.18038	507.91	0.56883	507.91	7.33785	507.91	1.45865	507.91	2.41484	507.91	2.29761	507.91	2.83633	507.91	2.19284	507.91	2.07273	507.91	2.34222	507.91	5.55521	507.91	2.02737	507.91	0.94192	507.91	2.46337	507.91	3.07692	507.91	1.84923		507	320	507	58	507	374	507	493.74	507	442	507	846	507	784	507	633	507
508.95	3.76848	508.95	0.45287	508.95	6.9202	508.95	1.9856	508.95	1.93162	508.95	2.01207	508.95	2.85714	508.95	1.75256	508.95	1.53846	508.95	2.28195	508.95	5.23656	508.95	2.06398	508.95	1.44354	508.95	1.83902	508.95	3.37693	508.95	1.97983		508	305	508	54	508	351	508	478.14	508	430	508	817	508	762	508	613	508
509.85	3.75681	509.85	0.06532	509.85	8.01517	509.85	1.93459	509.85	1.96425	509.85	2.22702	509.85	2.71074	509.85	1.84678	509.85	2.54737	509.85	2.33497	509.85	5.14354	509.85	1.46273	509.85	1.10341	509.85	1.72228	509.85	3.26142	509.85	2.24509		509	292	509	51	509	331	509	462.54	509	414	509	788	509	738	509	593	509
510.89	3.71044	510.89	0.26427	510.89	7.25283	510.89	1.45994	510.89	2.44208	510.89	1.87958	510.89	2.17169	510.89	1.53669	510.89	1.95587	510.89	2.34638	510.89	5.35573	510.89	1.95067	510.89	1.59519	510.89	2.39867	510.89	3.01353	510.89	1.94017		510	276	510	46	510	313	510	450.84	510	397	510	755	510	715	510	578	510
511.94	4.34266	511.94	0.93042	511.94	7.53319	511.94	1.95001	511.94	2.45315	511.94	1.70541	511.94	1.99216	511.94	1.65058	511.94	2.34814	511.94	3.12919	511.94	4.98492	511.94	2.46371	511.94	1.99489	511.94	1.3392	511.94	3.1506	511.94	2.18859		511	261	511	41	511	298	511	439.14	511	384	511	723	511	695	511	563	511
512.98	4.3276	512.98	-0.06388	512.98	7.52722	512.98	1.24187	512.98	2.53148	512.98	2.03007	512.98	2.71721	512.98	1.95059	512.98	2.21839	512.98	2.11335	512.98	5.49182	512.98	1.87921	512.98	1.51086	512.98	2.09218	512.98	3.12637	512.98	1.74672		512	246	512	36	512	286	512	427.44	512	371	512	692	512	677	512	548	512
513.88	3.63203	513.88	0.62	513.88	7.11176	513.88	1.71587	513.88	1.63365	513.88	1.60484	513.88	2.61199	513.88	1.52479	513.88	1.55686	513.88	2.21393	513.88	4.63548	513.88	1.58831	513.88	1.18757	513.88	1.35094	513.88	2.9386	513.88	2.44215		513	232	513	30	513	274	513	414.18	513	357	513	663	513	659	513	531	513
514.92	3.49259	514.92	0.64387	514.92	7.56636	514.92	1.81148	514.92	2.22324	514.92	1.85552	514.92	2.02906	514.92	1.94995	514.92	2.22965	514.92	2.55211	514.92	4.94244	514.92	1.88111	514.92	1.48736	514.92	1.68929	514.92	2.71133	514.92	1.30931		514	218	514	21	514	262	514	400.14	514	344	514	641	514	639	514	513	514
515.97	3.16298	515.97	0.46478	515.97	7.97259	515.97	1.69623	515.97	1.69033	515.97	1.00113	515.97	2.35248	515.97	1.6487	515.97	1.66001	515.97	2.03407	515.97	4.29081	515.97	1.29374	515.97	1.13679	515.97	1.80967	515.97	3.11927	515.97	2.00778		515	203	515	14	515	252	515	386.1	515	331	515	626	515	618	515	495	515
516.86	3.09736	516.86	0.5305	516.86	7.3782	516.86	1.70545	516.86	2.04864	516.86	2.22717	516.86	2.03172	516.86	2.09919	516.86	2.18723	516.86	2.15805	516.86	4.55789	516.86	1.37311	516.86	1.24891	516.86	1.81966	516.86	2.68473	516.86	1.38688		516	189	516	7.3	516	241	516	371.28	516	316	516	611	516	600	516	476	516
517.91	3.06264	517.91	-0.3319	517.91	7.62625	517.91	1.66225	517.91	1.77854	517.91	1.60434	517.91	1.96117	517.91	1.73075	517.91	1.65391	517.91	2.06495	517.91	4.41285	517.91	1.81218	517.91	1.42274	517.91	1.5845	517.91	2.9128	517.91	1.83621		517	176	517	5.8	517	229	517	354.9	517	296	517	593	517	576	517	455	517
518.95	2.82237	518.95	1.09833	518.95	7.61777	518.95	1.62406	518.95	2.12823	518.95	1.31037	518.95	2.04243	518.95	1.81382	518.95	1.55647	518.95	2.30803	518.95	4.55946	518.95	1.87109	518.95	1.11919	518.95	1.49217	518.95	3.14732	518.95	2.09076		518	164	518	2.5	518	217	518	337.74	518	277	518	571	518	552	518	433	518
519.85	3.2076	519.85	0.71924	519.85	8.18491	519.85	1.58172	519.85	2.3142	519.85	2.00413	519.85	1.87885	519.85	1.60102	519.85	1.98277	519.85	2.21484	519.85	4.23703	519.85	1.942	519.85	0.43157	519.85	1.78363	519.85	3.01205	519.85	1.82205		519	153	519	2.8	519	204	519	321.36	519	257	519	543	519	534	519	412	519
520.89	2.12436	520.89	0.06629	520.89	6.87721	520.89	1.88404	520.89	2.34459	520.89	1.80945	520.89	2.32419	520.89	1.84045	520.89	2.19298	520.89	2.24604	520.89	4.56537	520.89	1.4973	520.89	1.78759	520.89	1.88277	520.89	2.9017	520.89	2.09411		520	144	520	1.7	520	188	520	304.2	520	241	520	512	520	518	520	390	520
521.94	3.72965	521.94	0.84569	521.94	8.25114	521.94	2.51181	521.94	2.16408	521.94	2.01689	521.94	2.63002	521.94	1.12332	521.94	1.88241	521.94	2.09049	521.94	4.41027	521.94	1.77339	521.94	1.40518	521.94	1.25778	521.94	3.44721	521.94	2.05595		521	134	521	1.9	521	172	521	289.38	521	227	521	483	521	502	521	371	521
522.98	3.46224	522.98	0.52966	522.98	7.45797	522.98	1.58055	522.98	1.86639	522.98	1.6303	522.98	2.27317	522.98	1.59378	522.98	2.13059	522.98	2.57538	522.98	4.55955	522.98	1.55814	522.98	1.52003	522.98	1.89741	522.98	2.92344	522.98	2.07534		522	124	522	1.5	522	153	522	278.46	522	216	522	460	522	485	522	357	522
523.88	2.882	523.88	0.85588	523.88	7.77492	523.88	1.70759	523.88	2.45358	523.88	1.89394	523.88	2.68165	523.88	1.81441	523.88	2.67963	523.88	2.6728	523.88	4.24551	523.88	1.60782	523.88	1.62297	523.88	2.07964	523.88	2.6699	523.88	2.20791		523	113	523	2.4	523	134	523	269.1	523	205	523	443	523	465	523	345	523
524.92	2.60241	524.92	0.64763	524.92	8.88266	524.92	1.6836	524.92	2.25596	524.92	2.23243	524.92	2.04095	524.92	2.14769	524.92	2.20588	524.92	2.92607	524.92	4.77341	524.92	1.79057	524.92	1.76723	524.92	2.3676	524.92	2.95749	524.92	2.04575		524	102	524	1.1	524	114	524	256.62	524	193	524	432	524	447	524	329	524
525.97	2.4049	525.97	0.70581	525.97	7.95686	525.97	2.84444	525.97	3.21848	525.97	2.28756	525.97	2.6616	525.97	2.47396	525.97	3.17325	525.97	3.08166	525.97	5.15902	525.97	2.56536	525.97	1.62485	525.97	2.44156	525.97	3.3553	525.97	2.51905		525	91	525	0	525	95	525	244.14	525	176	525	422	525	430	525	313	525
526.86	1.87612	526.86	0.75296	526.86	8.36627	526.86	3.07239	526.86	2.97261	526.86	2.58481	526.86	2.67142	526.86	2.80666	526.86	3.13755	526.86	3.35655	526.86	4.34601	526.86	2.48478	526.86	2.59555	526.86	2.88329	526.86	3.51895	526.86	2.23853		526	80	526	1.8	526	77	526	229.32	526	161	526	415	526	410	526	294	526
527.91	1.95913	527.91	1.17458	527.91	8.94207	527.91	3.24461	527.91	3.94669	527.91	3.5049	527.91	3.50029	527.91	3.35441	527.91	3.65202	527.91	4.03684	527.91	5.01571	527.91	3.7907	527.91	2.55671	527.91	2.99639	527.91	4.64751	527.91	2.4561		527	70	527	0.2	527	61	527	217.62	527	144	527	405	527	392	527	279	527
528.95	2.74451	528.95	1.31193	528.95	8.84956	528.95	4.71587	528.95	5.24666	528.95	4.0905	528.95	5.06216	528.95	4.33685	528.95	4.67889	528.95	5.32882	528.95	5.99855	528.95	4.27109	528.95	2.9785	528.95	4.58025	528.95	5.55421	528.95	3.58179		528	64	528	0.4	528	49	528	210.6	528	128	528	394	528	377	528	270	528
529.85	2.20678	529.85	1.30071	529.85	9.16129	529.85	5.7907	529.85	7.28724	529.85	6.50545	529.85	5.88045	529.85	5.74783	529.85	6.51933	529.85	6.88512	529.85	7.69641	529.85	5.68218	529.85	3.88312	529.85	4.67028	529.85	6.33605	529.85	4.37569		529	59	529	0.9	529	39	529	208.26	529	118	529	383	529	364	529	267	529
530.88	2.55572	530.88	0.87309	530.88	8.77309	530.88	7.64749	530.88	8.53754	530.88	7.71696	530.88	7.78261	530.88	6.95235	530.88	7.89184	530.88	8.91632	530.88	8.5842	530.88	7.40986	530.88	5.66194	530.88	7.22198	530.88	8.27104	530.88	4.56593		530	54	530	2.8	530	32	530	205.14	530	112	530	371	530	353	530	263	530
531.91	2.08336	531.91	1.50376	531.91	9.82018	531.91	9.88107	531.91	10.0723	531.91	9.50432	531.91	9.02527	531.91	9.18416	531.91	10.2664	531.91	10.7507	531.91	10.9178	531.91	8.28712	531.91	6.66796	531.91	8.65251	531.91	10.543	531.91	5.95644		531	48	531	2.6	531	26	531	202.8	531	107	531	357	531	344	531	260	531
532.94	2.71813	532.94	1.43275	532.94	8.38284	532.94	11.4472	532.94	12.7121	532.94	11.037	532.94	10.876	532.94	10.8433	532.94	13.402	532.94	12.0535	532.94	12.0606	532.94	10.8571	532.94	7.76288	532.94	10.3223	532.94	12.1384	532.94	6.69081		532	43	532	0.4	532	21	532	199.68	532	104	532	345	532	338	532	256	532
533.97	1.55134	533.97	1.6532	533.97	9.23057	533.97	15.0586	533.97	15.1249	533.97	13.7603	533.97	13.1396	533.97	13.0586	533.97	15.2466	533.97	14.6556	533.97	13.8569	533.97	12.2606	533.97	9.34155	533.97	12.8577	533.97	14.218	533.97	7.78671		533	39	533	2.9	533	16	533	195.78	533	103	533	331	533	331	533	251	533
534.85	2.00553	534.85	1.54216	534.85	8.51922	534.85	17.1136	534.85	17.295	534.85	15.0938	534.85	14.4019	534.85	14.5648	534.85	16.8024	534.85	17.1817	534.85	14.7301	534.85	14.1041	534.85	10.3657	534.85	15.048	534.85	15.531	534.85	8.76095		534	37	534	0.6	534	11	534	190.32	534	103	534	316	534	324	534	244	534
535.88	2.45096	535.88	2.35309	535.88	8.76007	535.88	18.2676	535.88	17.7515	535.88	16.683	535.88	14.6896	535.88	16.2546	535.88	17.9854	535.88	18.8847	535.88	16.3696	535.88	15.3158	535.88	11.5445	535.88	16.131	535.88	16.3563	535.88	9.47986		535	34	535	2.1	535	6.4	535	184.86	535	103	535	299	535	314	535	237	535
536.91	1.40505	536.91	2.44169	536.91	7.95418	536.91	18.3389	536.91	18.5983	536.91	17.5563	536.91	16.8941	536.91	15.8163	536.91	19.0041	536.91	18.4536	536.91	17.6324	536.91	16.0114	536.91	10.5039	536.91	16.9449	536.91	17.4916	536.91	9.50207		536	28	536	3.6	536	3.2	536	177.84	536	102	536	283	536	305	536	228	536
537.94	0.98318	537.94	2.11796	537.94	7.10433	537.94	18.4691	537.94	18.4502	537.94	16.7673	537.94	15.4969	537.94	16.8067	537.94	19.1676	537.94	18.96	537.94	17.8571	537.94	15.878	537.94	11.2485	537.94	17.0427	537.94	16.9918	537.94	10.0272		537	23	537	0.8	537	4.8	537	168.48	537	99	537	269	537	295	537	216	537
538.97	1.30004	538.97	1.86866	538.97	7.55412	538.97	18.9982	538.97	18.0746	538.97	16.2265	538.97	16.2514	538.97	15.6807	538.97	18.8306	538.97	18.8255	538.97	16.3296	538.97	16.1938	538.97	10.1055	538.97	16.1339	538.97	17.0041	538.97	8.99504		538	17	538	1.3	538	1.3	538	155.22	538	90	538	256	538	285	538	199	538
539.85	1.48201	539.85	2.01359	539.85	8.06556	539.85	16.9429	539.85	16.7683	539.85	15.8357	539.85	15.1951	539.85	14.3727	539.85	17.3293	539.85	16.3373	539.85	15.278	539.85	14.5887	539.85	10.0619	539.85	15.1123	539.85	15.9105	539.85	8.55069		539	11	539	3.9	539	1.5	539	141.18	539	77	539	244	539	276	539	181	539
540.88	1.24946	540.88	2.1011	540.88	7.3293	540.88	15.4697	540.88	15.2018	540.88	13.9191	540.88	13.0863	540.88	13.2339	540.88	14.9951	540.88	14.7978	540.88	14.417	540.88	13.1152	540.88	9.80267	540.88	13.5549	540.88	13.7581	540.88	7.74706		540	7.2	540	3.8	540	0.8	540	127.14	540	65	540	233	540	263	540	163	540
541.91	1.39712	541.91	1.81069	541.91	6.7853	541.91	13.0374	541.91	13.0685	541.91	11.9837	541.91	11.5002	541.91	10.7648	541.91	13.6995	541.91	13.6986	541.91	11.4895	541.91	10.7433	541.91	7.97941	541.91	12.2514	541.91	11.8543	541.91	6.48905		541	4.8	541	2.5	541	0.7	541	112.32	541	52	541	224	541	243	541	144	541
542.94	1.42885	542.94	1.40039	542.94	6.15678	542.94	11.6075	542.94	11.2621	542.94	10.1428	542.94	9.18327	542.94	9.46813	542.94	11.4311	542.94	10.8342	542.94	10.2337	542.94	9.42555	542.94	7.16732	542.94	9.93438	542.94	10.3998	542.94	5.95238		542	2	542	2.8	542	2.5	542	97.5	542	40	542	213	542	221	542	125	542
543.97	1.20902	543.97	1.34097	543.97	6.73941	543.97	8.41416	543.97	8.73026	543.97	7.79306	543.97	7.59771	543.97	7.64267	543.97	8.2899	543.97	8.59617	543.97	8.69142	543.97	7.00949	543.97	4.95857	543.97	7.50092	543.97	8.31143	543.97	4.61141		543	2.6	543	3.9	543	1.4	543	83.46	543	29	543	199	543	197	543	107	543
544.85	1.42183	544.85	1.16937	544.85	5.93685	544.85	7.01155	544.85	7.31608	544.85	6.38517	544.85	6.33035	544.85	6.25729	544.85	7.36244	544.85	7.02621	544.85	7.29439	544.85	6.46225	544.85	4.24099	544.85	6.08717	544.85	7.40694	544.85	4.20963		544	0.6	544	2.3	544	0.1	544	70.98	544	20	544	180	544	176	544	91	544
545.88	1.33269	545.88	0.56437	545.88	4.93558	545.88	5.41081	545.88	6.12697	545.88	4.71328	545.88	5.22311	545.88	4.1078	545.88	5.34759	545.88	6.15462	545.88	6.16656	545.88	4.88771	545.88	3.46653	545.88	5.36639	545.88	5.56916	545.88	3.16396		545	2	545	2.9	545	3.7	545	59.28	545	12	545	159	545	159	545	76	545
546.91	1.16164	546.91	0.70712	546.91	5.97926	546.91	3.17928	546.91	4.60799	546.91	4.26212	546.91	3.87222	546.91	3.8681	546.91	4.36454	546.91	4.8635	546.91	4.62125	546.91	3.69544	546.91	2.82468	546.91	3.82816	546.91	4.53913	546.91	2.73746		546	3.6	546	2.2	546	0.8	546	49.14	546	6.7	546	138	546	147	546	63	546
547.94	0.49153	547.94	0.87505	547.94	4.99463	547.94	3.86055	547.94	3.58587	547.94	3.17038	547.94	3.39026	547.94	4.24383	547.94	4.55403	547.94	3.7864	547.94	3.91377	547.94	3.18431	547.94	2.10258	547.94	3.58728	547.94	4.18071	547.94	2.12993		547	1.3	547	2.5	547	1	547	39	547	5.2	547	119	547	138	547	50	547
548.97	0.22384	548.97	0.75906	548.97	5.47178	548.97	3.87802	548.97	4.23224	548.97	3.37623	548.97	3.75173	548.97	2.9773	548.97	3.82124	548.97	3.51955	548.97	4.18359	548.97	3.25773	548.97	2.46465	548.97	2.82571	548.97	4.29157	548.97	2.45821		548	3	548	3.1	548	0.5	548	30.42	548	4.6	548	104	548	131	548	39	548
549.85	0.2501	549.85	0.20067	549.85	4.52196	549.85	3.76614	549.85	4.74558	549.85	3.86049	549.85	3.74753	549.85	2.91944	549.85	4.5375	549.85	4.26817	549.85	4.37132	549.85	3.63289	549.85	2.17489	549.85	3.3356	549.85	4.14027	549.85	2.29885		549	3	549	2.3	549	1.8	549	21.84	549	2.1	549	92	549	117	549	28	549
550.89	0.64921	550.89	1.1356	550.89	4.17872	550.89	4.70434	550.89	4.39546	550.89	3.50923	550.89	3.7323	550.89	4.00107	550.89	4.32147	550.89	4.9102	550.89	4.65904	550.89	3.83166	550.89	2.13206	550.89	4.64626	550.89	4.73449	550.89	2.57328		550	2.9	550	2.1	550	1.1	550	15.6	550	2.6	550	82	550	101	550	20	550
551.94	0.05477	551.94	0.31346	551.94	4.37719	551.94	4.27935	551.94	4.45736	551.94	5.15663	551.94	4.04105	551.94	3.94363	551.94	4.68859	551.94	5.5245	551.94	4.87151	551.94	4.62478	551.94	3.58897	551.94	4.13776	551.94	4.73752	551.94	3.07106		551	3.9	551	0	551	0	551	10.92	551	1.1	551	72	551	85	551	14	551
552.98	0.59299	552.98	1.11145	552.98	4.11061	552.98	5.42868	552.98	5.67507	552.98	5.46844	552.98	5.55485	552.98	4.90131	552.98	5.50567	552.98	5.50506	552.98	5.69852	552.98	4.85225	552.98	3.08584	552.98	4.42558	552.98	6.26858	552.98	3.0111		552	3.9	552	3	552	2.1	552	6.942	552	1.5	552	61	552	72	552	8.9	552
553.88	-0.38	553.88	0.88017	553.88	3.87154	553.88	6.55959	553.88	6.2156	553.88	5.76836	553.88	5.44787	553.88	4.96378	553.88	6.27039	553.88	6.43599	553.88	6.17724	553.88	6.0038	553.88	3.90343	553.88	5.77715	553.88	6.72787	553.88	3.75108		553	2.2	553	1.2	553	2.4	553	5.694	553	1.5	553	48	553	59	553	7.3	553
554.92	-0.18825	554.92	0.98778	554.92	3.18248	554.92	6.79382	554.92	7.18594	554.92	6.62078	554.92	6.00088	554.92	6.84977	554.92	7.01139	554.92	6.47372	554.92	6.70492	554.92	5.56965	554.92	4.72756	554.92	6.22113	554.92	7.01441	554.92	4.39928		554	3.5	554	3.7	554	2.7	554	4.368	554	0.3	554	36	554	51	554	5.6	554
555.97	0.42664	555.97	1.10633	555.97	3.67864	555.97	7.5207	555.97	8.01725	555.97	6.63939	555.97	6.33865	555.97	6.8321	555.97	6.87216	555.97	7.06079	555.97	6.39347	555.97	6.75466	555.97	4.1055	555.97	6.81431	555.97	7.02431	555.97	3.97911		555	1.8	555	3.2	555	2.3	555	2.028	555	1.9	555	26	555	44	555	2.6	555
556.86	-0.0041	556.86	0.86564	556.86	2.91961	556.86	7.67103	556.86	7.33713	556.86	7.16445	556.86	6.5723	556.86	6.64649	556.86	7.46367	556.86	7.00458	556.86	7.32513	556.86	6.15153	556.86	4.6683	556.86	6.79001	556.86	7.78797	556.86	4.29685		556	1.8	556	1.6	556	0.2	556	0.39	556	2	556	20	556	36	556	0.5	556
557.91	-1.11399	557.91	0.88267	557.91	3.67141	557.91	7.56495	557.91	7.42017	557.91	6.6597	557.91	6.85192	557.91	6.61544	557.91	7.98926	557.91	8.01025	557.91	7.32919	557.91	6.17094	557.91	5.27009	557.91	6.20573	557.91	7.98429	557.91	4.27873		557	1	557	3	557	2.8	557	2.106	557	2.4	557	16	557	30	557	2.7	557
558.95	0.56275	558.95	0.38565	558.95	2.86533	558.95	7.08433	558.95	6.58882	558.95	6.80182	558.95	5.84016	558.95	6.07181	558.95	8.35378	558.95	7.01289	558.95	6.82933	558.95	6.16409	558.95	4.34311	558.95	6.29901	558.95	6.78338	558.95	4.72284		558	3.8	558	3.5	558	3.5	558	1.95	558	0.2	558	12	558	25	558	2.5	558
559.85	0.16333	559.85	0.94518	559.85	2.98712	559.85	6.87368	559.85	6.38032	559.85	5.73491	559.85	6.22211	559.85	5.96035	559.85	6.45331	559.85	7.09497	559.85	6.14094	559.85	5.8856	559.85	3.73512	559.85	5.96473	559.85	6.66362	559.85	3.5605		559	1.7	559	0.1	559	1.4	559	2.262	559	3.2	559	8.7	559	18	559	2.9	559
560.86	0.35425	560.86	1.00901	560.86	3.90117	560.86	5.68215	560.86	6.30915	560.86	5.48253	560.86	5.28259	560.86	5.27806	560.86	6.30976	560.86	5.87931	560.86	5.49683	560.86	4.83417	560.86	3.39787	560.86	5.15699	560.86	5.36869	560.86	3.54267		560	2	560	0.8	560	1.3	560	2.964	560	3.5	560	6.1	560	12	560	3.8	560
561.88	-0.4136	561.88	1.04911	561.88	3.40158	561.88	5.07111	561.88	5.87371	561.88	4.82421	561.88	4.70088	561.88	4.53153	561.88	5.91868	561.88	5.27229	561.88	5.37241	561.88	4.00073	561.88	3.09157	561.88	4.93274	561.88	5.33091	561.88	2.99841		561	0.6	561	0.2	561	2.6	561	1.482	561	3.1	561	4.6	561	7.3	561	1.9	561
562.89	-0.45189	562.89	0.62877	562.89	3.23748	562.89	3.94234	562.89	4.38999	562.89	3.73711	562.89	3.86404	562.89	3.81073	562.89	4.5485	562.89	4.11361	562.89	4.62203	562.89	4.03252	562.89	2.54453	562.89	4.36345	562.89	4.85304	562.89	3.16763		562	2.3	562	1	562	2.2	562	0.702	562	2.1	562	1.1	562	4.3	562	0.9	562
563.91	-0.2572	563.91	0.50627	563.91	2.5974	563.91	3.45029	563.91	3.08298	563.91	2.9701	563.91	3.36124	563.91	3.80424	563.91	3.57677	563.91	3.25903	563.91	3.99105	563.91	3.33726	563.91	2.56442	563.91	3.21767	563.91	3.94516	563.91	2.09014		563	2.9	563	2	563	0.7	563	0.702	563	1.3	563	3.7	563	4.9	563	0.9	563
564.92	-0.21002	564.92	0.24405	564.92	3.06409	564.92	2.88567	564.92	2.71505	564.92	2.64236	564.92	3.36218	564.92	2.73883	564.92	3.17707	564.92	3.26921	564.92	3.62491	564.92	2.70427	564.92	1.74059	564.92	3.14082	564.92	4.3573	564.92	1.53808		564	1.1	564	0.6	564	0.9	564	2.028	564	3.8	564	0.5	564	3.4	564	2.6	564
565.94	-0.22342	565.94	0.37244	565.94	2.69861	565.94	2.66961	565.94	2.34429	565.94	2.20706	565.94	2.50313	565.94	2.4513	565.94	3.11749	565.94	2.66989	565.94	3.05792	565.94	2.61847	565.94	1.61041	565.94	2.27184	565.94	3.20576	565.94	1.17837		565	3.2	565	0.6	565	1.1	565	1.872	565	3.5	565	0.1	565	3.9	565	2.4	565
566.95	-0.29193	566.95	0.43676	566.95	2.88184	566.95	2.21239	566.95	2.78234	566.95	2.80917	566.95	1.90523	566.95	1.68765	566.95	2.45277	566.95	2.31377	566.95	2.20224	566.95	2.16934	566.95	1.78777	566.95	1.74757	566.95	2.24705	566.95	1.44174		566	1.8	566	1.2	566	3.1	566	0.468	566	3.5	566	1	566	1.4	566	0.6	566
567.97	-0.30854	567.97	0	567.97	2.7673	567.97	1.97732	567.97	1.79656	567.97	1.9976	567.97	2.19987	567.97	1.2232	567.97	2.09178	567.97	2.07334	567.97	2.36035	567.97	2.51889	567.97	1.20727	567.97	2.37347	567.97	2.46146	567.97	1.30443		567	0.6	567	0.4	567	3.3	567	2.73	567	0.8	567	3.3	567	0.2	567	3.5	567
568.98	-0.15929	568.98	0.492	568.98	2.98925	568.98	1.55925	568.98	2.1479	568.98	1.51117	568.98	1.9919	568.98	1.80227	568.98	2.75771	568.98	1.75724	568.98	2.31665	568.98	1.72557	568.98	1.2904	568.98	1.34693	568.98	2.22644	568.98	1.23206		568	1.5	568	1.1	568	3.2	568	0.624	568	3.4	568	2.1	568	2.5	568	0.8	568
569.85	-0.35838	569.85	0.24334	569.85	2.07752	569.85	1.72632	569.85	1.50188	569.85	1.88557	569.85	1.76494	569.85	1.82959	569.85	2.42448	569.85	2.08537	569.85	2.35624	569.85	1.72403	569.85	1.23305	569.85	1.5538	569.85	2.39668	569.85	1.68151		569	3.6	569	3.8	569	2.9	569	0.546	569	2.7	569	2.9	569	2.6	569	0.7	569
570.88	-0.79199	570.88	0.68737	570.88	2.57166	570.88	2.00988	570.88	1.99601	570.88	2.60722	570.88	1.90214	570.88	1.75793	570.88	2.04391	570.88	2.26529	570.88	2.79649	570.88	2.34223	570.88	1.62317	570.88	2.2057	570.88	2.70669	570.88	1.36375		570	2.1	570	3	570	1.4	570	2.106	570	3.9	570	3.9	570	4.7	570	2.7	570
571.91	0.05819	571.91	0.39288	571.91	3.18114	571.91	2.16678	571.91	2.13116	571.91	2.65837	571.91	2.30901	571.91	2.44672	571.91	2.6455	571.91	2.54437	571.91	2.74605	571.91	3.02274	571.91	1.55154	571.91	2.07334	571.91	3.10736	571.91	1.80046		571	0.3	571	1.4	571	0.8	571	2.574	571	3.6	571	1.3	571	4.2	571	3.3	571
572.94	-1.0739	572.94	0.4622	572.94	2.71845	572.94	2.81212	572.94	2.75086	572.94	2.78642	572.94	2.73794	572.94	2.9601	572.94	3.56878	572.94	3.56607	572.94	2.28874	572.94	2.59875	572.94	2.37863	572.94	2.79156	572.94	3.55497	572.94	2.04892		572	2.9	572	3.6	572	3.2	572	4.134	572	3.9	572	4.7	572	6.2	572	5.3	572
573.97	-0.76653	573.97	0.72583	573.97	2.43169	573.97	4.32951	573.97	3.85817	573.97	3.92054	573.97	3.88684	573.97	3.61524	573.97	4.06066	573.97	4.2475	573.97	3.51281	573.97	3.6418	573.97	2.31771	573.97	3.62591	573.97	3.79855	573.97	2.93143		573	3.9	573	3.4	573	2	573	6.396	573	2	573	9.1	573	15	573	8.2	573
574.85	-0.52379	574.85	0.91092	574.85	2.73694	574.85	4.98125	574.85	5.58728	574.85	5.14775	574.85	4.93389	574.85	4.46229	574.85	5.45909	574.85	5.63505	574.85	5.3948	574.85	4.98575	574.85	3.0748	574.85	4.97199	574.85	5.50181	574.85	2.63968		574	1.6	574	1.2	574	2.2	574	15.6	574	1.4	574	19	574	27	574	20	574
575.88	-0.45807	575.88	0.69156	575.88	2.44959	575.88	7.27357	575.88	7.35342	575.88	6.43501	575.88	6.69216	575.88	6.21239	575.88	7.29507	575.88	6.58638	575.88	5.68008	575.88	5.55703	575.88	4.35981	575.88	6.10019	575.88	7.71468	575.88	3.6816		575	0.4	575	1.9	575	0.4	575	28.86	575	1.8	575	36	575	51	575	37	575
576.91	-0.64648	576.91	0.99373	576.91	2.68868	576.91	8.96548	576.91	9.98847	576.91	8.80741	576.91	8.50926	576.91	8.22486	576.91	9.12714	576.91	10.2891	576.91	8.46842	576.91	9.02094	576.91	6.25434	576.91	8.70908	576.91	9.86348	576.91	4.63875		576	3.2	576	3.5	576	3	576	51.48	576	3.8	576	61	576	89	576	66	576
577.94	-0.16237	577.94	1.19987	577.94	2.68903	577.94	11.7374	577.94	12.2699	577.94	10.9544	577.94	9.93958	577.94	10.4267	577.94	12.5738	577.94	12.474	577.94	10.7566	577.94	10.5437	577.94	7.72543	577.94	11.0088	577.94	11.3935	577.94	6.79096		577	2	577	0.1	577	3.9	577	81.12	577	1.3	577	95	577	135	577	104	577
578.97	-0.61323	578.97	1.18899	578.97	2.82557	578.97	14.0821	578.97	14.8018	578.97	13.6582	578.97	12.9648	578.97	12.7804	578.97	14.7171	578.97	14.1813	578.97	11.9179	578.97	12.4992	578.97	9.2284	578.97	13.3875	578.97	13.0215	578.97	7.4208		578	0.2	578	1.1	578	2.6	578	120.12	578	1.1	578	141	578	189	578	154	578
579.85	-0.47251	579.85	1.79211	579.85	2.33778	579.85	16.7627	579.85	17.1477	579.85	15.9612	579.85	15.0916	579.85	15.5564	579.85	17.6026	579.85	17.7542	579.85	14.7211	579.85	14.5436	579.85	10.06	579.85	14.9027	579.85	15.6518	579.85	8.6483		579	0.1	579	2.9	579	1.8	579	167.7	579	1	579	198	579	255	579	215	579
580.88	-0.61983	580.88	2.24892	580.88	3.08312	580.88	19.992	580.88	21.173	580.88	19.2874	580.88	18.0031	580.88	17.8245	580.88	21.0865	580.88	20.9548	580.88	17.424	580.88	18.1547	580.88	11.6697	580.88	18.7997	580.88	18.947	580.88	10.5426		580	1.6	580	0.7	580	1.5	580	231.66	580	2.6	580	273	580	339	580	297	580
581.91	-1.19647	581.91	2.45268	581.91	3.04994	581.91	24.5411	581.91	25.3091	581.91	23.3801	581.91	21.6359	581.91	22.3932	581.91	24.9181	581.91	24.4484	581.91	19.781	581.91	21.7631	581.91	13.8541	581.91	22.6501	581.91	21.6437	581.91	12.7863		581	1.7	581	0.1	581	1.5	581	322.92	581	6.8	581	382	581	458	581	414	581
582.94	-0.87973	582.94	3.15336	582.94	3.91711	582.94	29.1308	582.94	29.5697	582.94	26.641	582.94	26.5766	582.94	26.9608	582.94	30.8254	582.94	29.8331	582.94	25.0949	582.94	25.2851	582.94	17.8472	582.94	28.2167	582.94	26.4636	582.94	14.9944		582	2.8	582	0	582	1.6	582	461.76	582	15	582	548	582	636	582	592	582
583.97	-0.00105	583.97	3.71163	583.97	3.49096	583.97	35.2079	583.97	37.7442	583.97	34.7411	583.97	31.384	583.97	31.6578	583.97	36.5172	583.97	37.5102	583.97	29.4065	583.97	31.0663	583.97	21.2323	583.97	34.2675	583.97	31.4511	583.97	18.7273		583	2.3	583	1.1	583	2.2	583	680.16	583	40	583	808	583	915	583	872	583
584.85	-1.16519	584.85	4.59871	584.85	3.94694	584.85	42.3445	584.85	43.1714	584.85	39.6453	584.85	38.3746	584.85	37.8868	584.85	43.514	584.85	44.309	584.85	36.0411	584.85	37.0633	584.85	24.9086	584.85	37.9332	584.85	37.8709	584.85	20.9077		584	3.4	584	3.1	584	0.9	584	1011.66	584	90	584	1206	584	1337	584	1297	584
585.88	-0.73276	585.88	4.9258	585.88	4.99441	585.88	51.3621	585.88	52.9311	585.88	49.5655	585.88	44.6313	585.88	45.537	585.88	52.9579	585.88	52.9472	585.88	43.6059	585.88	43.7825	585.88	30.8799	585.88	47.5801	585.88	45.4601	585.88	27.256		585	2.9	585	2.6	585	2.5	585	1483.56	585	175	585	1764	585	1935	585	1902	585
586.91	-0.05084	586.91	6.41954	586.91	5.42381	586.91	62.7832	586.91	64.3043	586.91	58.5915	586.91	55.7002	586.91	53.9535	586.91	63.6009	586.91	65.2512	586.91	50.983	586.91	53.947	586.91	35.5637	586.91	56.8019	586.91	53.9213	586.91	33.5748		586	0.8	586	3.3	586	0.6	586	2115.36	586	299	586	2500	586	2725	586	2712	586
587.94	0.47971	587.94	7.67062	587.94	5.89157	587.94	73.8409	587.94	75.8646	587.94	70.1208	587.94	65.266	587.94	65.4825	587.94	74.5973	587.94	75.8651	587.94	60.0751	587.94	63.5612	587.94	43.9381	587.94	68.5292	587.94	65.3279	587.94	36.8606		587	3.4	587	1.9	587	0.7	587	2895.36	587	463	587	3405	587	3703	587	3712	587
588.97	-0.21378	588.97	8.22837	588.97	5.90743	588.97	85.1923	588.97	85.6462	588.97	80.9681	588.97	74.2236	588.97	73.6974	588.97	86.38	588.97	85.4364	588.97	65.7236	588.97	73.0488	588.97	51.5955	588.97	76.4513	588.97	69.2114	588.97	42.8514		588	1.5	588	2.8	588	0.1	588	3764.28	588	654	588	4406	588	4797	588	4826	588
589.85	-0.06009	589.85	10.2894	589.85	7.31722	589.85	92.8863	589.85	96.2857	589.85	89.0758	589.85	79.5469	589.85	80.999	589.85	94.8692	589.85	96.6469	589.85	74.3572	589.85	79.1063	589.85	52.5376	589.85	84.0122	589.85	82.4328	589.85	48.1863		589	1	589	0.9	589	3.5	589	4630.86	589	848	589	5405	589	5902	589	5937	589
590.86	0.08114	590.86	9.86501	590.86	8.22056	590.86	100.492	590.86	105.072	590.86	95.2908	590.86	86.2576	590.86	90.9262	590.86	100.98	590.86	104.966	590.86	84.1229	590.86	88.2944	590.86	58.1345	590.86	93.1156	590.86	88.118	590.86	50.3956		590	0.7	590	2.2	590	2.3	590	5398.38	590	1022	590	6286	590	6878	590	6921	590
591.88	0.82894	591.88	11.3149	591.88	8.23275	591.88	105.88	591.88	108.214	591.88	97.1043	591.88	91.2791	591.88	90.5534	591.88	106.269	591.88	106.475	591.88	86.4175	591.88	88.9257	591.88	59.2289	591.88	96.6812	591.88	94.2678	591.88	49.9532		591	3.3	591	3	591	2.7	591	5952.96	591	1147	591	6922	591	7595	591	7632	591
592.89	0.26103	592.89	10.6009	592.89	8.19006	592.89	106.531	592.89	108.634	592.89	101.187	592.89	88.3168	592.89	90.4953	592.89	106.257	592.89	111.692	592.89	84.9265	592.89	89.4163	592.89	63.5548	592.89	97.05	592.89	89.2317	592.89	50.6444		592	1.9	592	0.9	592	1.4	592	6219.72	592	1207	592	7216	592	7946	592	7974	592
593.91	0.90156	593.91	10.7716	593.91	7.82157	593.91	106.333	593.91	108.098	593.91	98.5076	593.91	86.5373	593.91	91.8087	593.91	104.867	593.91	107.991	593.91	86.7125	593.91	92.5096	593.91	63.1484	593.91	94.0944	593.91	93.1752	593.91	49.8425		593	3.5	593	3.1	593	3.3	593	6165.12	593	1189	593	7136	593	7889	593	7904	593
594.92	-0.14604	594.92	11.1009	594.92	8.08694	594.92	103.672	594.92	102.869	594.92	93.9185	594.92	91.3428	594.92	85.3946	594.92	104.011	594.92	103.293	594.92	83.7732	594.92	84.0341	594.92	58.4038	594.92	92.3735	594.92	84.8059	594.92	49.5629		594	0.5	594	2.4	594	0.9	594	5803.98	594	1095	594	6703	594	7442	594	7441	594
595.94	-0.59614	595.94	9.11559	595.94	6.94231	595.94	96.4461	595.94	93.531	595.94	86.7207	595.94	81.1621	595.94	78.1622	595.94	94.7885	595.94	91.9739	595.94	75.5958	595.94	78.696	595.94	54.2896	595.94	82.9592	595.94	75.9586	595.94	44.4741		595	3.5	595	0.4	595	0.4	595	5172.96	595	940	595	5972	595	6671	595	6632	595
596.95	-0.45078	596.95	8.42271	596.95	7.09045	596.95	84.628	596.95	87.4008	596.95	76.3716	596.95	73.2058	596.95	73.0969	596.95	81.5799	596.95	82.685	596.95	66.3262	596.95	69.9975	596.95	48.4042	596.95	71.8846	596.95	71.2588	596.95	40.5795		596	0.6	596	2	596	2.9	596	4370.34	596	751	596	5044	596	5668	596	5603	596
597.97	-0.28585	597.97	7.12511	597.97	6.40619	597.97	71.6204	597.97	70.0197	597.97	66.1254	597.97	61.3877	597.97	58.8308	597.97	72.4764	597.97	72.7481	597.97	57.0746	597.97	60.971	597.97	40.7576	597.97	61.7626	597.97	61.6664	597.97	33.1041		597	0	597	3.3	597	2.4	597	3518.58	597	556	597	4061	597	4586	597	4511	597
598.98	-1.15035	598.98	6.04424	598.98	5.29269	598.98	60.8288	598.98	61.0735	598.98	56.7661	598.98	51.3237	598.98	50.9335	598.98	60.5701	598.98	59.3231	598.98	47.7455	598.98	49.0638	598.98	35.2147	598.98	52.1093	598.98	53.6272	598.98	29.1943		598	3.6	598	3	598	0.8	598	2719.86	598	383	598	3136	598	3558	598	3487	598
599.85	-0.53322	599.85	5.66609	599.85	4.68182	599.85	51.5838	599.85	52.468	599.85	47.2106	599.85	44.05	599.85	43.481	599.85	49.8501	599.85	49.2269	599.85	40.7069	599.85	42.2266	599.85	29.3771	599.85	44.5484	599.85	43.008	599.85	23.966		599	1.2	599	0.9	599	3.4	599	2022.54	599	238	599	2331	599	2654	599	2593	599
600.88	-0.45934	600.88	3.92283	600.88	3.69731	600.88	39.0963	600.88	38.5761	600.88	36.3767	600.88	30.9973	600.88	34.668	600.88	40.9256	600.88	41.1288	600.88	31.23	600.88	33.2938	600.88	21.7445	600.88	35.8341	600.88	31.5739	600.88	19.3629		600	0.8	600	1.9	600	2.5	600	1475.76	600	134	600	1704	600	1934	600	1892	600
601.91	-0.69119	601.91	3.18741	601.91	3.52681	601.91	32.7231	601.91	32.6005	601.91	31.2193	601.91	25.0816	601.91	27.3558	601.91	32.6114	601.91	31.5406	601.91	25.4415	601.91	27.0321	601.91	17.744	601.91	29.2202	601.91	26.1021	601.91	14.7222		601	3.9	601	0.6	601	2.8	601	1092	601	66	601	1263	601	1425	601	1400	601
602.94	-0.93085	602.94	3.64299	602.94	3.22954	602.94	26.9479	602.94	27.7451	602.94	26.4706	602.94	23.1569	602.94	22.87	602.94	28.7884	602.94	27.8606	602.94	22.2117	602.94	23.42	602.94	16.4448	602.94	26.3705	602.94	21.6985	602.94	13.1459		602	1.4	602	1	602	3.6	602	867.36	602	30	602	1005	602	1119	602	1112	602
603.97	-0.86643	603.97	3.02811	603.97	3.64609	603.97	25.9005	603.97	26.7813	603.97	25.2309	603.97	23.5287	603.97	22.0202	603.97	27.1627	603.97	28.2906	603.97	20.5496	603.97	23.0851	603.97	16.1753	603.97	23.7177	603.97	20.6255	603.97	12.6513		603	2.9	603	0.7	603	3.6	603	794.82	603	16	603	926	603	1010	603	1019	603
604.85	-0.69348	604.85	3.17178	604.85	3.17621	604.85	28.9829	604.85	29.6083	604.85	28.6042	604.85	25.0894	604.85	26.9685	604.85	31.7765	604.85	30.9925	604.85	22.3418	604.85	24.0987	604.85	17.6284	604.85	25.7671	604.85	24.6936	604.85	15.4093		604	2.3	604	3.6	604	1.4	604	879.06	604	26	604	1030	604	1101	604	1127	604
605.88	-0.76695	605.88	3.81285	605.88	3.19816	605.88	37.4056	605.88	39.7699	605.88	38.4566	605.88	33.8426	605.88	35.7306	605.88	39.1765	605.88	40.3831	605.88	29.4005	605.88	32.8956	605.88	23.7812	605.88	36.3556	605.88	34.2758	605.88	19.6163		605	0.6	605	0.2	605	2.1	605	1147.38	605	66	605	1341	605	1427	605	1471	605
606.91	-0.76576	606.91	4.97866	606.91	4.86151	606.91	54.5991	606.91	58.2816	606.91	55.3111	606.91	48.6734	606.91	50.2589	606.91	57.6618	606.91	58.2726	606.91	46.6169	606.91	49.0001	606.91	32.6001	606.91	53.0373	606.91	47.9064	606.91	26.34		606	2	606	3.1	606	1.2	606	1683.24	606	162	606	1959	606	2085	606	2158	606
607.94	-0.39847	607.94	8.8306	607.94	6.18039	607.94	87.1422	607.94	93.4177	607.94	90.3338	607.94	77.2321	607.94	82.8185	607.94	90.9435	607.94	94.1587	607.94	72.1619	607.94	80.4153	607.94	53.9595	607.94	84.6897	607.94	76.8897	607.94	44.1149		607	3	607	2.9	607	6	607	2602.08	607	349	607	3023	607	3219	607	3336	607
608.97	-0.51986	608.97	13.6117	608.97	8.73082	608.97	145.56	608.97	149.114	608.97	140.648	608.97	123.768	608.97	135.749	608.97	146.663	608.97	151.945	608.97	116.604	608.97	133.035	608.97	87.519	608.97	134.516	608.97	121.942	608.97	73.0112		608	3.6	608	2.7	608	21	608	4056	608	662	608	4712	608	5020	608	5200	608
609.85	0.51295	609.85	20.812	609.85	14.1309	609.85	205.093	609.85	225.108	609.85	211.368	609.85	182.308	609.85	193.48	609.85	225.677	609.85	222.6	609.85	176.645	609.85	197.589	609.85	125.258	609.85	196.131	609.85	187.086	609.85	111.228		609	3.7	609	2.5	609	52	609	6257.94	609	1158	609	7281	609	7771	609	8023	609
610.86	0.84188	610.86	28.6717	610.86	18.2556	610.86	292.69	610.86	318.854	610.86	301.394	610.86	254.101	610.86	270.303	610.86	310.507	610.86	315.41	610.86	237.891	610.86	263.014	610.86	186.161	610.86	273.441	610.86	262.194	610.86	150.343		610	2.7	610	0.5	610	109	610	9406.02	610	1883	610	10959	610	11700	610	12059	610
611.88	1.57062	611.88	38.6244	611.88	24.0445	611.88	387.316	611.88	410.83	611.88	378.586	611.88	342.562	611.88	363.901	611.88	408.433	611.88	413.629	611.88	301.547	611.88	349.925	611.88	227.544	611.88	352.034	611.88	321.465	611.88	202.466		611	8.6	611	3.8	611	198	611	13554.1	611	2847	611	15804	611	16899	611	17377	611
612.89	2.00421	612.89	46.9812	612.89	28.6583	612.89	493.422	612.89	505.68	612.89	472.418	612.89	427.723	612.89	434.415	612.89	504.127	612.89	482.168	612.89	392.906	612.89	423.993	612.89	292.741	612.89	452.064	612.89	419.789	612.89	235.767		612	21	612	1.7	612	316	612	18628.7	612	4031	612	21717	612	23293	612	23883	612
613.91	1.94498	613.91	57.1264	613.91	35.0633	613.91	582.556	613.91	606.455	613.91	570.371	613.91	508.399	613.91	518.416	613.91	594.662	613.91	580.904	613.91	444.305	613.91	484.618	613.91	338.175	613.91	535.985	613.91	492.162	613.91	298.806		613	43	613	2.1	613	455	613	24362.5	613	5375	613	28411	613	30568	613	31234	613
614.92	2.58959	614.92	66.9376	614.92	42.4203	614.92	644.059	614.92	660.396	614.92	654.188	614.92	572.407	614.92	582.177	614.92	700.516	614.92	661.1	614.92	544.563	614.92	552.296	614.92	392.291	614.92	583.913	614.92	587.052	614.92	340.305		614	73	614	3.2	614	591	614	30179	614	6753	614	35218	614	37991	614	38691	614
615.94	3.02528	615.94	74.3985	615.94	47.1405	615.94	730.611	615.94	742.046	615.94	717.907	615.94	603.053	615.94	642.587	615.94	768.154	615.94	713.604	615.94	538.462	615.94	634.148	615.94	441.002	615.94	626.907	615.94	616.916	615.94	360.503		615	106	615	3.6	615	701	615	35311.4	615	7998	615	41280	615	44615	615	45271	615
616.95	3.37181	616.95	82.4929	616.95	48.7023	616.95	754.744	616.95	771.124	616.95	757.229	616.95	647.425	616.95	679.933	616.95	796.343	616.95	781.133	616.95	599.656	616.95	649.527	616.95	448.421	616.95	650.927	616.95	622.508	616.95	382.56		616	133	616	0.2	616	762	616	38989.9	616	8904	616	45644	616	49401	616	49987	616
617.97	3.53792	617.97	81.3652	617.97	48.7901	617.97	772.181	617.97	818.75	617.97	751.001	617.97	680.48	617.97	663.199	617.97	816.428	617.97	780.532	617.97	596.365	617.97	682.496	617.97	450.036	617.97	686.904	617.97	625.424	617.97	362.828		617	144	617	2.1	617	764	617	40599.8	617	9323	617	47591	617	51563	617	52051	617
618.98	3.19719	618.98	77.8291	618.98	47.5172	618.98	725.564	618.98	756.561	618.98	717.64	618.98	615.686	618.98	651.335	618.98	783.102	618.98	754.424	618.98	577.839	618.98	636.246	618.98	446.534	618.98	656.285	618.98	615.839	618.98	356.619		618	135	618	3	618	706	618	39893.1	618	9186	618	46818	618	50748	618	51145	618
619.85	3.4986	619.85	71.5426	619.85	43.8941	619.85	718.078	619.85	697.717	619.85	681.611	619.85	619.391	619.85	621.216	619.85	740.519	619.85	736.695	619.85	585.178	619.85	601.402	619.85	400.944	619.85	602.726	619.85	596.612	619.85	340.015		619	111	619	2.6	619	599	619	37050	619	8527	619	43514	619	47163	619	47500	619
620.86	2.50445	620.86	65.7852	620.86	41.3515	620.86	653.867	620.86	668.774	620.86	634.497	620.86	535.055	620.86	570.255	620.86	680.271	620.86	661.321	620.86	513.697	620.86	564.156	620.86	386.383	620.86	552.62	620.86	555.023	620.86	315.332		620	79	620	1.3	620	461	620	32495.6	620	7443	620	38155	620	41360	620	41661	620
621.88	2.25126	621.88	53.8986	621.88	35.9018	621.88	559.238	621.88	559.026	621.88	537.66	621.88	468.758	621.88	467.421	621.88	586.388	621.88	549.135	621.88	408.751	621.88	465.378	621.88	323.305	621.88	494.296	621.88	462.78	621.88	263.1		621	48	621	0.5	621	320	621	26987.2	621	6123	621	31675	621	34334	621	34599	621
622.89	1.88144	622.89	50.6897	622.89	33.3067	622.89	446.967	622.89	478.635	622.89	439.91	622.89	397.832	622.89	398.421	622.89	481.067	622.89	463.079	622.89	362.364	622.89	397.655	622.89	269.823	622.89	407.212	622.89	389.827	622.89	220.224		622	25	622	0	622	199	622	21289.3	622	4750	622	24967	622	27053	622	27294	622
623.91	1.00788	623.91	38.1814	623.91	25.5049	623.91	344.307	623.91	365.095	623.91	331.971	623.91	305.192	623.91	307.01	623.91	373.503	623.91	347.188	623.91	275.565	623.91	303.811	623.91	202.025	623.91	300.61	623.91	277.189	623.91	172.403		623	11	623	2.2	623	110	623	16018.9	623	3482	623	18758	623	20311	623	20537	623
624.92	0.85413	624.92	30.6524	624.92	19.5457	624.92	261.356	624.92	275.762	624.92	251.219	624.92	237.341	624.92	213.586	624.92	284.248	624.92	261.986	624.92	211.743	624.92	233.27	624.92	152.688	624.92	234.422	624.92	224.602	624.92	115.159		624	3.5	624	2.8	624	51	624	11554.9	624	2410	624	13505	624	14618	624	14814	624
625.94	0.27766	625.94	21.9071	625.94	14.7773	625.94	184.509	625.94	188.24	625.94	179.579	625.94	158.34	625.94	162.797	625.94	197.521	625.94	185.67	625.94	154.692	625.94	161.597	625.94	108.115	625.94	166.841	625.94	162.521	625.94	87.8457		625	1.9	625	2.2	625	20	625	8080.8	625	1577	625	9420	625	10196	625	10360	625
626.95	-0.59176	626.95	15.6392	626.95	10.2689	626.95	132.594	626.95	121.531	626.95	126.405	626.95	109.98	626.95	113.816	626.95	140.649	626.95	129.339	626.95	98.6207	626.95	119.433	626.95	71.7466	626.95	117.488	626.95	112.542	626.95	65.5529		626	1.6	626	2.7	626	6.6	626	5536.44	626	977	626	6426	626	6968	626	7098	626
627.97	-0.77249	627.97	10.8483	627.97	7.43613	627.97	87.1546	627.97	93.223	627.97	85.8036	627.97	79.1081	627.97	79.225	627.97	92.3495	627.97	91.8123	627.97	67.8238	627.97	76.893	627.97	52.072	627.97	78.5006	627.97	75.1976	627.97	44.9987		627	0.8	627	2.5	627	1.7	627	3764.28	627	573	627	4341	627	4723	627	4826	627
628.98	-0.61207	628.98	7.34459	628.98	5.55942	628.98	58.6918	628.98	65.2089	628.98	58.3859	628.98	49.2311	628.98	53.779	628.98	63.8177	628.98	62.3096	628.98	48.4396	628.98	53.4301	628.98	34.6907	628.98	54.8521	628.98	47.0645	628.98	28.8259		628	1	628	1.2	628	2.1	628	2542.8	628	312	628	2911	628	3183	628	3260	628
629.85	-1.24101	629.85	4.90388	629.85	4.17792	629.85	44.6259	629.85	47.3346	629.85	43.3515	629.85	36.9801	629.85	37.9059	629.85	44.3692	629.85	44.8741	629.85	35.5015	629.85	38.7266	629.85	25.9977	629.85	39.0779	629.85	38.2724	629.85	20.2821		629	3.8	629	2.2	629	2.2	629	1704.3	629	155	629	1934	629	2127	629	2185	629
630.85	-1.184	630.85	3.73134	630.85	3.4064	630.85	31.2437	630.85	32.2904	630.85	29.4757	630.85	27.3231	630.85	27.9222	630.85	31.8159	630.85	32.8289	630.85	25.1738	630.85	27.5893	630.85	19.2868	630.85	28.2954	630.85	26.2375	630.85	14.5008		630	2	630	0.1	630	3.1	630	1127.88	630	70	630	1263	630	1402	630	1446	630
631.85	-1.35633	631.85	2.2968	631.85	2.39003	631.85	23.2631	631.85	24.4476	631.85	23.0314	631.85	20.128	631.85	20.2253	631.85	24.5437	631.85	23.5364	631.85	19.1109	631.85	21.2379	631.85	14.37	631.85	20.7221	631.85	20.6261	631.85	11.5699		631	2.2	631	2.3	631	3.5	631	726.96	631	27	631	800	631	896	631	932	631
632.85	-1.1182	632.85	1.97158	632.85	1.88569	632.85	17.3031	632.85	18.0037	632.85	16.2486	632.85	15.9014	632.85	15.3797	632.85	17.6297	632.85	17.9962	632.85	13.54	632.85	14.8555	632.85	9.48518	632.85	15.3712	632.85	14.9281	632.85	8.37328		632	2.2	632	1.4	632	0	632	446.16	632	9.2	632	480	632	542	632	572	632
633.85	-1.11861	633.85	1.19737	633.85	1.49302	633.85	11.9333	633.85	13.7302	633.85	12.3543	633.85	11.542	633.85	11.1862	633.85	14.0149	633.85	14.332	633.85	10.4737	633.85	12.7847	633.85	8.06036	633.85	12.3997	633.85	11.0881	633.85	6.32873		633	0.3	633	1	633	0.4	633	256.62	633	1.3	633	266	633	305	633	329	633
634.85	-0.87988	634.85	1.48034	634.85	1.55783	634.85	11.2121	634.85	10.6488	634.85	10.5662	634.85	8.99246	634.85	10.5196	634.85	10.9367	634.85	11.9839	634.85	8.86211	634.85	9.76824	634.85	7.35674	634.85	9.83059	634.85	9.41391	634.85	5.1336		634	2.3	634	0.2	634	3.1	634	136.5	634	2.6	634	134	634	155	634	175	634
635.85	-1.17647	635.85	0.81395	635.85	1.78367	635.85	8.70809	635.85	9.02228	635.85	8.01484	635.85	7.04225	635.85	7.4251	635.85	8.52216	635.85	9.28998	635.85	7.63548	635.85	7.64283	635.85	4.93731	635.85	7.91855	635.85	7.82492	635.85	4.50704		635	0.9	635	2.3	635	3.5	635	64.74	635	0.4	635	59	635	70	635	83	635
636.85	-0.76377	636.85	0.9139	636.85	1.36019	636.85	7.16781	636.85	7.68798	636.85	7.38199	636.85	6.73168	636.85	6.04154	636.85	8.14067	636.85	8.39473	636.85	5.80153	636.85	6.74764	636.85	4.59858	636.85	5.90796	636.85	6.2637	636.85	3.91402		636	1.1	636	2.2	636	0.7	636	26.52	636	2.4	636	22	636	27	636	34	636
637.85	-0.68265	637.85	0.95743	637.85	1.05152	637.85	6.90306	637.85	7.28689	637.85	6.88073	637.85	5.53097	637.85	6.32351	637.85	6.82012	637.85	7.62643	637.85	5.4678	637.85	5.67251	637.85	4.47891	637.85	6.10677	637.85	6.6071	637.85	3.57681		637	1.8	637	1.2	637	2.9	637	9.36	637	2.1	637	6.7	637	8.5	637	12	637
638.85	-0.56612	638.85	0.93516	638.85	0.87015	638.85	6.5228	638.85	6.99525	638.85	7.21857	638.85	5.74502	638.85	5.66915	638.85	7.65935	638.85	6.97129	638.85	5.7825	638.85	5.90564	638.85	4.13433	638.85	5.73173	638.85	5.78105	638.85	3.97401		638	2.5	638	0.2	638	0.1	638	4.446	638	1.9	638	2	638	3.8	638	5.7	638
639.85	-1.62388	639.85	0.61013	639.85	1.66845	639.85	6.91512	639.85	6.71308	639.85	6.50153	639.85	6.33706	639.85	6.03366	639.85	7.3796	639.85	6.69899	639.85	5.29478	639.85	5.39836	639.85	4.06105	639.85	5.46554	639.85	5.61377	639.85	3.64683		639	3.2	639	2.5	639	3.6	639	2.184	639	2.3	639	2.5	639	2	639	2.8	639
640.86	-0.9479	640.86	1.04474	640.86	1.14877	640.86	6.94952	640.86	7.25573	640.86	6.69806	640.86	6.4594	640.86	5.95238	640.86	7.63658	640.86	7.24453	640.86	6.20295	640.86	5.55197	640.86	3.92722	640.86	6.19563	640.86	5.89988	640.86	3.63104		640	0.6	640	1.2	640	1.4	640	6.396	640	2.2	640	4.5	640	7.3	640	8.2	640
641.88	-1.00043	641.88	0.79428	641.88	1.07861	641.88	7.22172	641.88	7.55085	641.88	7.54963	641.88	6.88102	641.88	6.40697	641.88	7.93651	641.88	8.39695	641.88	6.22754	641.88	6.5752	641.88	4.96937	641.88	6.42385	641.88	6.376	641.88	4.02187		641	3.2	641	1.4	641	2.1	641	14.82	641	1.6	641	12	641	13	641	19	641
642.89	-1.59442	642.89	1.27792	642.89	0.74469	642.89	8.14243	642.89	8.06008	642.89	8.35168	642.89	7.82261	642.89	7.64906	642.89	8.83002	642.89	8.56967	642.89	6.60423	642.89	7.09534	642.89	5.33171	642.89	7.50202	642.89	7.40786	642.89	4.35943		642	0	642	3	642	0	642	31.98	642	3	642	27	642	32	642	41	642
643.91	-1.29799	643.91	1.3373	643.91	1.18049	643.91	9.22187	643.91	8.57384	643.91	8.57859	643.91	8.25523	643.91	8.49312	643.91	9.20187	643.91	9.31696	643.91	6.88623	643.91	7.77051	643.91	5.41326	643.91	7.65995	643.91	7.33603	643.91	5.11607		643	2.9	643	3.7	643	2.2	643	59.28	643	0.3	643	55	643	66	643	76	643
644.92	-1.17484	644.92	0.91025	644.92	1.5589	644.92	9.47517	644.92	9.60249	644.92	8.98087	644.92	8.41104	644.92	8.57361	644.92	10.5346	644.92	10.0228	644.92	8.16059	644.92	8.4342	644.92	5.91094	644.92	8.15801	644.92	7.67591	644.92	4.81214		644	2	644	0.7	644	2.1	644	99.06	644	1.9	644	93	644	117	644	127	644
645.94	-1.4786	645.94	1.75502	645.94	1.39529	645.94	10.5039	645.94	11.0619	645.94	9.54971	645.94	9.23475	645.94	9.62402	645.94	11.0086	645.94	11.1295	645.94	8.85064	645.94	8.65315	645.94	5.87429	645.94	9.45249	645.94	9.35448	645.94	5.19021		645	2.8	645	1.7	645	0.2	645	148.2	645	3.5	645	143	645	182	645	190	645
646.95	-1.6972	646.95	1.34738	646.95	1.52905	646.95	12.2643	646.95	11.2699	646.95	11.0647	646.95	9.1435	646.95	10.073	646.95	12.2775	646.95	11.9092	646.95	9.03962	646.95	9.45997	646.95	7.55297	646.95	9.98635	646.95	9.6733	646.95	6.26201		646	2.3	646	0.8	646	0.3	646	200.46	646	2.1	646	200	646	255	646	257	646
647.97	-1.6548	647.97	1.30915	647.97	1.28323	647.97	12.7457	647.97	11.8883	647.97	11.2813	647.97	10.78	647.97	10.032	647.97	12.1251	647.97	12.9389	647.97	10.0475	647.97	9.88026	647.97	7.26174	647.97	10.3048	647.97	10.5873	647.97	5.74493		647	3.3	647	3.9	647	1.3	647	251.94	647	3.3	647	256	647	324	647	323	647
648.98	-1.41545	648.98	1.52294	648.98	1.67276	648.98	13.2631	648.98	12.7024	648.98	11.5314	648.98	11.1261	648.98	10.9932	648.98	13.1224	648.98	13.8231	648.98	11.7134	648.98	11.36	648.98	7.44249	648.98	11.023	648.98	11.1309	648.98	6.66159		648	1.1	648	3.6	648	1.8	648	290.16	648	1.8	648	298	648	376	648	372	648
649.85	-1.47685	649.85	1.65543	649.85	1.62671	649.85	13.4655	649.85	12.4027	649.85	12.096	649.85	11.3845	649.85	11.2027	649.85	13.6553	649.85	12.9895	649.85	10.9965	649.85	11.1433	649.85	7.49018	649.85	11.5912	649.85	11.2223	649.85	6.6093		649	1.3	649	3.6	649	2.1	649	306.54	649	1.6	649	318	649	403	649	393	649
650.85	-1.11699	650.85	1.1047	650.85	1.28268	650.85	12.5663	650.85	13.4143	650.85	12.0414	650.85	11.0119	650.85	11.3294	650.85	14.1147	650.85	13.6801	650.85	10.9877	650.85	12.3449	650.85	8.11698	650.85	11.4543	650.85	11.1643	650.85	6.84718		650	3	650	2.4	650	3.8	650	301.08	650	2.8	650	313	650	404	650	386	650
651.85	-1.11079	651.85	2.03792	651.85	1.44954	651.85	12.8328	651.85	12.7866	651.85	11.7647	651.85	11.151	651.85	10.797	651.85	13.9936	651.85	13.6512	651.85	10.3353	651.85	11.4205	651.85	7.5118	651.85	12.4748	651.85	10.7817	651.85	6.16362		651	1	651	3.8	651	3.3	651	277.68	651	0	651	286	651	380	651	356	651
652.85	-0.68033	652.85	1.6303	652.85	0.98359	652.85	11.9146	652.85	11.9162	652.85	12.5711	652.85	10.8445	652.85	11.1405	652.85	13.4129	652.85	12.8521	652.85	10.6735	652.85	10.8396	652.85	7.12181	652.85	10.3522	652.85	11.0543	652.85	5.94084		652	2	652	0.9	652	1.1	652	238.68	652	3.8	652	241	652	336	652	306	652
653.85	-1.01589	653.85	1.00257	653.85	0.99373	653.85	11.3121	653.85	11.6263	653.85	11.4827	653.85	9.11667	653.85	9.51248	653.85	12.9084	653.85	11.7369	653.85	10.0586	653.85	10.0788	653.85	5.97217	653.85	9.41643	653.85	9.38017	653.85	6.23727		653	1.6	653	0.2	653	2.4	653	195	653	2.5	653	186	653	276	653	250	653
654.85	-1.0039	654.85	1.23701	654.85	1.13087	654.85	11.3933	654.85	10.6563	654.85	9.78833	654.85	9.22363	654.85	9.12024	654.85	11.6989	654.85	11.8507	654.85	8.25174	654.85	9.63492	654.85	5.63627	654.85	9.13353	654.85	9.58032	654.85	5.30918		654	0.3	654	2.5	654	0.2	654	148.98	654	2	654	132	654	214	654	191	654
655.85	-0.9553	655.85	0.88552	655.85	0.99769	655.85	9.71753	655.85	9.68777	655.85	9.07968	655.85	8.45447	655.85	8.71322	655.85	10.1173	655.85	10.1445	655.85	8.07203	655.85	8.31601	655.85	5.85014	655.85	7.8745	655.85	9.08533	655.85	4.25821		655	0.2	655	3.1	655	3.2	655	105.3	655	0.4	655	86	655	153	655	135	655
656.85	-0.55639	656.85	1.25707	656.85	1.51561	656.85	9.17822	656.85	8.8512	656.85	8.90585	656.85	7.88395	656.85	7.41572	656.85	8.4873	656.85	8.98833	656.85	7.84077	656.85	8.67492	656.85	5.38998	656.85	8.25011	656.85	7.20152	656.85	4.58968		656	2	656	1.8	656	0	656	70.2	656	0.5	656	51	656	99	656	90	656
657.85	-0.56985	657.85	1.05374	657.85	1.30988	657.85	7.72934	657.85	8.40602	657.85	7.84388	657.85	7.19965	657.85	6.05948	657.85	8.46472	657.85	8.56076	657.85	6.15422	657.85	6.94002	657.85	5.10776	657.85	7.11502	657.85	8.11977	657.85	4.38404		657	2.1	657	2	657	1.2	657	43.68	657	2.6	657	27	657	57	657	56	657
658.85	-0.94035	658.85	0.63792	658.85	1.26887	658.85	7.54057	658.85	7.30548	658.85	6.64844	658.85	6.13121	658.85	6.25939	658.85	8.04803	658.85	7.86802	658.85	5.93703	658.85	6.81485	658.85	4.65176	658.85	6.62831	658.85	6.72618	658.85	3.96729		658	3.3	658	2.7	658	3.3	658	23.4	658	3.1	658	12	658	29	658	30	658
659.85	-1.29643	659.85	0.5753	659.85	1.46119	659.85	6.55797	659.85	6.0645	659.85	5.90007	659.85	5.72413	659.85	5.48995	659.85	7.01982	659.85	6.6688	659.85	5.32711	659.85	5.01575	659.85	4.251	659.85	5.4501	659.85	5.6559	659.85	2.72117		659	0.6	659	0	659	2.1	659	10.92	659	1.8	659	6.6	659	12	659	14	659
660.85	-0.99265	660.85	0.86596	660.85	0.56331	660.85	5.73819	660.85	6.50693	660.85	5.64732	660.85	4.77342	660.85	4.92611	660.85	6.03803	660.85	6.21646	660.85	4.92338	660.85	4.92201	660.85	3.04144	660.85	5.35769	660.85	5.34694	660.85	3.33564		660	0.8	660	0	660	3.2	660	5.616	660	0	660	1.4	660	5.3	660	7.2	660
661.85	-1.19776	661.85	0.57878	661.85	0.74897	661.85	5.86456	661.85	5.32973	661.85	4.70862	661.85	4.61425	661.85	5.28202	661.85	6.08217	661.85	5.65153	661.85	4.27891	661.85	5.04786	661.85	3.15726	661.85	5.02134	661.85	4.64253	661.85	3.07268		661	3.6	661	0.6	661	1.9	661	3.588	661	3.5	661	0.4	661	1.6	661	4.6	661
662.85	-1.08642	662.85	1.01678	662.85	1.10206	662.85	5.40865	662.85	5.37372	662.85	4.52797	662.85	4.86133	662.85	4.43347	662.85	5.57573	662.85	5.65398	662.85	4.3573	662.85	4.81622	662.85	2.59179	662.85	4.32452	662.85	4.19727	662.85	2.70202		662	0.3	662	3.5	662	1.4	662	1.17	662	1.3	662	3.2	662	3.6	662	1.5	662
663.85	-1.69212	663.85	0.63115	663.85	1.40475	663.85	5.25267	663.85	4.19883	663.85	4.41295	663.85	4.75573	663.85	4.10302	663.85	5.20767	663.85	5.08227	663.85	3.88361	663.85	4.33978	663.85	3.16358	663.85	4.22766	663.85	4.23518	663.85	2.51162		663	0.2	663	3.3	663	0.4	663	0.312	663	2.2	663	2.5	663	2.2	663	0.4	663
664.85	-1.06026	664.85	0.38543	664.85	0.93376	664.85	5.22193	664.85	4.65463	664.85	4.03652	664.85	4.47865	664.85	4.47566	664.85	5.07201	664.85	5.25756	664.85	3.97495	664.85	4.5344	664.85	3.17615	664.85	4.34304	664.85	4.20324	664.85	2.79191		664	2.6	664	0.1	664	3.8	664	1.248	664	2.8	664	2.9	664	2.2	664	1.6	664
665.85	-0.81126	665.85	1.202	665.85	0.92753	665.85	5.25267	665.85	4.36547	665.85	4.41112	665.85	4.12448	665.85	3.96284	665.85	4.97989	665.85	4.96418	665.85	4.33813	665.85	4.61467	665.85	2.75482	665.85	4.15546	665.85	4.08922	665.85	2.574		665	0	665	2.6	665	1.8	665	2.886	665	3.2	665	3.6	665	3.3	665	3.7	665
666.85	-1.62457	666.85	0.51014	666.85	0.68677	666.85	4.89073	666.85	4.53913	666.85	5.17198	666.85	4.7227	666.85	4.97481	666.85	5.66259	666.85	5.37159	666.85	4.71727	666.85	4.3939	666.85	3.54263	666.85	4.65492	666.85	4.38596	666.85	2.98982		666	3	666	2.2	666	3.7	666	1.326	666	0.2	666	1.3	666	1.4	666	1.7	666
667.85	-1.47391	667.85	0.52308	667.85	0.42605	667.85	4.59298	667.85	5.2764	667.85	5.07803	667.85	5.11294	667.85	4.4315	667.85	5.62169	667.85	4.89044	667.85	4.53894	667.85	4.59815	667.85	2.85803	667.85	4.41068	667.85	4.3264	667.85	3.15986		667	0.7	667	3.9	667	2.7	667	3.042	667	0.8	667	2	667	3.7	667	3.9	667
668.85	-0.59209	668.85	0.39124	668.85	0.67324	668.85	5.22498	668.85	5.54371	668.85	4.45476	668.85	4.57193	668.85	4.91477	668.85	5.73514	668.85	5.4896	668.85	4.21992	668.85	5.37391	668.85	2.63497	668.85	4.73409	668.85	4.74078	668.85	2.5447		668	3.3	668	2	668	2.6	668	2.418	668	1.6	668	0.7	668	1.4	668	3.1	668
669.85	-1.42368	669.85	0.7775	669.85	0.85559	669.85	5.2077	669.85	5.38733	669.85	5.56223	669.85	5.27492	669.85	4.53356	669.85	6.16774	669.85	6.208	669.85	4.5608	669.85	5.35553	669.85	2.88432	669.85	4.83535	669.85	5.10455	669.85	3.02911		669	0.9	669	2.8	669	2.5	669	3.12	669	2.4	669	1.5	669	0.3	669	4	669
670.85	-1.08558	670.85	0.19142	670.85	0.60875	670.85	5.94309	670.85	5.26541	670.85	5.77174	670.85	5.0324	670.85	5.30623	670.85	6.56368	670.85	5.75779	670.85	4.399	670.85	4.94792	670.85	3.56506	670.85	5.21707	670.85	5.4858	670.85	2.64485		670	0.5	670	0.1	670	2.2	670	5.538	670	2.5	670	5	670	2.7	670	7.1	670
671.85	-1.11981	671.85	0.76707	671.85	0.73724	671.85	5.79252	671.85	6.63205	671.85	5.86108	671.85	5.28061	671.85	5.79601	671.85	6.3429	671.85	7.15298	671.85	4.97925	671.85	5.74938	671.85	3.79902	671.85	5.01002	671.85	5.34497	671.85	3.50207		671	2.9	671	0.5	671	1.2	671	11.7	671	1.5	671	9.6	671	10	671	15	671
672.85	-0.69169	672.85	0.77146	672.85	0.73502	672.85	6.75596	672.85	7.61624	672.85	6.83385	672.85	6.8463	672.85	6.20729	672.85	6.54458	672.85	7.98805	672.85	6.4787	672.85	6.2463	672.85	4.26119	672.85	5.6908	672.85	5.90079	672.85	4.1262		672	3.8	672	3.8	672	1	672	31.98	672	1	672	30	672	33	672	41	672
673.85	-0.96704	673.85	1.84655	673.85	1.4595	673.85	7.86154	673.85	9.05451	673.85	7.88281	673.85	8.4686	673.85	7.58621	673.85	8.63984	673.85	8.59689	673.85	6.72659	673.85	7.02028	673.85	4.30173	673.85	7.59429	673.85	7.33183	673.85	4.09294		673	1.5	673	3	673	1.4	673	74.1	673	0.6	673	76	673	82	673	95	673
674.85	-0.79993	674.85	1.09149	674.85	0.44413	674.85	10.072	674.85	9.81475	674.85	10.3448	674.85	8.62938	674.85	9.1289	674.85	11.0881	674.85	10.6132	674.85	8.63568	674.85	8.65885	674.85	5.8813	674.85	9.41984	674.85	9.35999	674.85	5.22193		674	2.2	674	2.3	674	0.4	674	150.54	674	2.4	674	165	674	177	674	193	674
675.85	-2.02792	675.85	2.03377	675.85	1.21014	675.85	13.0814	675.85	13.8378	675.85	12.4009	675.85	12.5162	675.85	11.0433	675.85	13.1466	675.85	13.4659	675.85	11.0504	675.85	11.1812	675.85	7.4967	675.85	10.8751	675.85	10.9363	675.85	6.371		675	2.5	675	1	675	0.3	675	276.12	675	2.3	675	317	675	337	675	354	675
676.85	-1.03483	676.85	2.00828	676.85	1.33584	676.85	16.9321	676.85	17.0393	676.85	16.2106	676.85	14.9939	676.85	14.5879	676.85	16.0009	676.85	17.2445	676.85	13.7873	676.85	14.6206	676.85	9.70278	676.85	14.8214	676.85	14.8024	676.85	9.07782		676	1.6	676	1.8	676	2.7	676	463.32	676	5.6	676	545	676	572	676	594	676
677.85	-0.31558	677.85	2.42552	677.85	1.7179	677.85	20.4979	677.85	21.5352	677.85	21.0777	677.85	19.2125	677.85	19.6706	677.85	22.1605	677.85	24.036	677.85	18.2353	677.85	17.4158	677.85	13.2479	677.85	18.4746	677.85	19.5607	677.85	11.0785		677	2.6	677	3.9	677	2.6	677	720.72	677	15	677	861	677	894	677	924	677
678.85	-0.8794	678.85	2.93732	678.85	2.1692	678.85	27.8142	678.85	28.5696	678.85	27.2318	678.85	24.5702	678.85	23.4243	678.85	29.3975	678.85	29.6419	678.85	22.5992	678.85	23.5704	678.85	15.9933	678.85	25.1553	678.85	24.9011	678.85	13.567		678	1.8	678	1.2	678	0.1	678	1048.32	678	38	678	1254	678	1304	678	1344	678
679.85	-1.35633	679.85	4.1841	679.85	2.46503	679.85	32.1015	679.85	34.7283	679.85	32.7671	679.85	30.8929	679.85	29.4191	679.85	36.5203	679.85	37.1872	679.85	28.8809	679.85	28.7808	679.85	21.1699	679.85	29.2871	679.85	29.9459	679.85	17.6101		679	2.8	679	2	679	1.1	679	1435.2	679	78	679	1714	679	1787	679	1840	679
680.98	-0.70806	680.98	4.16246	680.98	3.95207	680.98	41.1423	680.98	40.5288	680.98	40.9753	680.98	36.2198	680.98	36.8646	680.98	43.9418	680.98	43.3262	680.98	34.3728	680.98	36.1406	680.98	24.3917	680.98	35.154	680.98	37.6313	680.98	21.529		680	2.3	680	3.3	680	1.9	680	1847.04	680	134	680	2216	680	2316	680	2368	680
681.97	-1.04778	681.97	6.05007	681.97	4.12594	681.97	46.5947	681.97	40.0145	681.97	45.9834	681.97	43.0725	681.97	39.8574	681.97	48.5025	681.97	52.3623	681.97	40.5486	681.97	38.9409	681.97	28.6699	681.97	42.679	681.97	41.8438	681.97	24.9147		681	1.8	681	3.3	681	1.4	681	2260.44	681	205	681	2718	681	2855	681	2898	681
682.95	-0.88187	682.95	5.68928	682.95	4.86094	682.95	54.359	682.95	52.9736	682.95	52.0192	682.95	47.7061	682.95	43.2392	682.95	53.8745	682.95	57.6335	682.95	43.9396	682.95	44.5075	682.95	33.1751	682.95	43.9767	682.95	46.1412	682.95	27.4636		682	0.8	682	0	682	3.2	682	2627.82	682	276	682	3162	682	3342	682	3369	682
683.94	-0.88472	683.94	5.8921	683.94	5.57769	683.94	58.1416	683.94	57.3206	683.94	55.232	683.94	52.0617	683.94	48.8838	683.94	57.9515	683.94	56.9337	683.94	47.7777	683.94	47.3817	683.94	34.0972	683.94	47.4406	683.94	48.9568	683.94	28.1811		683	2.3	683	1	683	3.1	683	2900.82	683	328	683	3493	683	3713	683	3719	683
684.92	-0.65072	684.92	5.84908	684.92	5.72745	684.92	62.4657	684.92	58.036	684.92	55.6904	684.92	53.4939	684.92	49.3599	684.92	60.6887	684.92	62.7317	684.92	50.2234	684.92	50.4372	684.92	36.3659	684.92	52.4259	684.92	49.6833	684.92	27.8025		684	2.7	684	2.2	684	1.4	684	3042	684	350	684	3660	684	3912	684	3900	684
685.91	-0.78473	685.91	6.33383	685.91	6.6051	685.91	60.133	685.91	61.0133	685.91	56.7056	685.91	53.9185	685.91	51.3804	685.91	61.1383	685.91	60.0635	685.91	52.4157	685.91	53.51	685.91	38.4713	685.91	51.7552	685.91	53.057	685.91	28.672		685	2.2	685	1.8	685	1.1	685	3027.18	685	340	685	3631	685	3906	685	3881	685
686.9	-0.74508	686.9	6.05245	686.9	6.91888	686.9	57.782	686.9	63.3285	686.9	54.4781	686.9	53.4279	686.9	49.7818	686.9	63.4485	686.9	62.7513	686.9	49.702	686.9	50.0575	686.9	38.4496	686.9	52.8192	686.9	48.7255	686.9	28.6702		686	0.4	686	2.8	686	3.6	686	2851.68	686	296	686	3408	686	3692	686	3656	686
687.88	-0.8031	687.88	6.10973	687.88	6.74847	687.88	56.2971	687.88	61.4839	687.88	53.4236	687.88	52.41	687.88	49.4736	687.88	59.7534	687.88	57.4822	687.88	49.382	687.88	48.9152	687.88	35.6061	687.88	47.8443	687.88	48.2204	687.88	27.0575		687	1.9	687	0	687	3.6	687	2548.26	687	235	687	3032	687	3309	687	3267	687
688.87	-0.88076	688.87	4.92273	688.87	6.92149	688.87	52.6964	688.87	57.3685	688.87	48.5372	688.87	46.7511	688.87	45.2438	688.87	54.9878	688.87	55.3338	688.87	46.1474	688.87	47.6773	688.87	33.3789	688.87	45.3405	688.87	46.1319	688.87	25.2513		688	2.7	688	0.8	688	2.3	688	2163.72	688	168	688	2553	688	2826	688	2774	688
689.85	-0.42868	689.85	4.45264	689.85	6.78175	689.85	46.0697	689.85	53.6676	689.85	44.8084	689.85	44.9636	689.85	39.4919	689.85	49.4738	689.85	53.1802	689.85	43.7411	689.85	44.9672	689.85	33.1602	689.85	43.528	689.85	42.2178	689.85	23.8733		689	2.2	689	0.2	689	3.5	689	1751.88	689	107	689	2039	689	2302	689	2246	689
690.85	-0.41177	690.85	3.7405	690.85	7.60618	690.85	46.0558	690.85	51.4022	690.85	42.4099	690.85	40.6786	690.85	38.8449	690.85	45.1421	690.85	48.3871	690.85	40.2019	690.85	41.4156	690.85	31.4242	690.85	41.2535	690.85	37.9716	690.85	21.5131		690	2.9	690	1.7	690	3.7	690	1363.44	690	60	690	1554	690	1805	690	1748	690
691.85	-0.97978	691.85	3.91464	691.85	7.46085	691.85	41.6168	691.85	49.4482	691.85	38.2584	691.85	38.2117	691.85	35.115	691.85	42.1348	691.85	43.627	691.85	37.4751	691.85	38.2707	691.85	29.0654	691.85	36.6267	691.85	36.9233	691.85	19.2839		691	3.9	691	1.4	691	2.1	691	1031.16	691	29	691	1144	691	1378	691	1322	691
692.85	-0.5215	692.85	3.36474	692.85	7.173	692.85	39.5323	692.85	48.0328	692.85	37.03	692.85	35.5317	692.85	32.3579	692.85	39.682	692.85	41.5807	692.85	35.7143	692.85	38.7429	692.85	27.7675	692.85	35.5567	692.85	31.6097	692.85	18.1929		692	3.2	692	3.7	692	2.9	692	775.32	692	12	692	828	692	1049	692	994	692
693.85	-0.15209	693.85	2.57132	693.85	7.12862	693.85	36.6152	693.85	46.1064	693.85	33.861	693.85	31.6597	693.85	32.0705	693.85	37.6626	693.85	38.8548	693.85	34.2864	693.85	36.4044	693.85	27.0118	693.85	32.1052	693.85	31.5	693.85	16.6415		693	0.2	693	2	693	3.2	693	598.26	693	6.9	693	610	693	818	693	767	693
694.85	-1.23711	694.85	2.99962	694.85	6.62577	694.85	34.1426	694.85	44.1239	694.85	32.7042	694.85	31.5776	694.85	29.0694	694.85	34.6966	694.85	37.0816	694.85	32.6684	694.85	34.751	694.85	25.922	694.85	30.9718	694.85	28.8122	694.85	16.4721		694	3.1	694	2.7	694	1.9	694	489.84	694	1.9	694	474	694	677	694	628	694
695.85	-1.0057	695.85	1.7735	695.85	6.80777	695.85	33.5959	695.85	42.7758	695.85	31.0395	695.85	30.4266	695.85	29.3833	695.85	34.2037	695.85	36.7719	695.85	32.3207	695.85	34.3188	695.85	25.5269	695.85	32.2885	695.85	28.9728	695.85	16.7959		695	3.1	695	2.4	695	3.7	695	434.46	695	3.6	695	399	695	603	695	557	695
696.85	-1.16342	696.85	1.99408	696.85	6.78567	696.85	32.0293	696.85	42.7503	696.85	30.303	696.85	29.9988	696.85	29.1815	696.85	35.1389	696.85	35.7165	696.85	32.5743	696.85	34.6865	696.85	25.7074	696.85	30.1283	696.85	27.8219	696.85	16.6871		696	3.3	696	1	696	3.8	696	411.06	696	0.9	696	361	696	572	696	527	696
697.85	-1.95448	697.85	2.29168	697.85	6.68959	697.85	32.776	697.85	42.7187	697.85	30.5502	697.85	29.5236	697.85	28.0916	697.85	32.1583	697.85	36.8896	697.85	32.9309	697.85	33.6756	697.85	25.6221	697.85	30.4099	697.85	28.4513	697.85	16.4249		697	2.3	697	3.8	697	0.6	697	402.48	697	1.2	697	342	697	556	697	516	697
698.85	-0.79226	698.85	2.29273	698.85	6.89908	698.85	32.4866	698.85	42.8419	698.85	30.5954	698.85	28.0663	698.85	29.1846	698.85	34.0425	698.85	35.6016	698.85	33.6366	698.85	33.3777	698.85	25.2699	698.85	29.5421	698.85	27.5304	698.85	17.6861		698	2.2	698	3.4	698	3.8	698	394.68	698	3.7	698	330	698	541	698	506	698
699.85	-1.35633	699.85	1.87664	699.85	6.308	699.85	31.2157	699.85	41.186	699.85	29.7705	699.85	27.6754	699.85	28.4791	699.85	32.9128	699.85	34.9332	699.85	32.7811	699.85	34.0364	699.85	24.1466	699.85	29.4044	699.85	27.159	699.85	17.2236		699	0.8	699	2.2	699	3.2	699	379.86	699	1.6	699	317	699	513	699	487	699
700.98	-0.69048	700.98	2.03114	700.98	6.75676	700.98	29.9088	700.98	39.4122	700.98	27.6606	700.98	26.5931	700.98	26.3802	700.98	31.2367	700.98	32.6745	700.98	31.864	700.98	31.9536	700.98	23.9189	700.98	28.1085	700.98	25.4694	700.98	16.7564		700	0.6	700	0.8	700	1	700	354.9	700	1.6	700	294	700	471	700	455	700
701.97	-2.292	701.97	2.0388	701.97	6.02854	701.97	29.7761	701.97	37.0393	701.97	27.2444	701.97	24.3293	701.97	25.8864	701.97	29.476	701.97	31.9867	701.97	29.7736	701.97	29.9148	701.97	22.9203	701.97	27.3155	701.97	24.733	701.97	15.9319		701	0.5	701	1.8	701	3.2	701	316.68	701	2	701	263	701	418	701	406	701
702.95	-1.35633	702.95	1.97372	702.95	5.91038	702.95	27.5478	702.95	33.7023	702.95	25.4448	702.95	23.011	702.95	24.3399	702.95	27.9213	702.95	29.8311	702.95	27.3011	702.95	28.0266	702.95	20.2904	702.95	25.739	702.95	23.5931	702.95	15.2539		702	0.8	702	2.2	702	2	702	269.88	702	2.9	702	224	702	355	702	346	702
703.94	-0.63561	703.94	2.5718	703.94	4.75059	703.94	25.2248	703.94	30.8496	703.94	23.0848	703.94	21.9814	703.94	21.4893	703.94	25.349	703.94	27.4446	703.94	26.9758	703.94	25.9215	703.94	19.6893	703.94	23.2862	703.94	21.559	703.94	14.2266		703	2.2	703	0.4	703	2.9	703	216.84	703	3.5	703	179	703	284	703	278	703
704.92	-1.10717	704.92	1.89191	704.92	4.64318	704.92	22.5269	704.92	28.1176	704.92	20.4133	704.92	19.7286	704.92	18.4517	704.92	22.6553	704.92	24.6453	704.92	22.8186	704.92	22.5511	704.92	17.0322	704.92	20.2064	704.92	19.1957	704.92	13.6794		704	3.8	704	2.7	704	2.4	704	163.8	704	3.7	704	133	704	212	704	210	704
705.91	-0.98226	705.91	1.87231	705.91	4.40838	705.91	20.1269	705.91	23.4602	705.91	17.6545	705.91	16.9606	705.91	16.6496	705.91	19.8918	705.91	21.3862	705.91	21.5408	705.91	18.2669	705.91	15.6928	705.91	18.4936	705.91	17.1838	705.91	10.2548		705	2.2	705	3	705	2.9	705	113.1	705	0.4	705	88	705	147	705	145	705
706.9	-0.73659	706.9	1.32898	706.9	3.37107	706.9	16.5547	706.9	21.4374	706.9	16.5471	706.9	14.9292	706.9	15.5372	706.9	18.1293	706.9	18.0191	706.9	17.5867	706.9	17.7248	706.9	13.0999	706.9	15.0321	706.9	14.3965	706.9	10.3771		706	2.7	706	0.3	706	2.2	706	70.2	706	2.5	706	52	706	92	706	90	706
707.88	-1.65395	707.88	0.98135	707.88	2.76	707.88	14.7331	707.88	18.6455	707.88	13.8235	707.88	13.4249	707.88	12.4993	707.88	14.8776	707.88	16.5843	707.88	15.6727	707.88	15.4985	707.88	12.1625	707.88	13.5701	707.88	13.3325	707.88	8.62388		707	0.4	707	1.6	707	0.3	707	38.22	707	1	707	27	707	51	707	49	707
708.87	-1.65433	708.87	1.98733	708.87	2.89764	708.87	12.363	708.87	15.4918	708.87	12.4138	708.87	11.2904	708.87	11.0885	708.87	12.8509	708.87	13.7719	708.87	12.8994	708.87	12.85	708.87	9.77555	708.87	12.071	708.87	11.0184	708.87	7.87065		708	0.2	708	3.3	708	1.7	708	17.94	708	2.2	708	12	708	24	708	23	708
709.85	-1.19139	709.85	1.4564	709.85	2.3618	709.85	10.3532	709.85	13.0527	709.85	10.4134	709.85	9.76419	709.85	8.90722	709.85	10.4729	709.85	11.965	709.85	10.8898	709.85	10.1706	709.85	7.97508	709.85	10.3074	709.85	9.52381	709.85	6.22103		709	2.9	709	2.4	709	3.9	709	7.02	709	1.1	709	5.7	709	10	709	9	709
710.98	-0.36414	710.98	0.18593	710.98	1.92069	710.98	8.97753	710.98	10.8225	710.98	8.47674	710.98	8.00049	710.98	7.93317	710.98	9.06778	710.98	8.83307	710.98	9.20961	710.98	8.84389	710.98	7.07786	710.98	8.28395	710.98	7.64666	710.98	5.62647		710	0.7	710	0.5	710	1	710	4.524	710	3.6	710	1	710	4.2	710	5.8	710
711.97	-0.46766	711.97	1.18343	711.97	1.5476	711.97	6.69425	711.97	10.0571	711.97	7.36166	711.97	7.17897	711.97	7.33093	711.97	8.39064	711.97	8.34038	711.97	8.23213	711.97	8.02343	711.97	5.93491	711.97	6.73527	711.97	7.01861	711.97	4.84907		711	2.6	711	3.7	711	1.7	711	1.248	711	3.9	711	2.2	711	3.4	711	1.6	711
712.95	-0.37625	712.95	0.43088	712.95	1.44354	712.95	6.41387	712.95	8.3864	712.95	6.45762	712.95	5.36243	712.95	5.51195	712.95	6.83198	712.95	6.88531	712.95	6.72593	712.95	6.43134	712.95	5.40272	712.95	6.38166	712.95	5.87479	712.95	4.96128		712	3.8	712	0.8	712	1.8	712	2.028	712	1.8	712	1.4	712	2.9	712	2.6	712
713.94	-0.85087	713.94	0.80381	713.94	0.9941	713.94	6.41788	713.94	7.02354	713.94	5.43105	713.94	5.28288	713.94	5.50931	713.94	6.69266	713.94	6.14962	713.94	6.31727	713.94	6.25316	713.94	5.06788	713.94	5.06282	713.94	5.4901	713.94	3.69072		713	2.2	713	0.4	713	2.3	713	0.39	713	0.7	713	2.2	713	1.3	713	0.5	713
714.92	-0.75118	714.92	0.68651	714.92	1.41931	714.92	5.61425	714.92	6.24956	714.92	5.08347	714.92	4.54211	714.92	4.57875	714.92	5.83033	714.92	5.86081	714.92	5.12669	714.92	6.26107	714.92	4.00651	714.92	5.05208	714.92	4.59277	714.92	3.33981		714	0.1	714	3	714	2.1	714	0.858	714	1.6	714	1.8	714	0.9	714	1.1	714
715.91	-1.68699	715.91	0	715.91	1.31951	715.91	4.67672	715.91	6.23936	715.91	4.32713	715.91	4.43869	715.91	4.37856	715.91	5.39687	715.91	5.64023	715.91	5.03839	715.91	5.65474	715.91	4.53529	715.91	4.6497	715.91	4.27403	715.91	3.02975		715	1.1	715	0.9	715	0.4	715	0.156	715	3.7	715	2	715	3.6	715	0.2	715
716.9	-1.23014	716.9	0.84951	716.9	1.06925	716.9	4.16036	716.9	6.14715	716.9	4.42115	716.9	3.98759	716.9	3.8538	716.9	5.91829	716.9	5.21364	716.9	5.14861	716.9	5.42587	716.9	3.81023	716.9	3.74228	716.9	4.36627	716.9	3.48923		716	1.7	716	1.1	716	2.1	716	2.886	716	0.5	716	0.8	716	2.8	716	3.7	716
717.88	-1.14065	717.88	0.60485	717.88	1.42751	717.88	4.43059	717.88	6.00359	717.88	4.82843	717.88	4.30228	717.88	4.50951	717.88	4.72947	717.88	5.33285	717.88	5.10653	717.88	5.64066	717.88	3.7798	717.88	4.74401	717.88	4.16845	717.88	3.0281		717	1.2	717	0.6	717	3.7	717	1.95	717	0.4	717	1.3	717	0.9	717	2.5	717
718.87	-0.53716	718.87	0.91246	718.87	1.42441	718.87	4.46513	718.87	5.27998	718.87	4.12526	718.87	3.52348	718.87	3.53572	718.87	4.84217	718.87	4.46806	718.87	4.71559	718.87	4.80101	718.87	3.20631	718.87	4.7503	718.87	4.67517	718.87	3.51494		718	1.4	718	2.5	718	3.8	718	1.248	718	2.2	718	1.6	718	1.2	718	1.6	718
719.85	-1.75237	719.85	0.55205	719.85	1.42653	719.85	4.7054	719.85	4.94838	719.85	4.49595	719.85	3.80835	719.85	3.72439	719.85	4.87835	719.85	4.90577	719.85	4.66898	719.85	5.43886	719.85	4.06776	719.85	3.65492	719.85	3.7953	719.85	3.32875		719	1.9	719	2	719	2.7	719	1.56	719	3.6	719	1.5	719	2	719	2	719
720.97	-0.53443	720.97	-0.12232	720.97	1.24712	720.97	3.86353	720.97	5.55727	720.97	3.93801	720.97	4.43715	720.97	4.12039	720.97	4.56964	720.97	4.84856	720.97	4.86775	720.97	4.84185	720.97	3.38103	720.97	4.26057	720.97	4.41514	720.97	3.17654		720	2.7	720	2.2	720	3.1	720	2.808	720	0.7	720	0.7	720	0.5	720	3.6	720
721.94	-1.14286	721.94	0.93826	721.94	1.61631	721.94	3.60895	721.94	5.11751	721.94	4.18949	721.94	3.573	721.94	3.3967	721.94	4.32713	721.94	5.32541	721.94	4.40476	721.94	4.72361	721.94	3.5092	721.94	3.7895	721.94	3.97943	721.94	3.25517		721	1	721	1.5	721	1.2	721	2.964	721	2.5	721	1.4	721	0.3	721	3.8	721
722.91	-1.1558	722.91	0.42363	722.91	1.19745	722.91	4.00221	722.91	5.50006	722.91	3.6674	722.91	2.93416	722.91	3.56884	722.91	4.15928	722.91	5.14328	722.91	5.03702	722.91	4.89182	722.91	2.77451	722.91	3.9533	722.91	3.57164	722.91	3.10875		722	2.1	722	0	722	1.3	722	2.184	722	2.9	722	3.2	722	3.9	722	2.8	722
723.88	-1.28857	723.88	0.67188	723.88	1.37423	723.88	3.20665	723.88	4.65087	723.88	3.8686	723.88	3.29429	723.88	3.97399	723.88	3.83118	723.88	4.4262	723.88	4.42035	723.88	4.87656	723.88	2.94782	723.88	2.9742	723.88	3.47667	723.88	3.52177		723	1.2	723	2.7	723	1.1	723	2.808	723	1.3	723	0.2	723	0	723	3.6	723
724.86	-0.57084	724.86	0.24631	724.86	1.26574	724.86	3.84477	724.86	4.83631	724.86	3.0325	724.86	3.22061	724.86	3.1296	724.86	4.07716	724.86	4.53904	724.86	4.79962	724.86	4.04734	724.86	3.5822	724.86	3.72383	724.86	3.65898	724.86	3.37092		724	2.5	724	1.4	724	1.9	724	1.638	724	3.5	724	1.1	724	1.3	724	2.1	724
725.97	-1.35633	725.97	0.98359	725.97	1.17552	725.97	3.50961	725.97	4.18835	725.97	3.56934	725.97	2.87479	725.97	3.28886	725.97	4.38596	725.97	4.71698	725.97	4.32059	725.97	4.60859	725.97	2.53961	725.97	3.81257	725.97	3.27431	725.97	2.91545		725	2.4	725	1.9	725	2.5	725	0.624	725	0.5	725	0.7	725	3.5	725	0.8	725
726.94	-0.49715	726.94	0.06016	726.94	1.70784	726.94	3.78407	726.94	4.83451	726.94	3.94687	726.94	3.10786	726.94	3.47093	726.94	4.73727	726.94	4.26084	726.94	4.25239	726.94	4.13223	726.94	3.31209	726.94	3.77588	726.94	3.50381	726.94	2.657		726	2.3	726	1.5	726	3.7	726	2.496	726	3.9	726	1.5	726	1.5	726	3.2	726
727.91	-0.64374	727.91	0.72767	727.91	1.5329	727.91	3.38983	727.91	4.82063	727.91	3.21461	727.91	2.71337	727.91	3.0641	727.91	3.92536	727.91	3.82706	727.91	4.11497	727.91	3.89838	727.91	3.41636	727.91	2.89254	727.91	3.50037	727.91	2.72513		727	3.1	727	2.3	727	2.8	727	1.716	727	0.8	727	1.8	727	1.2	727	2.2	727
728.88	-0.63879	728.88	1.0542	728.88	1.21729	728.88	3.50213	728.88	4.58517	728.88	3.16556	728.88	2.81639	728.88	3.51005	728.88	3.59252	728.88	3.94794	728.88	3.60854	728.88	4.01274	728.88	2.72126	728.88	3.32902	728.88	2.56912	728.88	2.29982		728	1.6	728	0.4	728	0.6	728	0	728	0.5	728	0	728	2.8	728	0	728
729.86	-1.9583	729.86	0.18356	729.86	0.67851	729.86	2.81226	729.86	4.15903	729.86	3.30557	729.86	2.71772	729.86	2.94659	729.86	3.62608	729.86	3.17841	729.86	3.82318	729.86	3.83902	729.86	2.46018	729.86	3.36679	729.86	3.56353	729.86	2.17919		729	3.1	729	2.2	729	2.4	729	0	729	0.1	729	0.6	729	2.8	729	0	729
																																	730	2.4	730	1	730	3.7	730	0.702	730	0.3	730	3	730	3.3	730	0.9	730
[truncated: 57 more columns]

## Sheet: Fig. 6
Fig. 6 | Sensing experiment of acid and alkali solutions.
R-Eu-Et-1-pH=3																	R-Eu-Et-1-pH=12																			R-Eu-Et-2-pH=3
0		10		20		30		50		70		90		110			0		5		10		15		20		25		35		45		55			0		10		20		30		50		70		90
550	11	550	73	550	199	550	118	550	349	550	302	550	353	550	404		550	2	550	202	550	467	550	643	550	874	550	1211	550	1761	550	2086	550	1984		550	433	550	618	550	709	550	833	550	1013	550	1284	550	1356
551	6.2	551	60	551	185	551	113	551	338	551	290	551	341	551	386		551	3.9	551	194	551	452	551	625	551	848	551	1181	551	1723	551	2042	551	1941		551	410	551	601	551	691	551	807	551	981	551	1247	551	1329
552	4.2	552	47	552	175	552	107	552	322	552	275	552	327	552	370		552	1.9	552	183	552	433	552	608	552	816	552	1150	552	1681	552	1994	552	1887		552	391	552	584	552	677	552	779	552	944	552	1209	552	1290
553	2.7	553	37	553	168	553	101	553	301	553	256	553	311	553	356		553	1.4	553	171	553	413	553	594	553	784	553	1116	553	1632	553	1942	553	1825		553	370	553	565	553	661	553	754	553	907	553	1173	553	1248
554	2.6	554	27	554	161	554	93	554	275	554	238	554	291	554	342		554	0.5	554	157	554	392	554	579	554	753	554	1077	554	1581	554	1886	554	1761		554	353	554	546	554	639	554	734	554	874	554	1140	554	1210
555	1.6	555	20	555	150	555	85	555	250	555	218	555	269	555	326		555	1	555	144	555	371	555	558	555	722	555	1037	555	1527	555	1822	555	1694		555	341	555	525	555	616	555	718	555	841	555	1107	555	1170
556	1.2	556	14	556	136	556	74	556	228	556	197	556	248	556	310		556	0.4	556	131	556	350	556	532	556	692	556	993	556	1468	556	1752	556	1621		556	332	556	503	556	595	556	699	556	804	556	1077	556	1126
557	2.6	557	10	557	119	557	60	557	210	557	176	557	225	557	290		557	3.9	557	114	557	328	557	502	557	661	557	947	557	1403	557	1673	557	1544		557	327	557	480	557	576	557	674	557	766	557	1047	557	1082
558	3.2	558	7.2	558	104	558	46	558	192	558	157	558	203	558	265		558	2.4	558	97	558	304	558	470	558	627	558	897	558	1334	558	1588	558	1467		558	323	558	458	558	559	558	641	558	733	558	1013	558	1038
559	3.3	559	7.9	559	90	559	34	559	176	559	140	559	183	559	238		559	1.8	559	81	559	279	559	436	559	588	559	846	559	1263	559	1502	559	1392		559	313	559	434	559	544	559	605	559	703	559	975	559	988
560	1.1	560	5.9	560	75	560	22	560	161	560	124	560	163	560	214		560	0	560	67	560	252	560	407	560	549	560	795	560	1190	560	1416	560	1319		560	297	560	407	560	522	560	568	560	674	560	935	560	940
561	3.3	561	1.1	561	58	561	13	561	146	561	110	561	146	561	193		561	2.8	561	51	561	224	561	380	561	512	561	743	561	1117	561	1337	561	1248		561	279	561	382	561	497	561	532	561	646	561	893	561	898
562	0.7	562	0.2	562	42	562	7.2	562	128	562	90	562	130	562	173		562	0.2	562	36	562	196	562	352	562	475	562	692	562	1048	562	1266	562	1179		562	260	562	360	562	470	562	498	562	618	562	845	562	858
563	0.3	563	1.7	563	27	563	5.1	563	109	563	71	563	114	563	156		563	1.3	563	24	563	168	563	325	563	438	563	644	563	983	563	1198	563	1111		563	241	563	338	563	438	563	468	563	587	563	794	563	818
564	1.6	564	0.6	564	17	564	1.7	564	90	564	55	564	103	564	141		564	0.8	564	15	564	145	564	298	564	405	564	602	564	927	564	1140	564	1048		564	223	564	315	564	408	564	442	564	558	564	745	564	788
565	3.4	565	1.2	565	10	565	3.1	565	72	565	44	565	95	565	124		565	0.5	565	7.8	565	124	565	271	565	375	565	563	565	878	565	1087	565	991		565	208	565	293	565	382	565	424	565	529	565	701	565	760
566	1	566	0.6	566	4.1	566	3	566	54	566	34	566	86	566	105		566	3.8	566	4.8	566	106	566	248	566	348	566	531	566	835	566	1037	566	941		566	196	566	276	566	357	566	408	566	500	566	666	566	737
567	0	567	3	567	3.7	567	3.2	567	42	567	27	567	75	567	87		567	1.8	567	1.8	567	91	567	227	567	327	567	507	567	801	567	992	567	892		567	189	567	264	567	344	567	396	567	474	567	640	567	720
568	2.2	568	2	568	3.4	568	3.2	568	33	568	21	568	64	568	70		568	3	568	1.2	568	80	568	209	568	310	568	486	568	767	568	950	568	847		568	183	568	261	568	344	568	391	568	453	568	620	568	704
569	3.7	569	4.1	569	3.7	569	2.8	569	27	569	17	569	55	569	57		569	0.5	569	0.2	569	73	569	193	569	295	569	465	569	734	569	907	569	808		569	182	569	270	569	354	569	390	569	433	569	611	569	684
570	1.6	570	4.8	570	5.2	570	0.8	570	24	570	14	570	50	570	52		570	2.2	570	3.1	570	73	570	182	570	283	570	444	570	707	570	868	570	773		570	191	570	287	570	371	570	397	570	422	570	611	570	664
571	2.8	571	6.5	571	8.3	571	5.6	571	27	571	16	571	50	571	51		571	2.1	571	3.7	571	81	571	178	571	275	571	430	571	686	571	836	571	741		571	206	571	311	571	392	571	407	571	424	571	617	571	650
572	4.7	572	12	572	16	572	7.1	572	36	572	24	572	53	572	54		572	3.9	572	7.2	572	94	572	183	572	273	572	421	572	669	572	813	572	713		572	226	572	341	572	412	572	422	572	444	572	630	572	642
573	4.9	573	19	573	31	573	15	573	53	573	39	573	64	573	64		573	3.9	573	17	573	114	573	194	573	278	573	422	573	659	573	794	573	687		573	257	573	372	573	433	573	444	573	476	573	643	573	646
574	10	574	31	574	54	574	32	574	75	574	63	574	83	574	82		574	7.6	574	36	574	137	574	213	574	294	574	433	574	654	574	779	574	664		574	298	574	408	574	460	574	477	574	524	574	665	574	666
575	23	575	51	575	85	575	58	575	106	575	94	575	110	575	102		575	11	575	64	575	164	575	238	575	323	575	453	575	653	575	767	575	645		575	345	575	450	575	495	575	524	575	582	575	706	575	700
576	45	576	77	576	121	576	92	576	141	576	129	576	139	576	122		576	25	576	102	576	197	576	267	576	359	576	479	576	657	576	760	576	627		576	401	576	500	576	540	576	575	576	638	576	758	576	746
577	78	577	112	577	161	577	132	577	177	577	164	577	171	577	145		577	49	577	148	577	234	577	300	577	399	577	508	577	670	577	755	577	614		577	464	577	558	577	594	577	630	577	688	577	809	577	805
578	125	578	153	578	202	578	176	578	212	578	196	578	201	578	166		578	85	578	198	578	276	578	343	578	441	578	543	578	687	578	755	578	602		578	536	578	623	578	654	578	686	578	735	578	857	578	858
579	186	579	205	579	253	579	224	579	244	579	220	579	226	579	183		579	136	579	253	579	330	579	396	579	483	579	581	579	709	579	756	579	593		579	617	579	698	579	722	579	744	579	778	579	895	579	898
580	276	580	276	580	322	580	281	580	278	580	242	580	243	580	196		580	212	580	323	580	397	580	466	580	536	580	628	580	737	580	758	580	583		580	716	580	791	580	802	580	811	580	820	580	932	580	933
581	411	581	378	581	420	581	359	581	330	581	275	581	264	581	208		581	331	581	426	581	495	581	566	581	614	581	701	581	780	581	770	581	572		581	858	581	917	581	912	581	910	581	886	581	975	581	971
582	610	582	537	582	570	582	475	582	412	582	326	582	303	582	230		582	512	582	587	582	651	582	721	582	739	582	818	582	855	582	799	582	567		582	1081	582	1104	582	1083	582	1055	582	993	582	1041	582	1027
583	905	583	782	583	806	583	658	583	547	583	417	583	372	583	275		583	791	583	839	583	892	583	958	583	948	583	1010	583	985	583	854	583	570		583	1429	583	1401	583	1357	583	1284	583	1169	583	1161	583	1135
584	1346	584	1160	584	1164	584	941	584	759	584	572	584	494	584	363		584	1206	584	1228	584	1265	584	1320	584	1285	584	1323	584	1202	584	942	584	577		584	1958	584	1865	584	1781	584	1640	584	1449	584	1378	584	1325
585	1962	585	1712	585	1672	585	1359	585	1072	585	810	585	689	585	508		585	1791	585	1793	585	1809	585	1844	585	1781	585	1779	585	1535	585	1075	585	586		585	2712	585	2537	585	2395	585	2160	585	1871	585	1712	585	1627
586	2756	586	2452	586	2349	586	1920	586	1495	586	1138	586	959	586	718		586	2563	586	2542	586	2539	586	2551	586	2454	586	2395	586	1994	586	1262	586	597		586	3716	586	3436	586	3222	586	2867	586	2443	586	2186	586	2061
587	3720	587	3370	587	3193	587	2618	587	2024	587	1558	587	1295	587	991		587	3512	587	3465	587	3446	587	3430	587	3301	587	3161	587	2562	587	1497	587	607		587	4954	587	4555	587	4248	587	3765	587	3160	587	2803	587	2616
588	4802	588	4418	588	4147	588	3410	588	2637	588	2042	588	1682	588	1308		588	4570	588	4513	588	4487	588	4438	588	4263	588	4022	588	3205	588	1762	588	614		588	6354	588	5825	588	5400	588	4801	588	3976	588	3518	588	3251
589	5873	589	5475	589	5110	589	4207	589	3262	589	2536	589	2076	589	1634		589	5624	589	5564	589	5545	589	5471	589	5234	589	4882	589	3853	589	2028	589	619		589	7757	589	7103	589	6568	589	5858	589	4800	589	4250	589	3891
590	6811	590	6416	590	5967	590	4920	590	3817	590	2969	590	2419	590	1915		590	6549	590	6488	590	6498	590	6392	590	6102	590	5649	590	4427	590	2254	590	622		590	8974	590	8223	590	7609	590	6801	590	5533	590	4904	590	4459
591	7498	591	7117	591	6604	591	5455	591	4222	591	3273	591	2661	591	2112		591	7210	591	7169	591	7216	591	7077	591	6755	591	6212	591	4848	591	2411	591	620		591	9829	591	9043	591	8363	591	7486	591	6072	591	5381	591	4880
592	7826	592	7460	592	6919	592	5715	592	4414	592	3401	592	2761	592	2195		592	7510	592	7501	592	7583	592	7432	592	7084	592	6499	592	5060	592	2470	592	610		592	10209	592	9444	592	8708	592	7799	592	6320	592	5607	592	5077
593	7747	593	7395	593	6872	593	5655	593	4363	593	3337	593	2710	593	2150		593	7412	593	7436	593	7545	593	7398	593	7056	593	6471	593	5034	593	2433	593	598		593	10054	593	9352	593	8593	593	7702	593	6245	593	5548	593	5022
594	7288	594	6951	594	6471	594	5300	594	4082	594	3103	594	2513	594	1983		594	6945	594	6998	594	7119	594	6993	594	6691	594	6143	594	4778	594	2306	594	581		594	9404	594	8784	594	8050	594	7222	594	5868	594	5209	594	4719
595	6503	595	6202	595	5774	595	4691	595	3601	595	2727	595	2196	595	1720		595	6169	595	6252	595	6371	595	6272	595	6036	595	5557	595	4331	595	2104	595	555		595	8365	595	7831	595	7169	595	6433	595	5234	595	4652	595	4206
596	5506	596	5252	596	4886	596	3925	596	2993	596	2261	596	1803	596	1401		596	5203	596	5307	596	5415	596	5346	596	5173	596	4790	596	3754	596	1858	596	531		596	7084	596	6633	596	6077	596	5443	596	4433	596	3948	596	3558
597	4448	597	4243	597	3936	597	3114	597	2353	597	1770	597	1395	597	1073		597	4183	597	4296	597	4395	597	4351	597	4233	597	3944	597	3133	597	1598	597	510		597	5730	597	5368	597	4925	597	4400	597	3589	597	3203	597	2874
598	3448	598	3287	598	3033	598	2360	598	1758	598	1313	598	1020	598	771		598	3222	598	3336	598	3425	598	3401	598	3324	598	3125	598	2538	598	1348	598	487		598	4462	598	4185	598	3845	598	3423	598	2806	598	2508	598	2238
599	2572	599	2446	599	2246	599	1713	599	1248	599	919	599	704	599	513		599	2384	599	2486	599	2574	599	2555	599	2512	599	2399	599	2003	599	1127	599	464		599	3366	599	3163	599	2903	599	2580	599	2129	599	1909	599	1696
600	1881	600	1780	600	1624	600	1215	600	857	600	618	600	464	600	317		600	1730	600	1816	600	1899	600	1883	600	1863	600	1815	600	1568	600	956	600	445		600	2510	600	2363	600	2168	600	1923	600	1602	600	1441	600	1278
601	1393	601	1310	601	1183	601	870	601	597	601	412	601	300	601	185		601	1276	601	1346	601	1421	601	1410	601	1402	601	1394	601	1260	601	832	601	427		601	1917	601	1813	601	1659	601	1469	601	1237	601	1117	601	987
602	1108	602	1028	602	918	602	675	602	450	602	296	602	205	602	111		602	1020	602	1075	602	1137	602	1133	602	1125	602	1136	602	1071	602	755	602	417		602	1579	602	1504	602	1365	602	1207	602	1016	602	921	602	809
603	1020	603	925	603	827	603	618	603	404	603	261	603	172	603	84		603	956	603	992	603	1047	603	1036	603	1018	603	1036	603	994	603	724	603	415		603	1484	603	1418	603	1264	603	1123	603	920	603	840	603	733
604	1132	604	1010	604	915	604	696	604	464	604	303	604	199	604	101		604	1096	604	1109	604	1158	604	1128	604	1087	604	1091	604	1040	604	745	604	420		604	1640	604	1558	604	1365	604	1215	604	961	604	881	604	756
605	1478	605	1315	605	1228	605	947	605	647	605	436	605	298	605	164		605	1475	605	1463	605	1517	605	1448	605	1366	605	1331	605	1233	605	826	605	432		605	2084	605	1965	605	1708	605	1512	605	1159	605	1061	605	893
606	2173	606	1950	606	1865	606	1458	606	1015	606	704	606	502	606	303		606	2205	606	2174	606	2245	606	2116	606	1973	606	1857	606	1659	606	1007	606	455		606	2943	606	2755	606	2416	606	2113	606	1586	606	1433	606	1190
607	3412	607	3108	607	2999	607	2371	607	1681	607	1191	607	870	607	572		607	3479	607	3442	607	3554	607	3350	607	3129	607	2865	607	2470	607	1353	607	488		607	4451	607	4141	607	3687	607	3186	607	2379	607	2099	607	1741
608	5401	608	5007	608	4819	608	3847	608	2755	608	1978	608	1470	608	1024		608	5507	608	5492	608	5675	608	5382	608	5054	608	4572	608	3829	608	1928	608	524		608	6851	608	6362	608	5725	608	4907	608	3669	608	3172	608	2636
609	8446	609	7943	609	7580	609	6102	609	4388	609	3175	609	2392	609	1721		609	8575	609	8635	609	8914	609	8521	609	8047	609	7258	609	5937	609	2807	609	571		609	10482	609	9742	609	8817	609	7532	609	5636	609	4800	609	4001
610	12863	610	12196	610	11501	610	9339	610	6731	610	4890	610	3708	610	2724		610	12977	610	13152	610	13523	610	13053	610	12379	610	11166	610	8980	610	4045	610	630		610	15698	610	14596	610	13225	610	11314	610	8474	610	7125	610	5942
611	18724	611	17817	611	16634	611	13577	611	9780	611	7125	611	5417	611	4026		611	18766	611	19064	611	19489	611	18953	611	17997	611	16234	611	12876	611	5603	611	692		611	22578	611	20971	611	18975	611	16278	611	12179	611	10153	611	8447
612	25792	612	24549	612	22743	612	18608	612	13376	612	9760	612	7425	612	5548		612	25680	612	26068	612	26459	612	25812	612	24470	612	22077	612	17285	612	7340	612	754		612	30676	612	28560	612	25784	612	22190	612	16558	612	13712	612	11388
613	33716	613	32005	613	29499	613	24162	613	17318	613	12647	613	9606	613	7189		613	33355	613	33727	613	33973	613	33121	613	31318	613	28207	613	21806	613	9099	613	809		613	39444	613	36918	613	33269	613	28703	613	21390	613	17586	613	14620
614	41718	614	39411	614	36187	614	29666	614	21186	614	15470	614	11728	614	8776		614	41020	614	41171	614	41163	614	39998	614	37685	614	33853	614	25816	614	10630	614	844		614	48049	614	45223	614	40640	614	35155	614	26155	614	21352	614	17783
615	48725	615	45769	615	41882	615	34361	615	24448	615	17820	615	13507	615	10089		615	47627	615	47364	615	46976	615	45420	615	42594	615	38137	615	28594	615	11662	615	857		615	55268	615	52343	615	46905	615	40641	615	30180	615	24481	615	20422
616	53644	616	50075	616	45663	616	37538	616	26597	616	19350	616	14668	616	10947		616	52183	616	51347	616	50462	616	48506	616	45237	616	40342	616	29693	616	12018	616	850		616	59785	616	57161	616	51078	616	44306	616	32866	616	26480	616	22114
617	55663	617	51626	617	46898	617	38676	617	27296	617	19812	617	15016	617	11205		617	53921	617	52462	617	51075	617	48746	617	45176	617	40094	617	28953	617	11656	617	828		617	61381	617	58909	617	52482	617	45549	617	33748	617	27024	617	22581
618	54484	618	50212	618	45434	618	37618	618	26454	618	19152	618	14508	618	10822		618	52552	618	50574	618	48800	618	46214	618	42505	618	37519	618	26570	618	10664	618	792		618	60288	618	57450	618	50932	618	44211	618	32708	618	26044	618	21781
619	50343	619	46151	619	41600	619	34584	619	24234	619	17496	619	13244	619	9872		619	48376	619	46086	619	44091	619	41431	619	37797	619	33153	619	23010	619	9230	619	746		619	56337	619	53007	619	46747	619	40543	619	29969	619	23745	619	19882
620	43914	620	40083	620	35970	620	30047	620	20978	620	15091	620	11413	620	8512		620	42047	620	39676	620	37674	620	35106	620	31770	620	27690	620	18829	620	7578	620	699		620	49571	620	46206	620	40564	620	35145	620	25959	620	20471	620	17158
621	36232	621	32928	621	29423	621	24689	621	17190	621	12302	621	9290	621	6924		621	34550	621	32328	621	30513	621	28181	621	25305	621	21918	621	14611	621	5937	621	646		621	41227	621	38127	621	33340	621	28865	621	21267	621	16710	621	14016
622	28397	622	25730	622	22887	622	19274	622	13379	622	9530	622	7173	622	5326		622	26990	622	25054	622	23552	622	21583	622	19240	622	16570	622	10854	622	4493	622	591		622	32618	622	29929	622	26068	622	22582	622	16562	622	12979	622	10894
623	21233	623	19212	623	17007	623	14345	623	9928	623	7030	623	5267	623	3879		623	20143	623	18570	623	17415	623	15859	623	14057	623	12058	623	7796	623	3322	623	541		623	24557	623	22414	623	19487	623	16887	623	12313	623	9639	623	8086
624	15241	624	13774	624	12146	624	10224	624	7057	624	4955	624	3687	624	2679		624	14445	624	13250	624	12415	624	11254	624	9932	624	8510	624	5477	624	2431	624	500		624	17688	624	16141	624	14012	624	12147	624	8792	624	6892	624	5762
625	10604	625	9559	625	8416	625	7036	625	4846	625	3354	625	2469	625	1758		625	10055	625	9194	625	8611	625	7800	625	6869	625	5887	625	3821	625	1788	625	461		625	12376	625	11290	625	9790	625	8481	625	6079	625	4782	625	3977
626	7232	626	6501	626	5725	626	4734	626	3245	626	2198	626	1591	626	1104		626	6882	626	6275	626	5879	626	5352	626	4712	626	4047	626	2688	626	1343	626	431		626	8527	626	7776	626	6734	626	5821	626	4133	626	3260	626	2693
627	4900	627	4378	627	3860	627	3145	627	2142	627	1401	627	986	627	663		627	4680	627	4259	627	3996	627	3673	627	3240	627	2799	627	1934	627	1040	627	410		627	5851	627	5334	627	4614	627	3971	627	2802	627	2216	627	1814
628	3301	628	2926	628	2583	628	2062	628	1395	628	864	628	582	628	377		628	3161	628	2878	628	2712	628	2528	628	2241	628	1954	628	1430	628	834	628	393		628	4019	628	3659	628	3154	628	2703	628	1897	628	1514	628	1226
629	2206	629	1937	629	1707	629	1332	629	890	629	512	629	322	629	199		629	2108	629	1934	629	1836	629	1745	629	1563	629	1384	629	1086	629	691	629	377		629	2765	629	2507	629	2155	629	1836	629	1286	629	1041	629	844
630	1460	630	1265	630	1108	630	840	630	547	630	289	630	165	630	96		630	1383	630	1288	630	1245	630	1210	630	1101	630	1000	630	849	630	594	630	363		630	1903	630	1716	630	1468	630	1247	630	876	630	727	630	596
631	943	631	804	631	698	631	506	631	320	631	153	631	76	631	42		631	879	631	841	631	837	631	840	631	785	631	738	631	686	631	525	631	348		631	1300	631	1158	631	988	631	840	631	593	631	518	631	427
632	577	632	487	632	417	632	282	632	173	632	73	632	30	632	15		632	527	632	528	632	550	632	581	632	564	632	557	632	570	632	474	632	338		632	870	632	762	632	648	632	556	632	392	632	371	632	307
633	332	633	276	633	233	633	143	633	84	633	31	633	10	633	7.9		633	293	633	315	633	350	633	400	633	406	633	433	633	485	633	435	633	330		633	569	633	487	633	416	633	361	633	257	633	266	633	224
634	176	634	143	634	119	634	64	634	35	634	11	634	4.5	634	3.6		634	148	634	174	634	216	634	277	634	296	634	348	634	423	634	406	634	321		634	364	634	300	634	260	634	229	634	166	634	191	634	165
635	84	635	65	635	54	635	24	635	13	635	3.1	635	3.9	635	1		635	66	635	87	635	129	635	194	635	222	635	295	635	377	635	385	635	312		635	235	635	182	635	159	635	142	635	104	635	138	635	122
636	35	636	26	636	21	636	7	636	6.4	636	0.1	636	2	636	3.9		636	25	636	38	636	78	636	136	636	171	636	260	636	344	636	373	636	307		636	159	636	115	636	100	636	86	636	63	636	101	636	91
637	12	637	8.1	637	6.9	637	2.9	637	0.2	637	2.6	637	1.9	637	2.5		637	7.5	637	15	637	50	637	99	637	138	637	233	637	317	637	364	637	303		637	122	637	82	637	71	637	55	637	36	637	79	637	70
638	5.2	638	2.6	638	3.5	638	0.8	638	0.6	638	0.5	638	1.3	638	0.7		638	2.4	638	6.9	638	37	638	75	638	119	638	217	638	298	638	355	638	300		638	112	638	75	638	61	638	42	638	18	638	66	638	57
639	5.4	639	4.9	639	3.1	639	1.6	639	2.2	639	3.3	639	2.4	639	3.5		639	2.2	639	6.7	639	37	639	63	639	111	639	212	639	291	639	344	639	297		639	119	639	87	639	62	639	38	639	11	639	61	639	49
640	8.2	640	7	640	5.9	640	0.7	640	3.9	640	3.8	640	1.5	640	0.6		640	7.1	640	14	640	47	640	64	640	115	640	213	640	290	640	335	640	296		640	140	640	110	640	74	640	47	640	11	640	66	640	46
641	18	641	15	641	8	641	1.9	641	1.2	641	3.4	641	0.2	641	2.6		641	16	641	30	641	63	641	81	641	135	641	222	641	293	641	334	641	293		641	175	641	144	641	100	641	67	641	19	641	80	641	46
642	41	642	34	642	20	642	8.3	642	0.6	642	3.8	642	1.8	642	1.8		642	36	642	55	642	93	642	112	642	174	642	245	642	306	642	341	642	289		642	221	642	189	642	141	642	96	642	35	642	95	642	55
643	80	643	65	643	45	643	14	643	4.8	643	1	643	3.6	643	1.5		643	69	643	96	643	137	643	163	643	230	643	284	643	334	643	355	643	288		643	276	643	244	643	196	643	135	643	61	643	113	643	72
644	136	644	108	644	85	644	30	644	6.4	644	2.8	644	0.7	644	2.2		644	118	644	154	644	200	644	232	644	302	644	340	644	377	644	378	644	291		644	345	644	309	644	261	644	188	644	94	644	139	644	95
645	208	645	167	645	141	645	57	645	11	645	3.6	645	1.6	645	0.3		645	181	645	228	645	280	645	320	645	390	645	414	645	435	645	408	645	296		645	425	645	384	645	333	645	249	645	138	645	172	645	124
646	291	646	235	646	207	646	90	646	22	646	5.9	646	1.3	646	0		646	247	646	313	646	370	646	418	646	481	646	495	646	501	646	438	646	303		646	510	646	460	646	409	646	317	646	186	646	206	646	161
647	371	647	300	647	273	647	123	647	37	647	7.7	647	3.7	647	2		647	308	647	400	647	458	647	519	647	567	647	575	647	567	647	467	647	308		647	591	647	530	647	476	647	382	647	232	647	237	647	199
648	434	648	355	648	328	648	153	648	51	648	7.6	648	3.3	648	1.7		648	358	648	472	648	534	648	607	648	637	648	643	648	624	648	491	648	308		648	658	648	584	648	529	648	435	648	272	648	263	648	225
649	470	649	390	649	360	649	172	649	58	649	9.3	649	1.1	649	0.7		649	387	649	516	649	581	649	665	649	676	649	685	649	661	649	504	649	305		649	698	649	608	649	561	649	466	649	298	649	279	649	237
650	471	650	394	650	365	650	175	650	58	650	8.8	650	0.6	650	0.8		650	390	650	523	650	590	650	676	650	678	650	692	650	671	650	508	650	293		650	702	650	601	650	562	650	471	650	305	650	282	650	236
651	440	651	369	651	341	651	160	651	50	651	6.8	651	0.3	651	2		651	365	651	491	651	561	651	641	651	644	651	664	651	652	651	500	651	277		651	670	651	569	651	531	651	443	651	294	651	273	651	220
652	387	652	322	652	297	652	132	652	37	652	7.3	652	3.8	652	2.9		652	318	652	433	652	498	652	573	652	575	652	609	652	607	652	480	652	266		652	612	652	515	652	478	652	391	652	260	652	253	652	192
653	320	653	260	653	239	653	97	653	23	653	2.5	653	1.8	653	1.6		653	258	653	358	653	419	653	484	653	490	653	534	653	546	653	454	653	261		653	527	653	451	653	408	653	328	653	213	653	220	653	160
654	247	654	194	654	176	654	63	654	12	654	1.8	654	0.9	654	2.7		654	194	654	280	654	335	654	393	654	400	654	453	654	482	654	427	654	260		654	435	654	383	654	328	654	266	654	165	654	179	654	126
655	178	655	132	655	118	655	35	655	8.6	655	2.2	655	1.5	655	0.9		655	135	655	208	655	254	655	306	655	311	655	373	655	421	655	401	655	265		655	347	655	316	655	252	655	204	655	117	655	140	655	94
656	118	656	80	656	72	656	17	656	2.5	656	2.1	656	1	656	3.4		656	85	656	146	656	184	656	230	656	232	656	305	656	368	656	376	656	273		656	261	656	253	656	185	656	147	656	75	656	104	656	65
657	70	657	42	657	38	657	6.3	657	1.6	657	0.4	657	2.6	657	1.9		657	48	657	95	657	128	657	166	657	168	657	250	657	322	657	355	657	278		657	186	657	196	657	131	657	102	657	44	657	72	657	43
658	36	658	20	658	17	658	5.6	658	1.7	658	2.5	658	1.5	658	0.9		658	25	658	57	658	83	658	115	658	118	658	209	658	288	658	337	658	278		658	128	658	143	658	91	658	68	658	23	658	46	658	28
659	16	659	8.2	659	6.4	659	1.5	659	2.4	659	2.8	659	1.4	659	1.5		659	11	659	31	659	51	659	75	659	84	659	176	659	264	659	325	659	271		659	86	659	95	659	62	659	42	659	10	659	26	659	18
660	6.3	660	4.7	660	5.7	660	3.3	660	3.3	660	1.4	660	0	660	3.8		660	4.1	660	14	660	29	660	47	660	61	660	153	660	248	660	318	660	262		660	58	660	57	660	39	660	23	660	5.9	660	13	660	12
661	3.5	661	3.4	661	0.7	661	1.3	661	3.6	661	0.3	661	0.8	661	2.3		661	3.9	661	7.8	661	14	661	27	661	47	661	136	661	241	661	314	661	253		661	42	661	31	661	22	661	11	661	1.8	661	8.9	661	8.7
662	2.8	662	3.6	662	3.8	662	0.2	662	3.3	662	1.7	662	3.5	662	1		662	1.7	662	5.8	662	7.1	662	16	662	39	662	124	662	240	662	313	662	244		662	30	662	14	662	11	662	7.5	662	1	662	2.6	662	7.1
663	1.2	663	1.4	663	1.8	663	1.2	663	2.5	663	2.8	663	3.9	663	2.7		663	2.5	663	0.1	663	2.4	663	13	663	36	663	115	663	241	663	315	663	238		663	23	663	6.6	663	7	663	2.4	663	3.1	663	4.4	663	6.2
664	2.5	664	3	664	3.4	664	1.4	664	1.6	664	1.3	664	1.2	664	1.9		664	0.1	664	3.7	664	4.9	664	16	664	41	664	112	664	246	664	314	664	236		664	20	664	8.2	664	2.6	664	2.7	664	1	664	1.3	664	5.1
665	2.6	665	2.3	665	0.8	665	2	665	2.9	665	2.7	665	1.9	665	0.5		665	0.4	665	2.4	665	4.9	665	23	665	49	665	115	665	253	665	316	665	234		665	21	665	8.3	665	0.9	665	2.2	665	3.7	665	6.5	665	6.1
666	0.8	666	0.6	666	1.3	666	0.5	666	3.2	666	2.6	666	0.3	666	1.8		666	0.5	666	1.4	666	9.1	666	32	666	58	666	126	666	258	666	323	666	234		666	27	666	14	666	2.6	666	0.5	666	3.4	666	8.7	666	6.4
667	2.1	667	3.4	667	0.8	667	2	667	0.5	667	2.5	667	0.4	667	3.2		667	3.2	667	0	667	16	667	41	667	70	667	140	667	266	667	331	667	238		667	38	667	23	667	3.6	667	0.7	667	1.5	667	7	667	3.4
668	3.2	668	3.8	668	0.9	668	3.2	668	2.9	668	1.8	668	1.5	668	0.1		668	0.9	668	3.8	668	26	668	51	668	86	668	155	668	278	668	336	668	240		668	55	668	36	668	7	668	2.2	668	0.2	668	10	668	5.3
669	2.4	669	2.1	669	0.8	669	3.5	669	2.8	669	2.8	669	3.5	669	1.5		669	2.8	669	1	669	38	669	63	669	101	669	171	669	293	669	342	669	241		669	77	669	48	669	15	669	7.8	669	3.3	669	12	669	7.9
670	7	670	5.9	670	1.2	670	1.4	670	0.5	670	0.2	670	0.5	670	2.8		670	3.4	670	6.5	670	53	670	78	670	117	670	192	670	311	670	348	670	245		670	104	670	63	670	30	670	12	670	3.9	670	15	670	8
671	15	671	10	671	7.8	671	4.4	671	0.2	671	0.3	671	0.2	671	0.3		671	12	671	19	671	71	671	102	671	136	671	213	671	328	671	356	671	247		671	138	671	92	671	55	671	26	671	5.3	671	16	671	9.9
672	45	672	31	672	15	672	6.8	672	2.2	672	1.8	672	3.5	672	0.2		672	37	672	47	672	100	672	138	672	161	672	233	672	344	672	363	672	251		672	195	672	136	672	96	672	50	672	15	672	21	672	14
673	106	673	77	673	45	673	23	673	4.4	673	0.2	673	0.3	673	2.3		673	90	673	103	673	150	673	189	673	195	673	260	673	366	673	376	673	256		673	285	673	207	673	159	673	92	673	34	673	33	673	22
674	215	674	164	674	107	674	59	674	15	674	5.9	674	3.1	674	0.5		674	188	674	195	674	232	674	265	674	252	674	305	674	400	674	391	674	263		674	431	674	326	674	253	674	165	674	70	674	54	674	36
675	392	675	308	675	221	675	131	675	42	675	10	675	1.5	675	0.3		675	350	675	340	675	362	675	387	675	351	675	385	675	458	675	419	675	267		675	661	675	509	675	395	675	285	675	131	675	92	675	62
676	653	676	524	676	400	676	253	676	97	676	32	676	7	676	2.8		676	589	676	552	676	558	676	568	676	515	676	521	676	555	676	467	676	271		676	983	676	766	676	596	676	462	676	221	676	162	676	105
677	997	677	822	677	662	677	433	677	191	677	76	677	22	677	5.8		677	914	677	844	677	837	677	831	677	771	677	738	677	710	677	544	677	273		677	1399	677	1113	677	872	677	707	677	357	677	271	677	175
678	1430	678	1207	678	1008	678	676	678	335	678	156	678	55	678	13		678	1320	678	1229	678	1216	678	1196	678	1137	678	1066	678	946	678	649	678	274		678	1918	678	1555	678	1230	678	1024	678	550	678	430	678	291
679	1944	679	1672	679	1431	679	976	679	530	679	276	679	117	679	36		679	1796	679	1701	679	1702	679	1670	679	1625	679	1508	679	1282	679	792	679	277		679	2527	679	2074	679	1664	679	1400	679	804	679	641	679	458
680	2504	680	2189	680	1908	680	1315	680	764	680	438	680	213	680	78		680	2313	680	2232	680	2270	680	2232	680	2210	680	2052	680	1706	680	966	680	278		680	3181	680	2640	680	2144	680	1821	680	1116	680	897	680	668
681	3060	681	2731	681	2411	681	1672	681	1022	681	627	681	339	681	146		681	2831	681	2794	681	2881	681	2860	681	2858	681	2666	681	2188	681	1162	681	279		681	3844	681	3221	681	2647	681	2270	681	1469	681	1189	681	917
682	3558	682	3222	682	2876	682	2007	682	1282	682	823	682	488	682	238		682	3287	682	3323	682	3458	682	3474	682	3489	682	3279	682	2673	682	1363	682	281		682	4448	682	3757	682	3124	682	2698	682	1821	682	1496	682	1188
683	3925	683	3598	683	3243	683	2282	683	1510	683	1006	683	636	683	349		683	3629	683	3736	683	3927	683	3978	683	4009	683	3792	683	3090	683	1534	683	287		683	4898	683	4176	683	3523	683	3051	683	2140	683	1777	683	1448
684	4104	684	3808	684	3466	684	2461	684	1676	684	1155	684	767	684	460		684	3804	684	3976	684	4211	684	4289	684	4336	684	4126	684	3365	684	1641	684	295		684	5121	684	4417	684	3783	684	3286	684	2380	684	2005	684	1671
685	4066	685	3821	685	3503	685	2521	685	1766	685	1246	685	866	685	552		685	3783	685	4010	685	4258	685	4361	685	4419	685	4220	685	3452	685	1674	685	304		685	5090	685	4442	685	3862	685	3375	685	2513	685	2160	685	1830
686	3818	686	3623	686	3346	686	2453	686	1766	686	1274	686	924	686	619		686	3560	686	3822	686	4068	686	4177	686	4239	686	4057	686	3334	686	1624	686	314		686	4797	686	4248	686	3751	686	3304	686	2537	686	2224	686	1918
687	3396	687	3255	687	3024	687	2271	687	1679	687	1245	687	937	687	651		687	3177	687	3451	687	3680	687	3783	687	3832	687	3678	687	3039	687	1501	687	321		687	4295	687	3877	687	3478	687	3088	687	2462	687	2201	687	1937
688	2866	688	2776	688	2599	688	2006	688	1528	688	1164	688	910	688	648		688	2693	688	2968	688	3165	688	3256	688	3281	688	3162	688	2628	688	1332	688	325		688	3675	688	3391	688	3098	688	2776	688	2305	688	2105	688	1885
689	2306	689	2256	689	2132	689	1703	689	1341	689	1046	689	850	689	621		689	2173	689	2437	689	2610	689	2683	689	2683	689	2598	689	2175	689	1149	689	328		689	3014	689	2860	689	2671	689	2421	689	2096	689	1961	689	1787
690	1778	690	1762	690	1691	690	1405	690	1145	690	917	690	768	690	579		690	1681	690	1926	690	2086	690	2145	690	2122	690	2068	690	1745	690	977	690	335		690	2390	690	2346	690	2256	690	2074	690	1868	690	1800	690	1670
691	1331	691	1345	691	1317	691	1141	691	965	691	799	691	681	691	531		691	1265	691	1489	691	1641	691	1694	691	1658	691	1630	691	1389	691	840	691	343		691	1862	691	1904	691	1898	691	1776	691	1652	691	1644	691	1544
692	988	692	1027	692	1034	692	930	692	819	692	702	692	603	692	485		692	946	692	1155	692	1301	692	1352	692	1321	692	1310	692	1134	692	745	692	351		692	1458	692	1565	692	1617	692	1550	692	1473	692	1509	692	1433
693	752	693	809	693	839	693	780	693	711	693	631	693	541	693	443		693	720	693	923	693	1067	693	1119	693	1106	693	1102	693	972	693	691	693	360		693	1179	693	1332	693	1413	693	1392	693	1340	693	1406	693	1348
694	607	694	677	694	721	694	686	694	644	694	587	694	491	694	407		694	575	694	781	694	930	694	983	694	992	694	987	694	884	694	665	694	368		694	1009	694	1194	694	1290	694	1291	694	1254	694	1336	694	1283
695	527	695	608	695	661	695	634	695	604	695	558	695	452	695	375		695	489	695	706	695	867	695	920	695	944	695	935	695	854	695	659	695	373		695	918	695	1129	695	1228	695	1235	695	1206	695	1292	695	1233
696	488	696	572	696	635	696	606	696	583	696	536	696	420	696	340		696	442	696	678	696	851	696	897	696	934	696	921	696	856	696	662	696	371		696	880	696	1104	696	1202	696	1204	696	1174	696	1258	696	1188
697	467	697	555	697	622	697	589	697	564	697	506	697	385	697	298		697	414	697	670	697	856	697	895	697	939	697	921	697	862	697	665	697	367		697	863	697	1092	697	1190	697	1173	697	1138	697	1216	697	1128
698	449	698	541	698	608	698	567	698	533	698	463	698	341	698	250		698	398	698	668	698	862	698	897	698	940	698	919	698	863	698	665	698	362		698	841	698	1079	698	1170	698	1139	698	1088	698	1151	698	1048
699	427	699	520	699	579	699	532	699	480	699	402	699	285	699	197		699	381	699	660	699	851	699	892	699	923	699	903	699	852	699	656	699	357		699	807	699	1052	699	1119	699	1087	699	1015	699	1059	699	950
700	397	700	483	700	529	700	483	700	413	700	327	700	221	700	143		700	357	700	635	700	819	700	867	700	886	700	866	700	827	700	642	700	351		700	762	700	1002	700	1039	700	1005	700	915	700	941	700	836
701	356	701	434	701	464	701	415	701	333	701	248	701	156	701	94		701	322	701	591	701	767	701	823	701	831	701	810	701	790	701	625	701	344		701	704	701	928	701	935	701	892	701	795	701	805	701	712
702	307	702	371	702	386	702	333	702	247	702	175	702	101	702	55		702	279	702	532	702	700	702	762	702	761	702	746	702	744	702	604	702	340		702	634	702	832	702	812	702	760	702	661	702	661	702	583
703	249	703	300	703	304	703	250	703	167	703	113	703	57	703	28		703	228	703	459	703	616	703	687	703	685	703	680	703	694	703	580	703	334		703	552	703	714	703	674	703	617	703	520	703	518	703	454
704	185	704	226	704	225	704	172	704	103	704	66	704	27	704	12		704	174	704	378	704	522	704	602	704	608	704	614	704	645	704	557	704	326		704	463	704	583	704	541	704	476	704	384	704	388	704	333
705	128	705	160	705	156	705	105	705	56	705	34	705	11	705	5.8		705	122	705	293	705	426	705	513	705	532	705	551	705	599	705	532	705	318		705	374	705	453	705	413	705	346	705	264	705	280	705	227
706	81	706	104	706	98	706	56	706	26	706	15	706	7.9	706	4.2		706	77	706	209	706	334	706	425	706	455	706	491	706	555	706	510	706	312		706	284	706	331	706	295	706	235	706	166	706	191	706	144
707	45	707	61	707	56	707	26	707	10	707	6.3	707	0.1	707	1.4		707	42	707	135	707	250	707	341	707	380	707	433	707	516	707	491	707	307		707	200	707	229	707	196	707	146	707	94	707	123	707	85
708	21	708	32	708	27	708	10	708	4.7	708	2.4	708	3	708	0.2		708	20	708	77	708	174	708	262	708	306	708	375	708	476	708	474	708	303		708	127	708	147	708	121	708	81	708	47	708	72	708	46
709	9.6	709	14	709	12	709	4.9	709	3.7	709	0.2	709	1.7	709	1.2		709	8	709	38	709	109	709	192	709	233	709	318	709	438	709	455	709	302		709	72	709	85	709	67	709	39	709	20	709	39	709	23
710	5.1	710	6.9	710	6.3	710	0.2	710	2.2	710	0.3	710	2.2	710	3.2		710	2.5	710	16	710	61	710	129	710	166	710	263	710	403	710	437	710	308		710	35	710	44	710	33	710	16	710	7.9	710	18	710	10
711	2.3	711	3.4	711	2.6	711	1.6	711	1.3	711	3.9	711	0.4	711	1.4		711	1.9	711	8.7	711	30	711	79	711	109	711	212	711	373	711	421	711	315		711	15	711	21	711	14	711	8.5	711	5.4	711	7.9	711	5
712	2.9	712	2.7	712	2.7	712	0.9	712	3	712	1.2	712	1.5	712	3.7		712	3.6	712	2.7	712	12	712	43	712	66	712	166	712	348	712	406	712	322		712	5.3	712	7	712	8.9	712	1.7	712	3.7	712	3.8	712	2.1
713	1.2	713	2.9	713	3.7	713	3.8	713	2	713	0.8	713	2.1	713	1.4		713	1.1	713	0.9	713	5.6	713	20	713	35	713	127	713	332	713	396	713	326		713	1.6	713	2.6	713	1.7	713	3.8	713	3	713	3.3	713	0
714	0	714	3.3	714	2.5	714	3.5	714	3.6	714	3.8	714	1.4	714	2		714	2.1	714	2.5	714	2.1	714	7.4	714	16	714	98	714	320	714	394	714	329		714	1	714	0.6	714	3.7	714	2.9	714	0.3	714	1.9	714	1.1
715	1.9	715	2.2	715	1	715	1	715	2	715	1.3	715	1.1	715	2.4		715	3.7	715	2.9	715	0.5	715	5.9	715	6.8	715	78	715	310	715	400	715	328		715	0.1	715	0	715	0.5	715	3.1	715	1.7	715	2	715	2.4
716	3.4	716	0.2	716	0.2	716	0.7	716	2	716	2.6	716	0.6	716	3.9		716	2.7	716	2.6	716	0.1	716	3.5	716	5.4	716	67	716	300	716	409	716	327		716	1.8	716	3.9	716	1.7	716	1.6	716	1.7	716	1.9	716	2.8
717	1.7	717	2.4	717	0.8	717	2.8	717	3.5	717	3.3	717	2.9	717	0.6		717	0	717	1.9	717	3.3	717	1.1	717	0.5	717	61	717	292	717	415	717	328		717	0.7	717	2.6	717	0.2	717	3.3	717	0.5	717	1.1	717	0.8
718	0.7	718	2.8	718	1.7	718	0.2	718	0.3	718	2.3	718	1.8	718	1.5		718	2.3	718	1.1	718	0.2	718	3.5	718	1.1	718	60	718	284	718	420	718	331		718	2.5	718	0.5	718	0.3	718	0.8	718	0.2	718	3.2	718	0.2
719	1.9	719	0.3	719	2.5	719	3.4	719	0.9	719	1.7	719	1.1	719	0.3		719	2.7	719	2.3	719	1.8	719	2.4	719	3	719	61	719	279	719	426	719	334		719	3.6	719	2.8	719	3.7	719	2.7	719	3	719	1.7	719	1.8
720	2.9	720	2.7	720	3.7	720	1.6	720	2.6	720	1.7	720	2.5	720	3.5		720	0	720	1.5	720	2	720	2.6	720	0.9	720	62	720	278	720	428	720	338		720	3	720	3.3	720	2.9	720	1.8	720	0	720	2.1	720	3.2
721	0.7	721	2.6	721	1.6	721	3.8	721	1.9	721	2.6	721	3.8	721	1		721	1.8	721	2.1	721	0.2	721	2	721	1.8	721	62	721	280	721	428	721	343		721	3.3	721	0.3	721	1.7	721	1.7	721	0.6	721	3.5	721	3.8
722	1.8	722	2	722	1.7	722	3.9	722	0	722	3.1	722	2.1	722	1.1		722	2.5	722	1.4	722	0.3	722	1	722	3.9	722	65	722	279	722	427	722	349		722	2.3	722	0.2	722	3.3	722	1.9	722	0.4	722	2.1	722	3.2
723	3.5	723	1.6	723	1.9	723	3.7	723	3.8	723	1.4	723	2.4	723	2.2		723	2.9	723	1.7	723	2	723	0.9	723	0.7	723	67	723	281	723	428	723	358		723	0.7	723	1	723	0.1	723	0.4	723	0.9	723	0.4	723	1.7
724	0.8	724	0.7	724	2.5	724	2.5	724	2.3	724	3	724	2.6	724	2.1		724	0.8	724	1.3	724	2.6	724	0.8	724	2.6	724	69	724	286	724	431	724	371		724	2.3	724	3.3	724	0.9	724	3.5	724	1.6	724	1.3	724	0.7
725	2.4	725	2.9	725	1.3	725	3.5	725	3.4	725	3.1	725	2.5	725	1.8		725	3.2	725	3.4	725	3.4	725	3.8	725	1.9	725	72	725	294	725	436	725	384		725	3.5	725	1.7	725	2.6	725	3.5	725	0.1	725	0.4	725	0.1
726	2.7	726	1.3	726	2	726	1.4	726	2.4	726	1.3	726	3.7	726	2.8		726	2.2	726	0.5	726	0.1	726	0.1	726	2.6	726	75	726	304	726	443	726	394		726	3.1	726	2.3	726	1.1	726	2.1	726	3.9	726	3.4	726	2.4
727	2	727	3.8	727	3.1	727	2.7	727	1.4	727	3.8	727	0.8	727	0.2		727	3.9	727	3	727	0.1	727	3.3	727	4.2	727	78	727	314	727	453	727	402		727	3.2	727	2.9	727	0.2	727	2.1	727	0.6	727	3.4	727	3.9
728	2	728	3.9	728	3.7	728	1.9	728	0.4	728	2.3	728	0.3	728	0.2		728	0.8	728	2	728	1.6	728	1.2	728	6.7	728	80	728	316	728	466	728	408		728	1.5	728	3.2	728	2.7	728	0.1	728	1.5	728	2.3	728	0.2
729	1	729	2.3	729	2.7	729	1.7	729	1.5	729	0.6	729	2.4	729	0.7		729	0	729	2	729	1.8	729	3.4	729	8	729	83	729	316	729	479	729	415		729	2.9	729	3.4	729	2.6	729	2.9	729	3	729	1	729	2
730	2	730	1.5	730	1.7	730	1.1	730	2.1	730	1.1	730	0.4	730	2.8		730	3.8	730	2.3	730	1.6	730	3.6	730	12	730	88	730	317	730	492	730	422		730	3.8	730	0.8	730	1.3	730	2.2	730	0.6	730	2.4	730	0
[truncated: 22 more columns]
