# Supplementary material for: Aggregation induced emission dynamic chiral europium(III) complexes with excellent circularly polarized luminescence and smart sensors
Source: Nat Commun. 2024 Apr 4;15:2896. doi: 10.1038/s41467-024-47246-z (PMC10994944; doi:10.1038/s41467-024-47246-z)
Supplement: Supplementary file 12 — Source Data [file 41467_2024_47246_MOESM12_ESM.zip › Source Data/Supporting Information Date.xlsx]

## Sheet: Figure 3
R-Eu-Me-1		S-Eu-Me-1		R-Eu-Et-1		S-Eu-Et-1		R-Eu-Et-2		S-Eu-Et-2
4000	63.13	4000	39.38	4000	39.79	4000	68.53	400	68.1901	400	70.3536
3999	63.12	3999	39.37	3999	39.79	3999	68.52	401	67.9423	401	70.5625
3998	63.12	3998	39.37	3998	39.78	3998	68.52	402	67.7069	402	70.7627
3997	63.11	3997	39.36	3997	39.78	3997	68.52	403	67.5205	403	70.9342
3996	63.1	3996	39.35	3996	39.78	3996	68.52	404	67.4245	404	71.0559
3995	63.1	3995	39.35	3995	39.78	3995	68.51	405	67.4269	405	71.1026
3994	63.09	3994	39.34	3994	39.78	3994	68.51	406	67.4893	406	71.0654
3993	63.09	3993	39.34	3993	39.78	3993	68.5	407	67.5555	407	70.9644
3992	63.09	3992	39.33	3992	39.78	3992	68.51	408	67.5896	408	70.8371
3991	63.08	3991	39.33	3991	39.78	3991	68.51	409	67.5874	409	70.7111
3990	63.08	3990	39.33	3990	39.79	3990	68.5	410	67.5654	410	70.5975
3989	63.08	3989	39.32	3989	39.79	3989	68.5	411	67.543	411	70.5069
3988	63.08	3988	39.32	3988	39.78	3988	68.5	412	67.5277	412	70.4545
3987	63.08	3987	39.32	3987	39.78	3987	68.49	413	67.5119	413	70.4487
3986	63.08	3986	39.32	3986	39.78	3986	68.49	414	67.4842	414	70.4871
3985	63.08	3985	39.32	3985	39.78	3985	68.49	415	67.4409	415	70.5647
3984	63.09	3984	39.32	3984	39.79	3984	68.5	416	67.3852	416	70.6727
3983	63.09	3983	39.32	3983	39.79	3983	68.5	417	67.3225	417	70.7867
3982	63.09	3982	39.32	3982	39.8	3982	68.51	418	67.2605	418	70.866
3981	63.09	3981	39.32	3981	39.81	3981	68.5	419	67.2126	419	70.8783
3980	63.09	3980	39.32	3980	39.81	3980	68.5	420	67.191	420	70.8262
3979	63.09	3979	39.32	3979	39.81	3979	68.5	421	67.1825	421	70.7346
3978	63.09	3978	39.32	3978	39.81	3978	68.5	422	67.1585	422	70.634
3977	63.09	3977	39.32	3977	39.81	3977	68.5	423	67.1026	423	70.55
3976	63.09	3976	39.32	3976	39.8	3976	68.5	424	67.0209	424	70.494
3975	63.09	3975	39.32	3975	39.8	3975	68.49	425	66.9329	425	70.4614
3974	63.09	3974	39.32	3974	39.8	3974	68.49	426	66.8547	426	70.4383
3973	63.09	3973	39.32	3973	39.79	3973	68.48	427	66.7941	427	70.4149
3972	63.09	3972	39.32	3972	39.79	3972	68.48	428	66.7522	428	70.3892
3971	63.1	3971	39.32	3971	39.79	3971	68.47	429	66.7246	429	70.3606
3970	63.1	3970	39.31	3970	39.79	3970	68.46	430	66.7087	430	70.3285
3969	63.1	3969	39.31	3969	39.78	3969	68.46	431	66.7119	431	70.2981
3968	63.1	3968	39.31	3968	39.78	3968	68.45	432	66.7486	432	70.2797
3967	63.1	3967	39.31	3967	39.78	3967	68.45	433	66.8216	433	70.2776
3966	63.09	3966	39.3	3966	39.78	3966	68.45	434	66.9133	434	70.2832
3965	63.09	3965	39.3	3965	39.78	3965	68.45	435	66.998	435	70.2817
3964	63.09	3964	39.3	3964	39.78	3964	68.45	436	67.0606	436	70.2628
3963	63.09	3963	39.29	3963	39.79	3963	68.44	437	67.1013	437	70.226
3962	63.08	3962	39.29	3962	39.79	3962	68.44	438	67.1241	438	70.181
3961	63.08	3961	39.29	3961	39.79	3961	68.45	439	67.1288	439	70.1471
3960	63.08	3960	39.29	3960	39.79	3960	68.45	440	67.11	440	70.1434
3959	63.07	3959	39.28	3959	39.79	3959	68.45	441	67.0598	441	70.1732
3958	63.07	3958	39.28	3958	39.79	3958	68.44	442	66.9741	442	70.2202
3957	63.06	3957	39.28	3957	39.79	3957	68.44	443	66.8586	443	70.2614
3956	63.06	3956	39.28	3956	39.8	3956	68.43	444	66.7308	444	70.2812
3955	63.05	3955	39.28	3955	39.8	3955	68.43	445	66.6115	445	70.2751
3954	63.05	3954	39.28	3954	39.8	3954	68.43	446	66.5176	446	70.2489
3953	63.04	3953	39.28	3953	39.8	3953	68.43	447	66.4604	447	70.2178
3952	63.04	3952	39.28	3952	39.8	3952	68.43	448	66.4455	448	70.2
3951	63.04	3951	39.28	3951	39.81	3951	68.43	449	66.468	449	70.2039
3950	63.04	3950	39.29	3950	39.81	3950	68.43	450	66.5106	450	70.2223
3949	63.03	3949	39.29	3949	39.81	3949	68.43	451	66.5527	451	70.24
3948	63.03	3948	39.29	3948	39.81	3948	68.43	452	66.5802	452	70.244
3947	63.03	3947	39.29	3947	39.81	3947	68.43	453	66.5872	453	70.2279
3946	63.03	3946	39.29	3946	39.8	3946	68.42	454	66.5715	454	70.193
3945	63.03	3945	39.29	3945	39.8	3945	68.42	455	66.5317	455	70.1495
3944	63.03	3944	39.29	3944	39.8	3944	68.41	456	66.4688	456	70.1096
3943	63.02	3943	39.29	3943	39.8	3943	68.4	457	66.3865	457	70.0774
3942	63.02	3942	39.28	3942	39.79	3942	68.4	458	66.2927	458	70.0475
3941	63.02	3941	39.28	3941	39.78	3941	68.4	459	66.1993	459	70.0156
3940	63.01	3940	39.28	3940	39.77	3940	68.39	460	66.1179	460	69.9831
3939	63.01	3939	39.27	3939	39.76	3939	68.39	461	66.0545	461	69.9516
3938	63	3938	39.26	3938	39.76	3938	68.38	462	66.0103	462	69.9204
3937	63	3937	39.26	3937	39.75	3937	68.38	463	65.9853	463	69.8926
3936	62.99	3936	39.25	3936	39.74	3936	68.38	464	65.9772	464	69.8785
3935	62.98	3935	39.24	3935	39.73	3935	68.37	465	65.9736	465	69.887
3934	62.97	3934	39.23	3934	39.72	3934	68.37	466	65.9553	466	69.9174
3933	62.97	3933	39.23	3933	39.72	3933	68.36	467	65.9107	467	69.9607
3932	62.96	3932	39.22	3932	39.71	3932	68.36	468	65.8476	468	70.0049
3931	62.95	3931	39.22	3931	39.7	3931	68.36	469	65.7875	469	70.0386
3930	62.95	3930	39.21	3930	39.68	3930	68.35	470	65.7488	470	70.0549
3929	62.94	3929	39.21	3929	39.66	3929	68.35	471	65.7382	471	70.056
3928	62.93	3928	39.2	3928	39.64	3928	68.34	472	65.7508	472	70.0507
3927	62.93	3927	39.2	3927	39.62	3927	68.33	473	65.7735	473	70.0435
3926	62.93	3926	39.2	3926	39.61	3926	68.32	474	65.7901	474	70.0315
3925	62.92	3925	39.2	3925	39.6	3925	68.31	475	65.7875	475	70.0099
3924	62.92	3924	39.19	3924	39.59	3924	68.3	476	65.7571	476	69.9753
3923	62.92	3923	39.19	3923	39.58	3923	68.29	477	65.692	477	69.9223
3922	62.92	3922	39.19	3922	39.57	3922	68.29	478	65.5848	478	69.8427
3921	62.92	3921	39.18	3921	39.58	3921	68.29	479	65.4281	479	69.7315
3920	62.92	3920	39.18	3920	39.58	3920	68.28	480	65.2152	480	69.5917
3919	62.92	3919	39.17	3919	39.59	3919	68.28	481	64.9387	481	69.4306
3918	62.91	3918	39.16	3918	39.6	3918	68.28	482	64.5941	482	69.2564
3917	62.91	3917	39.15	3917	39.62	3917	68.29	483	64.1913	483	69.0788
3916	62.89	3916	39.13	3916	39.62	3916	68.29	484	63.7641	484	68.91
3915	62.87	3915	39.12	3915	39.63	3915	68.29	485	63.3689	485	68.7627
3914	62.85	3914	39.1	3914	39.63	3914	68.28	486	63.0688	486	68.65
3913	62.83	3913	39.09	3913	39.64	3913	68.28	487	62.9123	487	68.5869
3912	62.8	3912	39.08	3912	39.65	3912	68.27	488	62.9148	488	68.5854
3911	62.77	3911	39.07	3911	39.65	3911	68.27	489	63.0559	489	68.6455
3910	62.75	3910	39.06	3910	39.64	3910	68.26	490	63.2922	490	68.7535
3909	62.72	3909	39.06	3909	39.64	3909	68.26	491	63.5769	491	68.8874
3908	62.69	3908	39.06	3908	39.63	3908	68.26	492	63.8723	492	69.024
3907	62.67	3907	39.07	3907	39.62	3907	68.27	493	64.1528	493	69.1416
3906	62.65	3906	39.08	3906	39.62	3906	68.27	494	64.4025	494	69.2248
3905	62.63	3905	39.09	3905	39.63	3905	68.27	495	64.6125	495	69.2706
3904	62.63	3904	39.11	3904	39.63	3904	68.27	496	64.7777	496	69.2882
3903	62.62	3903	39.13	3903	39.62	3903	68.28	497	64.8956	497	69.2901
3902	62.63	3902	39.15	3902	39.61	3902	68.28	498	64.9705	498	69.2859
3901	62.64	3901	39.17	3901	39.61	3901	68.28	499	65.0165	499	69.2815
3900	62.65	3900	39.19	3900	39.61	3900	68.28	500	65.053	500	69.2791
3899	62.66	3899	39.2	3899	39.62	3899	68.27	501	65.0939	501	69.2745
3898	62.67	3898	39.21	3898	39.62	3898	68.27	502	65.143	502	69.2591
3897	62.68	3897	39.21	3897	39.62	3897	68.26	503	65.1969	503	69.2272
3896	62.69	3896	39.21	3896	39.62	3896	68.25	504	65.2498	504	69.1821
3895	62.69	3895	39.21	3895	39.62	3895	68.25	505	65.2947	505	69.1326
3894	62.69	3894	39.2	3894	39.62	3894	68.25	506	65.3254	506	69.0871
3893	62.69	3893	39.2	3893	39.64	3893	68.24	507	65.3385	507	69.0502
3892	62.69	3892	39.19	3892	39.65	3892	68.24	508	65.3369	508	69.0225
3891	62.68	3891	39.17	3891	39.67	3891	68.24	509	65.3265	509	68.9993
3890	62.68	3890	39.16	3890	39.66	3890	68.24	510	65.3135	510	68.9735
3889	62.67	3889	39.16	3889	39.65	3889	68.24	511	65.3033	511	68.9413
3888	62.66	3888	39.15	3888	39.66	3888	68.25	512	65.2988	512	68.9026
3887	62.66	3887	39.14	3887	39.67	3887	68.25	513	65.299	513	68.858
3886	62.65	3886	39.14	3886	39.69	3886	68.26	514	65.299	514	68.8081
3885	62.64	3885	39.14	3885	39.69	3885	68.27	515	65.2933	515	68.7556
3884	62.64	3884	39.13	3884	39.69	3884	68.27	516	65.2778	516	68.7056
3883	62.64	3883	39.13	3883	39.69	3883	68.26	517	65.2492	517	68.6607
3882	62.63	3882	39.13	3882	39.71	3882	68.25	518	65.2052	518	68.6179
3881	62.63	3881	39.13	3881	39.74	3881	68.24	519	65.1471	519	68.5711
3880	62.63	3880	39.13	3880	39.75	3880	68.24	520	65.0815	520	68.5154
3879	62.62	3879	39.13	3879	39.75	3879	68.24	521	65.0174	521	68.4479
3878	62.61	3878	39.13	3878	39.74	3878	68.24	522	64.9632	522	68.3689
3877	62.6	3877	39.13	3877	39.74	3877	68.23	523	64.9256	523	68.2844
3876	62.59	3876	39.13	3876	39.75	3876	68.24	524	64.9067	524	68.2036
3875	62.58	3875	39.13	3875	39.77	3875	68.24	525	64.9008	525	68.1323
3874	62.56	3874	39.12	3874	39.77	3874	68.25	526	64.8966	526	68.0699
3873	62.55	3873	39.13	3873	39.77	3873	68.25	527	64.8841	527	68.0132
3872	62.55	3872	39.13	3872	39.76	3872	68.26	528	64.8607	528	67.9614
3871	62.55	3871	39.13	3871	39.78	3871	68.27	529	64.8299	529	67.9149
3870	62.54	3870	39.14	3870	39.79	3870	68.28	530	64.7981	530	67.8743
3869	62.54	3869	39.14	3869	39.79	3869	68.28	531	64.7717	531	67.8419
3868	62.52	3868	39.13	3868	39.78	3868	68.27	532	64.7558	532	67.821
3867	62.51	3867	39.13	3867	39.77	3867	68.27	533	64.7529	533	67.8121
3866	62.49	3866	39.13	3866	39.78	3866	68.26	534	64.763	534	67.8104
3865	62.47	3865	39.12	3865	39.79	3865	68.26	535	64.7849	535	67.8089
3864	62.44	3864	39.11	3864	39.79	3864	68.25	536	64.8156	536	67.8019
3863	62.42	3863	39.11	3863	39.78	3863	68.23	537	64.8482	537	67.7869
3862	62.39	3862	39.1	3862	39.78	3862	68.22	538	64.8728	538	67.7638
3861	62.37	3861	39.1	3861	39.78	3861	68.22	539	64.8814	539	67.7357
3860	62.34	3860	39.09	3860	39.78	3860	68.22	540	64.8719	540	67.7062
3859	62.32	3859	39.09	3859	39.78	3859	68.22	541	64.8465	541	67.6742
3858	62.29	3858	39.09	3858	39.76	3858	68.23	542	64.8091	542	67.6342
3857	62.27	3857	39.09	3857	39.74	3857	68.24	543	64.7654	543	67.5812
3856	62.25	3856	39.1	3856	39.73	3856	68.25	544	64.7205	544	67.5149
3855	62.25	3855	39.1	3855	39.74	3855	68.27	545	64.6772	545	67.44
3854	62.26	3854	39.11	3854	39.74	3854	68.28	546	64.6349	546	67.363
3853	62.27	3853	39.12	3853	39.73	3853	68.3	547	64.5935	547	67.2904
3852	62.29	3852	39.13	3852	39.72	3852	68.29	548	64.5558	548	67.2261
3851	62.32	3851	39.14	3851	39.72	3851	68.27	549	64.5258	549	67.1702
3850	62.35	3850	39.14	3850	39.74	3850	68.24	550	64.5049	550	67.1202
3849	62.37	3849	39.15	3849	39.75	3849	68.21	551	64.4898	551	67.0752
3848	62.39	3848	39.14	3848	39.76	3848	68.18	552	64.474	552	67.0373
3847	62.4	3847	39.13	3847	39.75	3847	68.15	553	64.4493	553	67.0082
3846	62.41	3846	39.12	3846	39.75	3846	68.13	554	64.4113	554	66.9876
3845	62.42	3845	39.11	3845	39.74	3845	68.13	555	64.3622	555	66.9749
3844	62.43	3844	39.1	3844	39.75	3844	68.13	556	64.3108	556	66.9701
3843	62.44	3843	39.09	3843	39.75	3843	68.14	557	64.2656	557	66.9728
3842	62.44	3842	39.08	3842	39.74	3842	68.15	558	64.2305	558	66.9813
3841	62.45	3841	39.08	3841	39.73	3841	68.17	559	64.205	559	66.9943
3840	62.45	3840	39.07	3840	39.73	3840	68.17	560	64.1863	560	67.0114
3839	62.46	3839	39.07	3839	39.73	3839	68.18	561	64.1702	561	67.0306
3838	62.47	3838	39.07	3838	39.74	3838	68.18	562	64.1527	562	67.049
3837	62.48	3837	39.07	3837	39.74	3837	68.18	563	64.1324	563	67.0653
3836	62.48	3836	39.06	3836	39.74	3836	68.17	564	64.1099	564	67.0807
3835	62.5	3835	39.06	3835	39.75	3835	68.16	565	64.0847	565	67.0963
3834	62.51	3834	39.06	3834	39.75	3834	68.15	566	64.0545	566	67.1114
3833	62.52	3833	39.05	3833	39.76	3833	68.14	567	64.0172	567	67.1252
3832	62.53	3832	39.04	3832	39.77	3832	68.12	568	63.9736	568	67.1369
3831	62.54	3831	39.03	3831	39.77	3831	68.11	569	63.9271	569	67.1442
3830	62.54	3830	39.02	3830	39.76	3830	68.1	570	63.8812	570	67.144
3829	62.54	3829	39	3829	39.76	3829	68.09	571	63.84	571	67.136
3828	62.53	3828	38.99	3828	39.78	3828	68.09	572	63.8067	572	67.1237
3827	62.52	3827	38.97	3827	39.79	3827	68.09	573	63.7811	573	67.1089
3826	62.5	3826	38.96	3826	39.8	3826	68.09	574	63.7591	574	67.0893
3825	62.48	3825	38.94	3825	39.8	3825	68.1	575	63.737	575	67.0617
3824	62.46	3824	38.94	3824	39.79	3824	68.11	576	63.7135	576	67.0264
3823	62.45	3823	38.93	3823	39.79	3823	68.12	577	63.6891	577	66.9875
3822	62.44	3822	38.93	3822	39.82	3822	68.13	578	63.6641	578	66.9496
3821	62.43	3821	38.93	3821	39.83	3821	68.14	579	63.6384	579	66.9161
3820	62.43	3820	38.93	3820	39.81	3820	68.14	580	63.6131	580	66.8883
3819	62.43	3819	38.93	3819	39.79	3819	68.14	581	63.5889	581	66.8644
3818	62.44	3818	38.94	3818	39.79	3818	68.14	582	63.566	582	66.842
3817	62.44	3817	38.93	3817	39.8	3817	68.13	583	63.5443	583	66.8206
3816	62.45	3816	38.93	3816	39.8	3816	68.12	584	63.5237	584	66.8019
3815	62.45	3815	38.92	3815	39.8	3815	68.11	585	63.503	585	66.7857
3814	62.45	3814	38.91	3814	39.79	3814	68.09	586	63.4809	586	66.7702
3813	62.45	3813	38.9	3813	39.79	3813	68.07	587	63.4573	587	66.7534
3812	62.44	3812	38.89	3812	39.8	3812	68.06	588	63.4342	588	66.7359
3811	62.43	3811	38.87	3811	39.8	3811	68.05	589	63.4138	589	66.718
3810	62.42	3810	38.86	3810	39.79	3810	68.04	590	63.3968	590	66.6993
3809	62.41	3809	38.84	3809	39.78	3809	68.03	591	63.3841	591	66.6798
3808	62.4	3808	38.83	3808	39.78	3808	68.03	592	63.3764	592	66.6613
3807	62.39	3807	38.82	3807	39.78	3807	68.03	593	63.3727	593	66.6449
3806	62.38	3806	38.81	3806	39.77	3806	68.04	594	63.3692	594	66.6305
3805	62.38	3805	38.81	3805	39.75	3805	68.05	595	63.3627	595	66.618
3804	62.38	3804	38.81	3804	39.73	3804	68.05	596	63.3525	596	66.6085
3803	62.39	3803	38.82	3803	39.73	3803	68.05	597	63.3381	597	66.6023
3802	62.41	3802	38.82	3802	39.74	3802	68.05	598	63.318	598	66.5975
3801	62.43	3801	38.82	3801	39.73	3801	68.04	599	63.2898	599	66.5923
3800	62.46	3800	38.82	3800	39.71	3800	68.03	600	63.2518	600	66.5857
3799	62.49	3799	38.82	3799	39.69	3799	68.02	601	63.2037	601	66.5762
3798	62.52	3798	38.82	3798	39.69	3798	68	602	63.1456	602	66.5618
3797	62.55	3797	38.81	3797	39.7	3797	67.98	603	63.0801	603	66.5421
3796	62.59	3796	38.8	3796	39.69	3796	67.96	604	63.0129	604	66.5193
3795	62.61	3795	38.78	3795	39.68	3795	67.94	605	62.9511	605	66.4965
3794	62.63	3794	38.76	3794	39.66	3794	67.92	606	62.9005	606	66.4756
3793	62.65	3793	38.73	3793	39.65	3793	67.9	607	62.864	607	66.4579
3792	62.67	3792	38.71	3792	39.64	3792	67.88	608	62.8404	608	66.4448
3791	62.67	3791	38.68	3791	39.64	3791	67.87	609	62.8239	609	66.436
3790	62.67	3790	38.65	3790	39.63	3790	67.86	610	62.8045	610	66.4284
3789	62.67	3789	38.62	3789	39.62	3789	67.86	611	62.7701	611	66.4167
3788	62.67	3788	38.6	3788	39.61	3788	67.85	612	62.705	612	66.3937
3787	62.66	3787	38.57	3787	39.6	3787	67.84	613	62.59	613	66.3489
3786	62.65	3786	38.55	3786	39.59	3786	67.84	614	62.4048	614	66.2717
3785	62.64	3785	38.54	3785	39.59	3785	67.83	615	62.1387	615	66.1584
3784	62.62	3784	38.52	3784	39.58	3784	67.83	616	61.8021	616	66.0183
3783	62.61	3783	38.51	3783	39.57	3783	67.82	617	61.4306	617	65.8705
3782	62.59	3782	38.51	3782	39.56	3782	67.81	618	61.0806	618	65.7376
3781	62.58	3781	38.5	3781	39.56	3781	67.8	619	60.8152	619	65.6391
3780	62.57	3780	38.5	3780	39.56	3780	67.79	620	60.6854	620	65.5877
3779	62.56	3779	38.5	3779	39.56	3779	67.79	621	60.7149	621	65.588
3778	62.55	3778	38.5	3778	39.55	3778	67.79	622	60.8939	622	65.6368
3777	62.54	3777	38.5	3777	39.54	3777	67.79	623	61.1858	623	65.7254
3776	62.53	3776	38.51	3776	39.54	3776	67.78	624	61.5385	624	65.8408
3775	62.52	3775	38.51	3775	39.54	3775	67.78	625	61.8979	625	65.9659
3774	62.51	3774	38.51	3774	39.54	3774	67.78	626	62.2209	626	66.0845
3773	62.49	3773	38.51	3773	39.54	3773	67.77	627	62.4853	627	66.1875
3772	62.48	3772	38.51	3772	39.54	3772	67.77	628	62.6892	628	66.2738
3771	62.47	3771	38.51	3771	39.55	3771	67.77	629	62.8422	629	66.3458
3770	62.46	3770	38.51	3770	39.55	3770	67.78	630	62.9559	630	66.4042
3769	62.45	3769	38.51	3769	39.55	3769	67.78	631	63.0392	631	66.4491
3768	62.44	3768	38.51	3768	39.55	3768	67.78	632	63.0988	632	66.4817
3767	62.42	3767	38.51	3767	39.55	3767	67.78	633	63.1397	633	66.5036
3766	62.4	3766	38.5	3766	39.57	3766	67.78	634	63.1668	634	66.5164
3765	62.37	3765	38.49	3765	39.58	3765	67.77	635	63.1872	635	66.5229
3764	62.33	3764	38.48	3764	39.57	3764	67.77	636	63.2095	636	66.5273
3763	62.29	3763	38.47	3763	39.57	3763	67.76	637	63.2395	637	66.532
3762	62.25	3762	38.46	3762	39.57	3762	67.75	638	63.278	638	66.5376
3761	62.2	3761	38.45	3761	39.57	3761	67.74	639	63.3235	639	66.5448
3760	62.14	3760	38.44	3760	39.57	3760	67.74	640	63.3734	640	66.5561
3759	62.08	3759	38.44	3759	39.57	3759	67.74	641	63.425	641	66.5726
3758	62.02	3758	38.44	3758	39.57	3758	67.74	642	63.4741	642	66.5926
3757	61.96	3757	38.45	3757	39.56	3757	67.75	643	63.5184	643	66.6137
3756	61.9	3756	38.46	3756	39.54	3756	67.75	644	63.5573	644	66.6339
3755	61.84	3755	38.47	3755	39.53	3755	67.76	645	63.5898	645	66.6489
3754	61.78	3754	38.49	3754	39.51	3754	67.76	646	63.6131	646	66.654
3753	61.73	3753	38.52	3753	39.51	3753	67.77	647	63.6253	647	66.6486
3752	61.69	3752	38.55	3752	39.5	3752	67.77	648	63.6256	648	66.6376
3751	61.67	3751	38.58	3751	39.5	3751	67.78	649	63.6135	649	66.6261
3750	61.65	3750	38.61	3750	39.5	3750	67.79	650	63.5864	650	66.6146
3749	61.64	3749	38.64	3749	39.5	3749	67.79	651	63.5428	651	66.6013
3748	61.63	3748	38.67	3748	39.48	3748	67.79	652	63.4841	652	66.586
3747	61.63	3747	38.69	3747	39.47	3747	67.78	653	63.414	653	66.5687
3746	61.64	3746	38.71	3746	39.48	3746	67.77	654	63.3385	654	66.549
3745	61.65	3745	38.72	3745	39.49	3745	67.76	655	63.2665	655	66.5274
3744	61.67	3744	38.72	3744	39.49	3744	67.75	656	63.2085	656	66.5068
3743	61.69	3743	38.72	3743	39.47	3743	67.73	657	63.172	657	66.49
3742	61.71	3742	38.71	3742	39.47	3742	67.7	658	63.1602	658	66.4767
3741	61.73	3741	38.69	3741	39.49	3741	67.67	659	63.1747	659	66.4679
3740	61.75	3740	38.67	3740	39.5	3740	67.65	660	63.2179	660	66.4691
3739	61.77	3739	38.64	3739	39.49	3739	67.63	661	63.2959	661	66.4921
3738	61.78	3738	38.61	3738	39.49	3738	67.62	662	63.4242	662	66.5629
3737	61.79	3737	38.58	3737	39.49	3737	67.61	663	63.6272	663	66.7202
3736	61.81	3736	38.56	3736	39.5	3736	67.6	664	63.916	664	66.9909
3735	61.83	3735	38.53	3735	39.5	3735	67.61	665	64.2523	665	67.3453
3734	61.85	3734	38.5	3734	39.49	3734	67.61	666	64.5518	666	67.6891
3733	61.88	3733	38.48	3733	39.48	3733	67.6	667	64.7229	667	67.8992
3732	61.9	3732	38.45	3732	39.47	3732	67.59	668	64.7278	668	67.8988
3731	61.92	3731	38.42	3731	39.46	3731	67.56	669	64.6121	669	67.72
3730	61.95	3730	38.4	3730	39.44	3730	67.53	670	64.4393	670	67.4468
3729	61.97	3729	38.37	3729	39.42	3729	67.5	671	64.2621	671	67.1684
3728	61.99	3728	38.35	3728	39.42	3728	67.48	672	64.1178	672	66.9556
3727	62	3727	38.32	3727	39.41	3727	67.47	673	64.0172	673	66.8275
3726	62.01	3726	38.29	3726	39.39	3726	67.46	674	63.9592	674	66.7698
3725	62.01	3725	38.26	3725	39.37	3725	67.45	675	63.934	675	66.7559
3724	62.01	3724	38.23	3724	39.35	3724	67.43	676	63.9277	676	66.7616
3723	62.01	3723	38.2	3723	39.33	3723	67.42	677	63.9314	677	66.7757
3722	61.99	3722	38.16	3722	39.31	3722	67.41	678	63.9411	678	66.7931
3721	61.98	3721	38.13	3721	39.3	3721	67.41	679	63.9547	679	66.8102
3720	61.96	3720	38.09	3720	39.28	3720	67.4	680	63.9702	680	66.8248
3719	61.93	3719	38.06	3719	39.27	3719	67.38	681	63.9858	681	66.8358
3718	61.9	3718	38.03	3718	39.26	3718	67.37	682	64.0008	682	66.8446
3717	61.87	3717	38	3717	39.25	3717	67.36	683	64.0137	683	66.8511
3716	61.84	3716	37.97	3716	39.24	3716	67.35	684	64.0221	684	66.8532
3715	61.81	3715	37.94	3715	39.24	3715	67.35	685	64.0244	685	66.8487
3714	61.78	3714	37.92	3714	39.23	3714	67.35	686	64.0215	686	66.8381
3713	61.77	3713	37.9	3713	39.23	3713	67.35	687	64.0161	687	66.8247
3712	61.75	3712	37.88	3712	39.22	3712	67.33	688	64.0123	688	66.8135
3711	61.75	3711	37.87	3711	39.21	3711	67.32	689	64.0142	689	66.8092
3710	61.75	3710	37.85	3710	39.19	3710	67.3	690	64.0236	690	66.8146
3709	61.75	3709	37.83	3709	39.17	3709	67.28	691	64.0382	691	66.8285
3708	61.75	3708	37.81	3708	39.15	3708	67.25	692	64.053	692	66.8465
3707	61.75	3707	37.79	3707	39.13	3707	67.22	693	64.0645	693	66.8647
3706	61.75	3706	37.76	3706	39.1	3706	67.19	694	64.0715	694	66.8811
3705	61.74	3705	37.73	3705	39.07	3705	67.16	695	64.0735	695	66.8961
3704	61.73	3704	37.7	3704	39.03	3704	67.13	696	64.0701	696	66.9111
3703	61.72	3703	37.66	3703	39.01	3703	67.1	697	64.0611	697	66.9269
3702	61.7	3702	37.63	3702	38.98	3702	67.07	698	64.0473	698	66.9433
3701	61.68	3701	37.59	3701	38.95	3701	67.05	699	64.0293	699	66.9592
3700	61.65	3700	37.55	3700	38.92	3700	67.01	700	64.0063	700	66.9724
3699	61.62	3699	37.51	3699	38.89	3699	66.98	701	63.9754	701	66.9809
3698	61.58	3698	37.47	3698	38.86	3698	66.94	702	63.9332	702	66.9826
3697	61.54	3697	37.44	3697	38.83	3697	66.91	703	63.8755	703	66.975
3696	61.49	3696	37.4	3696	38.79	3696	66.88	704	63.7979	704	66.9553
3695	61.44	3695	37.36	3695	38.74	3695	66.85	705	63.6947	705	66.9202
3694	61.4	3694	37.33	3694	38.69	3694	66.82	706	63.5592	706	66.8668
3693	61.35	3693	37.3	3693	38.64	3693	66.79	707	63.3821	707	66.7928
3692	61.31	3692	37.27	3692	38.58	3692	66.77	708	63.152	708	66.6955
3691	61.27	3691	37.24	3691	38.51	3691	66.74	709	62.8572	709	66.573
3690	61.23	3690	37.2	3690	38.44	3690	66.71	710	62.4917	710	66.4259
3689	61.19	3689	37.17	3689	38.37	3689	66.68	711	62.0657	711	66.2604
3688	61.15	3688	37.14	3688	38.29	3688	66.64	712	61.6163	712	66.0907
3687	61.11	3687	37.1	3687	38.22	3687	66.59	713	61.2098	713	65.9391
3686	61.06	3686	37.05	3686	38.14	3686	66.53	714	60.9291	714	65.8332
3685	61.01	3685	37.01	3685	38.07	3685	66.47	715	60.8476	715	65.7981
3684	60.95	3684	36.96	3684	38	3684	66.42	716	61.0015	716	65.8477
3683	60.88	3683	36.91	3683	37.91	3683	66.37	717	61.3737	717	65.9782
3682	60.81	3682	36.86	3682	37.81	3682	66.32	718	61.8995	718	66.169
3681	60.74	3681	36.8	3681	37.72	3681	66.27	719	62.4889	719	66.3917
3680	60.67	3680	36.75	3680	37.61	3680	66.22	720	63.0542	720	66.6188
3679	60.6	3679	36.7	3679	37.49	3679	66.17	721	63.5317	721	66.8282
3678	60.53	3678	36.65	3678	37.37	3678	66.11	722	63.8903	722	67.0039
3677	60.47	3677	36.61	3677	37.25	3677	66.06	723	64.1295	723	67.1374
3676	60.42	3676	36.56	3676	37.12	3676	66.02	724	64.2698	724	67.2293
3675	60.37	3675	36.51	3675	36.99	3675	65.98	725	64.3399	725	67.2875
3674	60.33	3674	36.46	3674	36.84	3674	65.95	726	64.3651	726	67.3221
3673	60.29	3673	36.41	3673	36.69	3673	65.91	727	64.3616	727	67.3417
3672	60.25	3672	36.35	3672	36.54	3672	65.86	728	64.336	728	67.3511
3671	60.22	3671	36.28	3671	36.38	3671	65.79	729	64.288	729	67.3524
3670	60.18	3670	36.2	3670	36.21	3670	65.71	730	64.2104	730	67.3451
3669	60.15	3669	36.11	3669	36.03	3669	65.62	731	64.0856	731	67.3268
3668	60.11	3668	36.02	3668	35.84	3668	65.53	732	63.8836	732	67.2927
3667	60.07	3667	35.91	3667	35.66	3667	65.44	733	63.5661	733	67.2365
3666	60.01	3666	35.8	3666	35.49	3666	65.35	734	63.1056	734	67.1538
3665	59.95	3665	35.67	3665	35.3	3665	65.26	735	62.5176	735	67.0474
3664	59.86	3664	35.54	3664	35.1	3664	65.16	736	61.8858	736	66.932
3663	59.77	3663	35.39	3663	34.9	3663	65.07	737	61.3535	737	66.8325
3662	59.65	3662	35.25	3662	34.7	3662	64.97	738	61.0678	738	66.7748
3661	59.53	3661	35.1	3661	34.5	3661	64.89	739	61.1042	739	66.7735
3660	59.4	3660	34.96	3660	34.29	3660	64.81	740	61.4236	740	66.8236
3659	59.26	3659	34.82	3659	34.08	3659	64.73	741	61.8969	741	66.9044
3658	59.12	3658	34.69	3658	33.86	3658	64.65	742	62.3786	742	66.9908
3657	58.98	3657	34.56	3657	33.65	3657	64.56	743	62.7768	743	67.0653
3656	58.85	3656	34.44	3656	33.43	3656	64.48	744	63.0764	744	67.1227
3655	58.71	3655	34.33	3655	33.21	3655	64.4	745	63.3122	745	67.1675
3654	58.58	3654	34.22	3654	33	3654	64.31	746	63.5244	746	67.2065
3653	58.46	3653	34.11	3653	32.79	3653	64.23	747	63.7287	747	67.2436
3652	58.34	3652	34	3652	32.59	3652	64.14	748	63.9142	748	67.2781
3651	58.23	3651	33.9	3651	32.37	3651	64.04	749	64.0603	749	67.3059
3650	58.13	3650	33.8	3650	32.15	3650	63.94	750	64.153	750	67.3226
3649	58.04	3649	33.69	3649	31.92	3649	63.83	751	64.192	751	67.3266
3648	57.96	3648	33.59	3648	31.7	3648	63.73	752	64.1867	752	67.3193
3647	57.88	3647	33.47	3647	31.5	3647	63.63	753	64.15	753	67.3038
3646	57.8	3646	33.35	3646	31.31	3646	63.52	754	64.0928	754	67.2827
3645	57.72	3645	33.22	3645	31.12	3645	63.41	755	64.0227	755	67.2578
3644	57.62	3644	33.08	3644	30.94	3644	63.3	756	63.9436	756	67.2297
3643	57.52	3643	32.94	3643	30.76	3643	63.18	757	63.8553	757	67.1983
3642	57.4	3642	32.78	3642	30.58	3642	63.07	758	63.7553	758	67.1631
3641	57.28	3641	32.63	3641	30.39	3641	62.96	759	63.6411	759	67.1244
3640	57.15	3640	32.47	3640	30.21	3640	62.85	760	63.5118	760	67.0827
3639	57.02	3639	32.31	3639	30.04	3639	62.75	761	63.3684	761	67.0382
3638	56.88	3638	32.15	3638	29.87	3638	62.64	762	63.2127	762	66.9908
3637	56.74	3637	32	3637	29.7	3637	62.54	763	63.0472	763	66.9405
3636	56.59	3636	31.84	3636	29.53	3636	62.44	764	62.8761	764	66.888
3635	56.44	3635	31.69	3635	29.37	3635	62.34	765	62.7054	765	66.8344
3634	56.29	3634	31.55	3634	29.21	3634	62.24	766	62.5441	766	66.7812
3633	56.14	3633	31.4	3633	29.06	3633	62.15	767	62.4025	767	66.7301
3632	55.99	3632	31.27	3632	28.9	3632	62.05	768	62.2903	768	66.683
3631	55.85	3631	31.14	3631	28.74	3631	61.95	769	62.2131	769	66.6408
3630	55.71	3630	31.01	3630	28.57	3630	61.83	770	62.1697	770	66.6033
3629	55.59	3629	30.89	3629	28.39	3629	61.71	771	62.1517	771	66.5705
3628	55.47	3628	30.76	3628	28.21	3628	61.59	772	62.1462	772	66.5424
3627	55.36	3627	30.64	3627	28.05	3627	61.47	773	62.1395	773	66.5195
3626	55.24	3626	30.51	3626	27.9	3626	61.35	774	62.1216	774	66.5012
3625	55.13	3625	30.38	3625	27.77	3625	61.24	775	62.0885	775	66.4871
3624	55.02	3624	30.25	3624	27.63	3624	61.12	776	62.0423	776	66.4772
3623	54.9	3623	30.11	3623	27.49	3623	61	777	61.9886	777	66.4725
3622	54.79	3622	29.97	3622	27.35	3622	60.89	778	61.9351	778	66.4746
3621	54.67	3621	29.83	3621	27.22	3621	60.78	779	61.8891	779	66.4856
3620	54.55	3620	29.69	3620	27.08	3620	60.67	780	61.8559	780	66.5071
3619	54.44	3619	29.54	3619	26.94	3619	60.55	781	61.8364	781	66.5387
3618	54.33	3618	29.4	3618	26.81	3618	60.44	782	61.8267	782	66.5781
3617	54.21	3617	29.25	3617	26.67	3617	60.33	783	61.8193	783	66.6216
3616	54.1	3616	29.1	3616	26.54	3616	60.21	784	61.8077	784	66.6659
3615	53.98	3615	28.95	3615	26.42	3615	60.1	785	61.7903	785	66.709
3614	53.87	3614	28.8	3614	26.29	3614	59.97	786	61.7735	786	66.751
3613	53.75	3613	28.65	3613	26.16	3613	59.84	787	61.7734	787	66.7942
3612	53.63	3612	28.5	3612	26.03	3612	59.72	788	61.8118	788	66.8423
3611	53.52	3611	28.34	3611	25.89	3611	59.59	789	61.9098	789	66.8988
3610	53.42	3610	28.19	3610	25.76	3610	59.46	790	62.0791	790	66.9653
3609	53.31	3609	28.04	3609	25.63	3609	59.33	791	62.3165	791	67.0413
3608	53.21	3608	27.89	3608	25.49	3608	59.2	792	62.6045	792	67.1243
3607	53.11	3607	27.73	3607	25.36	3607	59.07	793	62.9163	793	67.2104
3606	53.01	3606	27.58	3606	25.24	3606	58.94	794	63.224	794	67.2952
3605	52.9	3605	27.42	3605	25.12	3605	58.81	795	63.5059	795	67.376
3604	52.8	3604	27.26	3604	25	3604	58.69	796	63.7498	796	67.4514
3603	52.69	3603	27.1	3603	24.88	3603	58.56	797	63.9527	797	67.5208
3602	52.58	3602	26.95	3602	24.76	3602	58.43	798	64.1183	798	67.5832
3601	52.46	3601	26.79	3601	24.65	3601	58.3	799	64.2541	799	67.6391
3600	52.35	3600	26.64	3600	24.54	3600	58.17	800	64.3695	800	67.6903
3599	52.23	3599	26.48	3599	24.43	3599	58.05	801	64.4741	801	67.7395
3598	52.12	3598	26.33	3598	24.33	3598	57.93	802	64.5784	802	67.789
3597	52	3597	26.19	3597	24.22	3597	57.81	803	64.6912	803	67.8405
3596	51.89	3596	26.04	3596	24.12	3596	57.69	804	64.8173	804	67.8949
3595	51.77	3595	25.9	3595	24.02	3595	57.57	805	64.9522	805	67.951
3594	51.66	3594	25.76	3594	23.93	3594	57.45	806	65.082	806	68.0061
3593	51.54	3593	25.62	3593	23.83	3593	57.34	807	65.1854	807	68.0566
3592	51.43	3592	25.48	3592	23.73	3592	57.23	808	65.2376	808	68.0987
3591	51.32	3591	25.34	3591	23.63	3591	57.12	809	65.2129	809	68.1273
3590	51.21	3590	25.2	3590	23.53	3590	57.01	810	65.0874	810	68.1364
3589	51.1	3589	25.07	3589	23.43	3589	56.89	811	64.8483	811	68.1221
3588	51	3588	24.93	3588	23.33	3588	56.77	812	64.5099	812	68.0863
3587	50.89	3587	24.79	3587	23.22	3587	56.64	813	64.1236	813	68.038
3586	50.79	3586	24.65	3586	23.12	3586	56.52	814	63.7712	814	67.9919
3585	50.69	3585	24.5	3585	23.01	3585	56.4	815	63.536	815	67.9635
3584	50.59	3584	24.36	3584	22.91	3584	56.28	816	63.4671	816	67.9637
3583	50.48	3583	24.21	3583	22.8	3583	56.16	817	63.5633	817	67.9949
3582	50.38	3582	24.06	3582	22.7	3582	56.04	818	63.786	818	68.052
3581	50.27	3581	23.91	3581	22.59	3581	55.92	819	64.0851	819	68.1269
3580	50.15	3580	23.76	3580	22.48	3580	55.8	820	64.4148	820	68.2104
3579	50.04	3579	23.6	3579	22.37	3579	55.68	821	64.7318	821	68.2925
3578	49.93	3578	23.46	3578	22.26	3578	55.56	822	64.9952	822	68.362
3577	49.81	3577	23.31	3577	22.15	3577	55.44	823	65.1809	823	68.4106
3576	49.69	3576	23.17	3576	22.04	3576	55.32	824	65.2985	824	68.4359
3575	49.58	3575	23.02	3575	21.92	3575	55.19	825	65.3883	825	68.4415
3574	49.46	3574	22.89	3574	21.8	3574	55.07	826	65.4931	826	68.4344
3573	49.34	3573	22.75	3573	21.69	3573	54.95	827	65.6293	827	68.4217
3572	49.22	3572	22.62	3572	21.57	3572	54.83	828	65.7808	828	68.4077
3571	49.11	3571	22.5	3571	21.45	3571	54.72	829	65.9168	829	68.3937
3570	48.99	3570	22.38	3570	21.33	3570	54.6	830	66.0146	830	68.3786
3569	48.88	3569	22.26	3569	21.21	3569	54.49	831	66.0687	831	68.3596
3568	48.78	3568	22.14	3568	21.09	3568	54.37	832	66.0846	832	68.3328
3567	48.68	3567	22.03	3567	20.97	3567	54.25	833	66.0671	833	68.2903
3566	48.58	3566	21.92	3566	20.86	3566	54.13	834	66.0131	834	68.2197
3565	48.48	3565	21.81	3565	20.74	3565	54.02	835	65.9156	835	68.1077
3564	48.39	3564	21.7	3564	20.63	3564	53.91	836	65.773	836	67.9504
3563	48.29	3563	21.58	3563	20.52	3563	53.79	837	65.6007	837	67.7628
3562	48.2	3562	21.47	3562	20.41	3562	53.68	838	65.4346	838	67.5832
3561	48.1	3561	21.36	3561	20.31	3561	53.56	839	65.3198	839	67.4617
3560	48.01	3560	21.24	3560	20.2	3560	53.45	840	65.2887	840	67.4374
3559	47.91	3559	21.13	3559	20.1	3559	53.34	841	65.3424	841	67.5165
3558	47.81	3558	21.01	3558	19.99	3558	53.23	842	65.4507	842	67.6685
3557	47.71	3557	20.9	3557	19.89	3557	53.12	843	65.5718	843	67.8447
3556	47.61	3556	20.79	3556	19.78	3556	53.01	844	65.6736	844	68.0033
3555	47.51	3555	20.67	3555	19.68	3555	52.91	845	65.7438	845	68.1226
3554	47.41	3554	20.56	3554	19.57	3554	52.8	846	65.7821	846	68.1992
3553	47.31	3553	20.45	3553	19.47	3553	52.7	847	65.7881	847	68.2379
3552	47.21	3552	20.34	3552	19.36	3552	52.59	848	65.7531	848	68.2436
3551	47.1	3551	20.24	3551	19.26	3551	52.49	849	65.6616	849	68.2165
3550	47	3550	20.13	3550	19.16	3550	52.38	850	65.498	850	68.1534
3549	46.9	3549	20.03	3549	19.06	3549	52.27	851	65.2531	851	68.0507
3548	46.8	3548	19.92	3548	18.95	3548	52.17	852	64.9226	852	67.9074
3547	46.7	3547	19.82	3547	18.85	3547	52.06	853	64.502	853	67.7247
3546	46.6	3546	19.72	3546	18.76	3546	51.96	854	63.9809	854	67.5058
3545	46.51	3545	19.62	3545	18.66	3545	51.85	855	63.3488	855	67.2579
3544	46.41	3544	19.52	3544	18.56	3544	51.75	856	62.611	856	66.9958
3543	46.31	3543	19.42	3543	18.47	3543	51.65	857	61.8122	857	66.7454
3542	46.22	3542	19.31	3542	18.38	3542	51.55	858	61.0526	858	66.5439
3541	46.12	3541	19.21	3541	18.29	3541	51.45	859	60.4799	859	66.4327
3540	46.02	3540	19.1	3540	18.2	3540	51.35	860	60.2444	860	66.4432
3539	45.92	3539	19	3539	18.1	3539	51.26	861	60.4317	861	66.5805
3538	45.82	3538	18.89	3538	18.01	3538	51.16	862	61.008	862	66.8147
3537	45.72	3537	18.78	3537	17.93	3537	51.06	863	61.8201	863	67.0893
3536	45.62	3536	18.68	3536	17.84	3536	50.97	864	62.6548	864	67.3421
3535	45.52	3535	18.57	3535	17.75	3535	50.87	865	63.3279	865	67.5287
3534	45.41	3534	18.46	3534	17.67	3534	50.77	866	63.7525	866	67.6372
3533	45.31	3533	18.36	3533	17.58	3533	50.68	867	63.9568	867	67.689
3532	45.21	3532	18.25	3532	17.5	3532	50.59	868	64.0508	868	67.7255
3531	45.11	3531	18.14	3531	17.41	3531	50.5	869	64.1651	869	67.7872
3530	45.01	3530	18.03	3530	17.33	3530	50.41	870	64.3917	870	67.8972
3529	44.9	3529	17.93	3529	17.24	3529	50.32	871	64.7523	871	68.055
3528	44.8	3528	17.82	3528	17.16	3528	50.23	872	65.2029	872	68.241
3527	44.7	3527	17.71	3527	17.08	3527	50.14	873	65.6673	873	68.428
3526	44.6	3526	17.61	3526	17	3526	50.05	874	66.0775	874	68.5916
3525	44.51	3525	17.5	3525	16.93	3525	49.96	875	66.3993	875	68.7185
3524	44.41	3524	17.39	3524	16.85	3524	49.88	876	66.6343	876	68.8083
3523	44.31	3523	17.29	3523	16.78	3523	49.79	877	66.8045	877	68.8687
3522	44.21	3522	17.18	3522	16.7	3522	49.7	878	66.9348	878	68.9104
3521	44.11	3521	17.07	3521	16.62	3521	49.61	879	67.0423	879	68.9433
3520	44.02	3520	16.96	3520	16.55	3520	49.53	880	67.1338	880	68.9738
3519	43.92	3519	16.85	3519	16.48	3519	49.44	881	67.2075	881	69.0033
3518	43.82	3518	16.74	3518	16.4	3518	49.36	882	67.2569	882	69.0289
3517	43.72	3517	16.63	3517	16.33	3517	49.27	883	67.2751	883	69.0465
3516	43.62	3516	16.52	3516	16.26	3516	49.19	884	67.2577	884	69.053
3515	43.53	3515	16.41	3515	16.19	3515	49.1	885	67.2043	885	69.0465
3514	43.43	3514	16.3	3514	16.12	3514	49.02	886	67.1186	886	69.025
3513	43.33	3513	16.19	3513	16.05	3513	48.94	887	67.0103	887	68.9887
3512	43.23	3512	16.08	3512	15.98	3512	48.87	888	66.8965	888	68.9416
3511	43.13	3511	15.97	3511	15.92	3511	48.79	889	66.8012	889	68.8922
3510	43.04	3510	15.86	3510	15.85	3510	48.71	890	66.75	890	68.8518
3509	42.94	3509	15.75	3509	15.78	3509	48.63	891	66.7622	891	68.8316
3508	42.84	3508	15.64	3508	15.72	3508	48.55	892	66.8428	892	68.8395
3507	42.75	3507	15.53	3507	15.65	3507	48.48	893	66.9805	893	68.8758
3506	42.65	3506	15.43	3506	15.58	3506	48.4	894	67.1513	894	68.9334
3505	42.56	3505	15.32	3505	15.51	3505	48.32	895	67.3288	895	69.0015
3504	42.46	3504	15.21	3504	15.44	3504	48.24	896	67.492	896	69.0702
3503	42.37	3503	15.1	3503	15.38	3503	48.16	897	67.6292	897	69.1327
3502	42.27	3502	15	3502	15.31	3502	48.08	898	67.7371	898	69.1849
3501	42.18	3501	14.89	3501	15.25	3501	48	899	67.8181	899	69.2256
3500	42.09	3500	14.78	3500	15.18	3500	47.93	900	67.8773	900	69.2556
3499	41.99	3499	14.67	3499	15.11	3499	47.86	901	67.9197	901	69.2771
3498	41.9	3498	14.57	3498	15.04	3498	47.79	902	67.9484	902	69.2924
3497	41.81	3497	14.46	3497	14.98	3497	47.71	903	67.9652	903	69.3042
3496	41.71	3496	14.35	3496	14.91	3496	47.63	904	67.9718	904	69.3154
3495	41.62	3495	14.24	3495	14.85	3495	47.56	905	67.9704	905	69.3278
3494	41.52	3494	14.13	3494	14.78	3494	47.48	906	67.963	906	69.3408
3493	41.43	3493	14.02	3493	14.72	3493	47.41	907	67.9511	907	69.3531
3492	41.33	3492	13.92	3492	14.65	3492	47.34	908	67.9349	908	69.3632
3491	41.24	3491	13.81	3491	14.59	3491	47.26	909	67.9129	909	69.3695
3490	41.14	3490	13.7	3490	14.52	3490	47.19	910	67.8817	910	69.37
3489	41.05	3489	13.59	3489	14.45	3489	47.11	911	67.837	911	69.3625
3488	40.95	3488	13.49	3488	14.39	3488	47.04	912	67.7745	912	69.3457
3487	40.86	3487	13.38	3487	14.32	3487	46.97	913	67.6905	913	69.3186
3486	40.76	3486	13.27	3486	14.25	3486	46.9	914	67.5823	914	69.2804
3485	40.66	3485	13.17	3485	14.18	3485	46.82	915	67.4495	915	69.2313
3484	40.57	3484	13.06	3484	14.12	3484	46.75	916	67.2952	916	69.1736
3483	40.47	3483	12.96	3483	14.05	3483	46.68	917	67.1259	917	69.1113
3482	40.38	3482	12.85	3482	13.98	3482	46.6	918	66.9512	918	69.0498
3481	40.28	3481	12.75	3481	13.91	3481	46.53	919	66.7849	919	68.9954
3480	40.19	3480	12.64	3480	13.84	3480	46.45	920	66.6449	920	68.9551
3479	40.1	3479	12.54	3479	13.78	3479	46.39	921	66.5514	921	68.9348
3478	40	3478	12.44	3478	13.72	3478	46.32	922	66.5232	922	68.9375
3477	39.91	3477	12.34	3477	13.65	3477	46.25	923	66.5718	923	68.9627
3476	39.82	3476	12.24	3476	13.59	3476	46.18	924	66.697	924	69.0074
3475	39.73	3475	12.14	3475	13.52	3475	46.11	925	66.8836	925	69.0654
3474	39.65	3474	12.04	3474	13.46	3474	46.05	926	67.1044	926	69.1286
3473	39.56	3473	11.94	3473	13.4	3473	45.98	927	67.3272	927	69.1892
3472	39.48	3472	11.85	3472	13.33	3472	45.9	928	67.5241	928	69.2417
3471	39.39	3471	11.75	3471	13.26	3471	45.83	929	67.6783	929	69.284
3470	39.31	3470	11.66	3470	13.2	3470	45.76	930	67.785	930	69.3155
3469	39.24	3469	11.57	3469	13.14	3469	45.69	931	67.8493	931	69.3374
3468	39.16	3468	11.49	3468	13.08	3468	45.63	932	67.8801	932	69.3519
3467	39.09	3467	11.4	3467	13.02	3467	45.57	933	67.886	933	69.3607
3466	39.03	3466	11.32	3466	12.96	3466	45.5	934	67.8726	934	69.3644
3465	38.96	3465	11.24	3465	12.9	3465	45.44	935	67.8423	935	69.3621
3464	38.91	3464	11.17	3464	12.85	3464	45.38	936	67.7956	936	69.3533
3463	38.85	3463	11.09	3463	12.79	3463	45.32	937	67.7305	937	69.3365
3462	38.8	3462	11.02	3462	12.73	3462	45.26	938	67.6421	938	69.3092
3461	38.75	3461	10.96	3461	12.68	3461	45.2	939	67.5217	939	69.2674
3460	38.71	3460	10.89	3460	12.62	3460	45.14	940	67.358	940	69.2071
3459	38.66	3459	10.83	3459	12.57	3459	45.08	941	67.1415	941	69.1249
3458	38.63	3458	10.77	3458	12.51	3458	45.02	942	66.8732	942	69.0201
3457	38.59	3457	10.71	3457	12.46	3457	44.96	943	66.5726	943	68.8978
3456	38.56	3456	10.66	3456	12.41	3456	44.91	944	66.2777	944	68.7703
3455	38.54	3455	10.61	3455	12.36	3455	44.86	945	66.0325	945	68.6537
3454	38.51	3454	10.56	3454	12.31	3454	44.81	946	65.8707	946	68.5635
3453	38.49	3453	10.51	3453	12.26	3453	44.76	947	65.8041	947	68.5106
3452	38.47	3452	10.47	3452	12.22	3452	44.72	948	65.8236	948	68.4984
3451	38.46	3451	10.43	3451	12.17	3451	44.67	949	65.9067	949	68.5223
3450	38.44	3450	10.39	3450	12.13	3450	44.63	950	66.0264	950	68.5713
3449	38.43	3449	10.36	3449	12.08	3449	44.59	951	66.1574	951	68.6323
3448	38.42	3448	10.32	3448	12.04	3448	44.55	952	66.2808	952	68.6947
3447	38.42	3447	10.29	3447	12.01	3447	44.51	953	66.3866	953	68.7515
3446	38.41	3446	10.26	3446	11.97	3446	44.47	954	66.4749	954	68.7998
3445	38.41	3445	10.23	3445	11.93	3445	44.42	955	66.5528	955	68.8396
3444	38.4	3444	10.21	3444	11.89	3444	44.39	956	66.6272	956	68.8728
3443	38.4	3443	10.18	3443	11.86	3443	44.35	957	66.6975	957	68.9006
3442	38.4	3442	10.15	3442	11.82	3442	44.32	958	66.755	958	68.9219
3441	38.4	3441	10.13	3441	11.79	3441	44.29	959	66.7896	959	68.9344
3440	38.4	3440	10.11	3440	11.75	3440	44.25	960	66.7973	960	68.9362
3439	38.4	3439	10.09	3439	11.72	3439	44.22	961	66.7816	961	68.9262
3438	38.39	3438	10.06	3438	11.69	3438	44.19	962	66.7489	962	68.904
3437	38.39	3437	10.04	3437	11.66	3437	44.17	963	66.703	963	68.8698
3436	38.39	3436	10.02	3436	11.63	3436	44.14	964	66.6435	964	68.8246
3435	38.39	3435	10	3435	11.6	3435	44.13	965	66.5665	965	68.7694
3434	38.39	3434	9.98	3434	11.58	3434	44.11	966	66.4673	966	68.7037
3433	38.38	3433	9.96	3433	11.56	3433	44.1	967	66.3418	967	68.6262
3432	38.38	3432	9.94	3432	11.53	3432	44.08	968	66.1858	968	68.5358
3431	38.37	3431	9.93	3431	11.51	3431	44.07	969	65.994	969	68.4309
3430	38.37	3430	9.91	3430	11.49	3430	44.05	970	65.7593	970	68.3102
3429	38.36	3429	9.89	3429	11.47	3429	44.04	971	65.4759	971	68.174
3428	38.35	3428	9.87	3428	11.46	3428	44.04	972	65.1449	972	68.026
3427	38.34	3427	9.85	3427	11.44	3427	44.03	973	64.7781	973	67.8737
3426	38.33	3426	9.83	3426	11.42	3426	44.03	974	64.4001	974	67.7273
3425	38.32	3425	9.81	3425	11.41	3425	44.03	975	64.0475	975	67.5992
3424	38.31	3424	9.79	3424	11.39	3424	44.04	976	63.7645	976	67.5029
3423	38.29	3423	9.77	3423	11.38	3423	44.04	977	63.5934	977	67.4495
3422	38.28	3422	9.75	3422	11.37	3422	44.05	978	63.5631	978	67.445
3421	38.26	3421	9.72	3421	11.35	3421	44.05	979	63.6803	979	67.4889
3420	38.25	3420	9.7	3420	11.34	3420	44.06	980	63.9273	980	67.5744
3419	38.23	3419	9.68	3419	11.33	3419	44.06	981	64.2679	981	67.689
3418	38.21	3418	9.66	3418	11.33	3418	44.07	982	64.6571	982	67.8179
3417	38.2	3417	9.63	3417	11.32	3417	44.08	983	65.053	983	67.947
3416	38.18	3416	9.61	3416	11.31	3416	44.09	984	65.4239	984	68.0668
3415	38.16	3415	9.59	3415	11.3	3415	44.1	985	65.7499	985	68.172
3414	38.14	3414	9.56	3414	11.3	3414	44.11	986	66.0224	986	68.2601
3413	38.12	3413	9.54	3413	11.29	3413	44.12	987	66.2407	987	68.3307
3412	38.1	3412	9.52	3412	11.29	3412	44.15	988	66.4097	988	68.3857
3411	38.08	3411	9.49	3411	11.28	3411	44.17	989	66.537	989	68.4275
3410	38.06	3410	9.47	3410	11.28	3410	44.2	990	66.6308	990	68.4585
3409	38.04	3409	9.45	3409	11.28	3409	44.23	991	66.6997	991	68.4817
3408	38.02	3408	9.43	3408	11.29	3408	44.26	992	66.753	992	68.5004
3407	38	3407	9.41	3407	11.29	3407	44.29	993	66.7991	993	68.5172
3406	37.98	3406	9.39	3406	11.29	3406	44.32	994	66.8441	994	68.5328
3405	37.95	3405	9.37	3405	11.29	3405	44.34	995	66.8901	995	68.5469
3404	37.93	3404	9.35	3404	11.29	3404	44.37	996	66.9355	996	68.5589
3403	37.91	3403	9.33	3403	11.29	3403	44.41	997	66.9755	997	68.5678
3402	37.89	3402	9.31	3402	11.29	3402	44.44	998	67.0041	998	68.5722
3401	37.87	3401	9.29	3401	11.3	3401	44.48	999	67.0157	999	68.5713
3400	37.85	3400	9.28	3400	11.3	3400	44.52	1000	67.0072	1000	68.5659
3399	37.83	3399	9.26	3399	11.31	3399	44.56	1001	66.977	1001	68.5572
3398	37.81	3398	9.25	3398	11.32	3398	44.6	1002	66.925	1002	68.5452
3397	37.8	3397	9.23	3397	11.33	3397	44.65	1003	66.8511	1003	68.529
3396	37.78	3396	9.22	3396	11.34	3396	44.69	1004	66.7547	1004	68.5071
3395	37.76	3395	9.21	3395	11.35	3395	44.73	1005	66.6332	1005	68.4771
3394	37.75	3394	9.2	3394	11.36	3394	44.77	1006	66.4817	1006	68.4359
3393	37.73	3393	9.19	3393	11.37	3393	44.81	1007	66.2944	1007	68.3804
3392	37.71	3392	9.18	3392	11.38	3392	44.85	1008	66.0644	1008	68.3082
3391	37.7	3391	9.17	3391	11.39	3391	44.9	1009	65.7837	1009	68.2165
3390	37.69	3390	9.16	3390	11.41	3390	44.95	1010	65.4405	1010	68.1014
3389	37.67	3389	9.15	3389	11.43	3389	45	1011	65.0205	1011	67.9592
3388	37.66	3388	9.15	3388	11.44	3388	45.05	1012	64.5105	1012	67.788
3387	37.65	3387	9.14	3387	11.46	3387	45.11	1013	63.9061	1013	67.5884
3386	37.63	3386	9.13	3386	11.48	3386	45.16	1014	63.2221	1014	67.3651
3385	37.62	3385	9.13	3385	11.49	3385	45.22	1015	62.5008	1015	67.1278
3384	37.61	3384	9.13	3384	11.51	3384	45.27	1016	61.8097	1016	66.8908
3383	37.6	3383	9.12	3383	11.53	3383	45.33	1017	61.2263	1017	66.6689
3382	37.59	3382	9.12	3382	11.55	3382	45.39	1018	60.812	1018	66.4734
3381	37.58	3381	9.12	3381	11.57	3381	45.46	1019	60.5905	1019	66.3106
3380	37.58	3380	9.12	3380	11.59	3380	45.52	1020	60.5412	1020	66.1826
3379	37.57	3379	9.12	3379	11.61	3379	45.59	1021	60.6082	1021	66.0882
3378	37.56	3378	9.12	3378	11.64	3378	45.66	1022	60.7198	1022	66.0234
3377	37.56	3377	9.12	3377	11.66	3377	45.73	1023	60.805	1023	65.9818
3376	37.55	3376	9.13	3376	11.69	3376	45.8	1024	60.8058	1024	65.9549
3375	37.55	3375	9.13	3375	11.72	3375	45.88	1025	60.6863	1025	65.9338
3374	37.54	3374	9.14	3374	11.74	3374	45.95	1026	60.4442	1026	65.9123
3373	37.54	3373	9.15	3373	11.77	3373	46.02	1027	60.1197	1027	65.8918
3372	37.54	3372	9.15	3372	11.8	3372	46.1	1028	59.792	1028	65.8811
3371	37.54	3371	9.16	3371	11.82	3371	46.18	1029	59.5619	1029	65.8918
3370	37.54	3370	9.17	3370	11.85	3370	46.26	1030	59.5251	1030	65.9331
3369	37.54	3369	9.19	3369	11.88	3369	46.34	1031	59.7459	1031	66.0105
3368	37.55	3368	9.2	3368	11.91	3368	46.42	1032	60.2329	1032	66.1266
3367	37.55	3367	9.21	3367	11.94	3367	46.51	1033	60.9269	1033	66.2784
3366	37.56	3366	9.23	3366	11.97	3366	46.59	1034	61.7142	1034	66.4534
3365	37.56	3365	9.24	3365	12.01	3365	46.68	1035	62.4678	1035	66.6326
3364	37.57	3364	9.26	3364	12.04	3364	46.77	1036	63.0963	1036	66.7981
3363	37.58	3363	9.28	3363	12.07	3363	46.86	1037	63.5717	1037	66.9399
3362	37.59	3362	9.3	3362	12.11	3362	46.94	1038	63.9229	1038	67.0571
3361	37.6	3361	9.32	3361	12.14	3361	47.03	1039	64.2059	1039	67.1546
3360	37.61	3360	9.34	3360	12.17	3360	47.12	1040	64.4746	1040	67.2386
3359	37.62	3359	9.36	3359	12.21	3359	47.2	1041	64.7623	1041	67.3124
3358	37.63	3358	9.38	3358	12.24	3358	47.29	1042	65.0767	1042	67.3769
3357	37.64	3357	9.41	3357	12.28	3357	47.37	1043	65.4044	1043	67.4316
3356	37.65	3356	9.43	3356	12.31	3356	47.46	1044	65.7202	1044	67.4762
3355	37.67	3355	9.45	3355	12.35	3355	47.54	1045	65.998	1045	67.5087
3354	37.68	3354	9.48	3354	12.38	3354	47.63	1046	66.2186	1046	67.5255
3353	37.7	3353	9.5	3353	12.42	3353	47.71	1047	66.3749	1047	67.5231
3352	37.71	3352	9.53	3352	12.45	3352	47.79	1048	66.4702	1048	67.5015
3351	37.73	3351	9.56	3351	12.48	3351	47.87	1049	66.5142	1049	67.4645
3350	37.74	3350	9.58	3350	12.52	3350	47.95	1050	66.5184	1050	67.4183
3349	37.76	3349	9.61	3349	12.56	3349	48.03	1051	66.4926	1051	67.3706
3348	37.78	3348	9.64	3348	12.59	3348	48.12	1052	66.4431	1052	67.3285
3347	37.8	3347	9.66	3347	12.63	3347	48.21	1053	66.3694	1053	67.2951
3346	37.82	3346	9.69	3346	12.66	3346	48.29	1054	66.263	1054	67.2661
3345	37.84	3345	9.72	3345	12.69	3345	48.37	1055	66.1097	1055	67.2322
3344	37.86	3344	9.75	3344	12.73	3344	48.45	1056	65.896	1056	67.1839
3343	37.88	3343	9.78	3343	12.76	3343	48.53	1057	65.6154	1057	67.1153
3342	37.9	3342	9.81	3342	12.8	3342	48.61	1058	65.2732	1058	67.0264
3341	37.92	3341	9.84	3341	12.83	3341	48.69	1059	64.8904	1059	66.9227
3340	37.94	3340	9.87	3340	12.87	3340	48.76	1060	64.5023	1060	66.8136
3339	37.96	3339	9.9	3339	12.9	3339	48.84	1061	64.1525	1061	66.7091
3338	37.98	3338	9.93	3338	12.93	3338	48.92	1062	63.8821	1062	66.6168
3337	38	3337	9.96	3337	12.97	3337	49	1063	63.7207	1063	66.5427
3336	38.02	3336	9.99	3336	13	3336	49.08	1064	63.6803	1064	66.4936
3335	38.04	3335	10.02	3335	13.04	3335	49.16	1065	63.7536	1065	66.4764
3334	38.06	3334	10.06	3334	13.07	3334	49.23	1066	63.9177	1066	66.4972
3333	38.08	3333	10.09	3333	13.11	3333	49.31	1067	64.1415	1067	66.5576
3332	38.11	3332	10.12	3332	13.15	3332	49.39	1068	64.3932	1068	66.6529
3331	38.13	3331	10.15	3331	13.18	3331	49.47	1069	64.6474	1069	66.7703
3330	38.15	3330	10.18	3330	13.22	3330	49.54	1070	64.8876	1070	66.8931
3329	38.17	3329	10.21	3329	13.26	3329	49.62	1071	65.1073	1071	67.0079
3328	38.19	3328	10.25	3328	13.3	3328	49.69	1072	65.3077	1072	67.1093
3327	38.21	3327	10.28	3327	13.33	3327	49.77	1073	65.4926	1073	67.1983
3326	38.23	3326	10.31	3326	13.37	3326	49.84	1074	65.6627	1074	67.2775
3325	38.25	3325	10.34	3325	13.41	3325	49.91	1075	65.8138	1075	67.3496
3324	38.27	3324	10.37	3324	13.45	3324	49.98	1076	65.9386	1076	67.4167
3323	38.29	3323	10.41	3323	13.48	3323	50.05	1077	66.0291	1077	67.4795
3322	38.32	3322	10.44	3322	13.52	3322	50.12	1078	66.0786	1078	67.5361
3321	38.34	3321	10.47	3321	13.56	3321	50.19	1079	66.083	1079	67.5831
3320	38.36	3320	10.5	3320	13.59	3320	50.26	1080	66.0427	1080	67.6176
3319	38.38	3319	10.53	3319	13.63	3319	50.33	1081	65.9613	1081	67.6368
3318	38.4	3318	10.56	3318	13.66	3318	50.39	1082	65.8446	1082	67.6383
3317	38.42	3317	10.59	3317	13.69	3317	50.46	1083	65.6994	1083	67.6216
3316	38.44	3316	10.62	3316	13.73	3316	50.52	1084	65.5329	1084	67.5882
3315	38.46	3315	10.65	3315	13.76	3315	50.59	1085	65.3502	1085	67.5404
3314	38.48	3314	10.69	3314	13.8	3314	50.65	1086	65.1546	1086	67.4794
3313	38.5	3313	10.72	3313	13.83	3313	50.71	1087	64.9477	1087	67.4064
3312	38.52	3312	10.75	3312	13.87	3312	50.77	1088	64.732	1088	67.3248
3311	38.54	3311	10.78	3311	13.9	3311	50.82	1089	64.5102	1089	67.2389
3310	38.56	3310	10.81	3310	13.93	3310	50.88	1090	64.285	1090	67.1521
3309	38.58	3309	10.84	3309	13.96	3309	50.94	1091	64.0584	1091	67.0668
3308	38.6	3308	10.87	3308	14	3308	51	1092	63.8313	1092	66.984
3307	38.62	3307	10.9	3307	14.03	3307	51.05	1093	63.604	1093	66.9036
3306	38.64	3306	10.93	3306	14.06	3306	51.11	1094	63.3764	1094	66.825
3305	38.66	3305	10.96	3305	14.09	3305	51.17	1095	63.1513	1095	66.7499
3304	38.68	3304	10.99	3304	14.12	3304	51.22	1096	62.9365	1096	66.6842
3303	38.7	3303	11.03	3303	14.16	3303	51.28	1097	62.7443	1097	66.635
3302	38.72	3302	11.06	3302	14.19	3302	51.33	1098	62.5898	1098	66.6082
3301	38.74	3301	11.09	3301	14.22	3301	51.38	1099	62.4893	1099	66.608
3300	38.76	3300	11.12	3300	14.24	3300	51.43	1100	62.4587	1100	66.6377
3299	38.78	3299	11.16	3299	14.27	3299	51.48	1101	62.51	1101	66.6988
3298	38.8	3298	11.19	3298	14.3	3298	51.52	1102	62.6488	1102	66.7898
3297	38.82	3297	11.22	3297	14.33	3297	51.57	1103	62.873	1103	66.9069
3296	38.84	3296	11.25	3296	14.36	3296	51.62	1104	63.1738	1104	67.0442
3295	38.86	3295	11.29	3295	14.38	3295	51.67	1105	63.5358	1105	67.1942
3294	38.88	3294	11.32	3294	14.41	3294	51.71	1106	63.937	1106	67.3474
3293	38.9	3293	11.35	3293	14.44	3293	51.75	1107	64.3515	1107	67.4957
3292	38.92	3292	11.39	3292	14.47	3292	51.8	1108	64.754	1108	67.6345
3291	38.94	3291	11.42	3291	14.5	3291	51.84	1109	65.1232	1109	67.7619
3290	38.96	3290	11.45	3290	14.52	3290	51.89	1110	65.445	1110	67.8764
3289	38.98	3289	11.48	3289	14.55	3289	51.93	1111	65.7135	1111	67.9775
3288	38.99	3288	11.52	3288	14.57	3288	51.97	1112	65.9321	1112	68.0659
3287	39.01	3287	11.55	3287	14.6	3287	52.01	1113	66.1093	1113	68.1429
3286	39.03	3286	11.58	3286	14.63	3286	52.05	1114	66.2544	1114	68.2091
3285	39.05	3285	11.61	3285	14.65	3285	52.09	1115	66.3751	1115	68.2651
3284	39.07	3284	11.64	3284	14.68	3284	52.13	1116	66.4768	1116	68.3127
3283	39.08	3283	11.68	3283	14.7	3283	52.17	1117	66.563	1117	68.3538
3282	39.1	3282	11.71	3282	14.73	3282	52.2	1118	66.6355	1118	68.3897
3281	39.12	3281	11.74	3281	14.75	3281	52.24	1119	66.6954	1119	68.4213
3280	39.13	3280	11.77	3280	14.77	3280	52.28	1120	66.7432	1120	68.4502
3279	39.15	3279	11.8	3279	14.8	3279	52.32	1121	66.7792	1121	68.477
3278	39.16	3278	11.83	3278	14.82	3278	52.35	1122	66.8021	1122	68.5004
3277	39.18	3277	11.86	3277	14.84	3277	52.38	1123	66.8102	1123	68.5192
3276	39.19	3276	11.88	3276	14.87	3276	52.42	1124	66.8017	1124	68.5338
3275	39.21	3275	11.91	3275	14.89	3275	52.45	1125	66.776	1125	68.5456
3274	39.22	3274	11.94	3274	14.91	3274	52.48	1126	66.7352	1126	68.5558
3273	39.24	3273	11.97	3273	14.93	3273	52.51	1127	66.6857	1127	68.5655
3272	39.25	3272	12	3272	14.95	3272	52.55	1128	66.6399	1128	68.5767
3271	39.26	3271	12.02	3271	14.97	3271	52.58	1129	66.6119	1129	68.5921
3270	39.27	3270	12.05	3270	14.99	3270	52.61	1130	66.6112	1130	68.6129
3269	39.29	3269	12.08	3269	15	3269	52.64	1131	66.6388	1131	68.6395
3268	39.3	3268	12.11	3268	15.02	3268	52.66	1132	66.6871	1132	68.6718
3267	39.31	3267	12.14	3267	15.03	3267	52.68	1133	66.7434	1133	68.7079
3266	39.32	3266	12.17	3266	15.04	3266	52.71	1134	66.7943	1134	68.7441
3265	39.33	3265	12.19	3265	15.05	3265	52.73	1135	66.8303	1135	68.7763
3264	39.35	3264	12.22	3264	15.05	3264	52.75	1136	66.8472	1136	68.8019
3263	39.36	3263	12.25	3263	15.06	3263	52.77	1137	66.8435	1137	68.8187
3262	39.37	3262	12.29	3262	15.06	3262	52.79	1138	66.8177	1138	68.8236
3261	39.38	3261	12.32	3261	15.05	3261	52.81	1139	66.7665	1139	68.8137
3260	39.39	3260	12.35	3260	15.04	3260	52.82	1140	66.6865	1140	68.7872
3259	39.41	3259	12.38	3259	15.03	3259	52.84	1141	66.5753	1141	68.7444
3258	39.42	3258	12.42	3258	15.01	3258	52.84	1142	66.4323	1142	68.6859
3257	39.44	3257	12.45	3257	14.99	3257	52.84	1143	66.2596	1143	68.6144
3256	39.45	3256	12.49	3256	14.97	3256	52.84	1144	66.0628	1144	68.5343
3255	39.47	3255	12.52	3255	14.95	3255	52.83	1145	65.851	1145	68.4511
3254	39.48	3254	12.56	3254	14.93	3254	52.83	1146	65.6362	1146	68.3708
3253	39.5	3253	12.6	3253	14.91	3253	52.83	1147	65.4349	1147	68.2996
3252	39.52	3252	12.64	3252	14.9	3252	52.84	1148	65.2673	1148	68.2455
3251	39.54	3251	12.68	3251	14.9	3251	52.85	1149	65.1555	1149	68.215
3250	39.56	3250	12.73	3250	14.92	3250	52.87	1150	65.1178	1150	68.2107
3249	39.59	3249	12.77	3249	14.94	3249	52.9	1151	65.1634	1151	68.2312
3248	39.61	3248	12.81	3248	14.98	3248	52.94	1152	65.2884	1152	68.2725
3247	39.64	3247	12.86	3247	15.02	3247	52.99	1153	65.4725	1153	68.3275
3246	39.66	3246	12.91	3246	15.07	3246	53.05	1154	65.6818	1154	68.3861
3245	39.69	3245	12.96	3245	15.13	3245	53.11	1155	65.8786	1155	68.4382
3244	39.72	3244	13.01	3244	15.19	3244	53.18	1156	66.0321	1156	68.4759
3243	39.75	3243	13.06	3243	15.26	3243	53.25	1157	66.1249	1157	68.4948
3242	39.78	3242	13.11	3242	15.32	3242	53.32	1158	66.1532	1158	68.4931
3241	39.82	3241	13.16	3241	15.39	3241	53.39	1159	66.122	1159	68.4723
3240	39.85	3240	13.21	3240	15.46	3240	53.47	1160	66.0403	1160	68.436
3239	39.89	3239	13.26	3239	15.53	3239	53.55	1161	65.9167	1161	68.3881
3238	39.92	3238	13.31	3238	15.59	3238	53.63	1162	65.7581	1162	68.3308
3237	39.96	3237	13.36	3237	15.66	3237	53.7	1163	65.5723	1163	68.2661
3236	40	3236	13.42	3236	15.73	3236	53.77	1164	65.3722	1164	68.1984
3235	40.03	3235	13.47	3235	15.79	3235	53.85	1165	65.1783	1165	68.1344
3234	40.07	3234	13.52	3234	15.85	3234	53.92	1166	65.0159	1166	68.0816
3233	40.11	3233	13.57	3233	15.91	3233	53.99	1167	64.9106	1167	68.0486
3232	40.15	3232	13.62	3232	15.96	3232	54.06	1168	64.8833	1168	68.0442
3231	40.19	3231	13.67	3231	16.02	3231	54.12	1169	64.9455	1169	68.0743
3230	40.23	3230	13.72	3230	16.07	3230	54.19	1170	65.0979	1170	68.1402
3229	40.27	3229	13.77	3229	16.11	3229	54.26	1171	65.3302	1171	68.2377
3228	40.31	3228	13.82	3228	16.16	3228	54.32	1172	65.6217	1172	68.359
3227	40.34	3227	13.87	3227	16.21	3227	54.38	1173	65.9431	1173	68.4931
3226	40.38	3226	13.92	3226	16.25	3226	54.44	1174	66.2612	1174	68.6272
3225	40.42	3225	13.97	3225	16.29	3225	54.49	1175	66.5469	1175	68.7506
3224	40.46	3224	14.02	3224	16.33	3224	54.55	1176	66.7823	1176	68.8568
3223	40.5	3223	14.06	3223	16.37	3223	54.61	1177	66.9611	1177	68.9432
3222	40.53	3222	14.11	3222	16.41	3222	54.66	1178	67.0863	1178	69.0097
3221	40.57	3221	14.16	3221	16.45	3221	54.72	1179	67.1665	1179	69.0582
3220	40.61	3220	14.21	3220	16.49	3220	54.77	1180	67.2134	1180	69.0933
3219	40.65	3219	14.25	3219	16.52	3219	54.82	1181	67.2388	1181	69.1198
3218	40.68	3218	14.3	3218	16.56	3218	54.87	1182	67.2515	1182	69.1414
3217	40.72	3217	14.35	3217	16.59	3217	54.92	1183	67.256	1183	69.1598
3216	40.75	3216	14.4	3216	16.63	3216	54.97	1184	67.2537	1184	69.1761
3215	40.79	3215	14.44	3215	16.66	3215	55.03	1185	67.2436	1185	69.1901
3214	40.83	3214	14.49	3214	16.7	3214	55.08	1186	67.2245	1186	69.2004
3213	40.86	3213	14.54	3213	16.73	3213	55.13	1187	67.1963	1187	69.2055
3212	40.9	3212	14.59	3212	16.76	3212	55.17	1188	67.1616	1188	69.2059
3211	40.93	3211	14.63	3211	16.79	3211	55.22	1189	67.1249	1189	69.2029
3210	40.97	3210	14.68	3210	16.83	3210	55.26	1190	67.0909	1190	69.1976
3209	41	3209	14.73	3209	16.86	3209	55.31	1191	67.0636	1191	69.191
3208	41.04	3208	14.78	3208	16.89	3208	55.35	1192	67.0462	1192	69.1849
3207	41.08	3207	14.83	3207	16.91	3207	55.39	1193	67.0398	1193	69.1809
3206	41.11	3206	14.88	3206	16.94	3206	55.43	1194	67.0434	1194	69.1798
3205	41.15	3205	14.93	3205	16.97	3205	55.48	1195	67.0545	1195	69.1817
3204	41.19	3204	14.98	3204	17.01	3204	55.52	1196	67.0708	1196	69.1873
3203	41.22	3203	15.03	3203	17.04	3203	55.57	1197	67.09	1197	69.1966
3202	41.26	3202	15.08	3202	17.08	3202	55.62	1198	67.1094	1198	69.2082
3201	41.3	3201	15.13	3201	17.12	3201	55.67	1199	67.1257	1199	69.2198
3200	41.33	3200	15.18	3200	17.16	3200	55.71	1200	67.1368	1200	69.2301
3199	41.37	3199	15.24	3199	17.2	3199	55.76	1201	67.1414	1201	69.2385
3198	41.41	3198	15.29	3198	17.24	3198	55.82	1202	67.1388	1202	69.2441
3197	41.44	3197	15.35	3197	17.28	3197	55.87	1203	67.1291	1203	69.2466
3196	41.48	3196	15.4	3196	17.32	3196	55.92	1204	67.113	1204	69.2464
3195	41.52	3195	15.46	3195	17.36	3195	55.96	1205	67.0913	1205	69.2443
3194	41.55	3194	15.52	3194	17.39	3194	56.01	1206	67.0634	1206	69.24
3193	41.59	3193	15.57	3193	17.43	3193	56.05	1207	67.0275	1207	69.2331
3192	41.62	3192	15.63	3192	17.46	3192	56.09	1208	66.9821	1208	69.2233
3191	41.66	3191	15.69	3191	17.5	3191	56.13	1209	66.9265	1209	69.2108
3190	41.69	3190	15.74	3190	17.53	3190	56.17	1210	66.8615	1210	69.195
3189	41.73	3189	15.8	3189	17.56	3189	56.21	1211	66.7899	1211	69.1758
3188	41.76	3188	15.86	3188	17.6	3188	56.26	1212	66.7178	1212	69.1555
3187	41.79	3187	15.91	3187	17.63	3187	56.3	1213	66.6529	1213	69.1376
3186	41.82	3186	15.97	3186	17.67	3186	56.34	1214	66.6022	1214	69.1244
3185	41.85	3185	16.02	3185	17.7	3185	56.38	1215	66.5703	1215	69.117
3184	41.89	3184	16.08	3184	17.73	3184	56.42	1216	66.5585	1216	69.1158
3183	41.92	3183	16.13	3183	17.77	3183	56.47	1217	66.5635	1217	69.1198
3182	41.95	3182	16.18	3182	17.81	3182	56.51	1218	66.5778	1218	69.1264
3181	41.98	3181	16.24	3181	17.84	3181	56.55	1219	66.5924	1219	69.133
3180	42.01	3180	16.29	3180	17.88	3180	56.59	1220	66.5993	1220	69.1383
3179	42.03	3179	16.34	3179	17.91	3179	56.63	1221	66.5935	1221	69.1411
3178	42.06	3178	16.38	3178	17.94	3178	56.66	1222	66.5732	1222	69.1398
3177	42.09	3177	16.43	3177	17.96	3177	56.7	1223	66.5395	1223	69.1326
3176	42.12	3176	16.48	3176	17.98	3176	56.72	1224	66.4955	1224	69.1195
3175	42.14	3175	16.52	3175	17.99	3175	56.75	1225	66.4444	1225	69.1015
3174	42.16	3174	16.56	3174	17.99	3174	56.77	1226	66.388	1226	69.0791
3173	42.19	3173	16.6	3173	17.99	3173	56.78	1227	66.3264	1227	69.0531
3172	42.21	3172	16.63	3172	17.98	3172	56.8	1228	66.2601	1228	69.0249
3171	42.23	3171	16.66	3171	17.96	3171	56.8	1229	66.1895	1229	68.9957
3170	42.24	3170	16.68	3170	17.94	3170	56.8	1230	66.1137	1230	68.9652
3169	42.26	3169	16.69	3169	17.91	3169	56.8	1231	66.0306	1231	68.9326
3168	42.27	3168	16.69	3168	17.87	3168	56.79	1232	65.937	1232	68.897
3167	42.27	3167	16.69	3167	17.82	3167	56.78	1233	65.8288	1233	68.8574
3166	42.28	3166	16.67	3166	17.76	3166	56.75	1234	65.7001	1234	68.8114
3165	42.28	3165	16.65	3165	17.69	3165	56.72	1235	65.5449	1235	68.7564
3164	42.28	3164	16.62	3164	17.61	3164	56.68	1236	65.3586	1236	68.6907
3163	42.28	3163	16.59	3163	17.51	3163	56.63	1237	65.1395	1237	68.6134
3162	42.27	3162	16.56	3162	17.4	3162	56.56	1238	64.8898	1238	68.5232
3161	42.27	3161	16.52	3161	17.28	3161	56.48	1239	64.6186	1239	68.4206
3160	42.27	3160	16.48	3160	17.14	3160	56.39	1240	64.3404	1240	68.3098
3159	42.26	3159	16.44	3159	16.98	3159	56.28	1241	64.0707	1241	68.1978
3158	42.26	3158	16.4	3158	16.8	3158	56.15	1242	63.8186	1242	68.0908
3157	42.26	3157	16.37	3157	16.59	3157	56	1243	63.5845	1243	67.9925
3156	42.26	3156	16.35	3156	16.36	3156	55.83	1244	63.3617	1244	67.9036
3155	42.26	3155	16.33	3155	16.12	3155	55.64	1245	63.1429	1245	67.822
3154	42.27	3154	16.33	3154	15.88	3154	55.45	1246	62.9249	1246	67.7439
3153	42.28	3153	16.34	3153	15.69	3153	55.28	1247	62.7125	1247	67.6667
3152	42.3	3152	16.36	3152	15.54	3152	55.16	1248	62.5169	1248	67.591
3151	42.31	3151	16.39	3151	15.45	3151	55.08	1249	62.351	1249	67.52
3150	42.33	3150	16.42	3150	15.37	3150	55.02	1250	62.2232	1250	67.4569
3149	42.34	3149	16.45	3149	15.27	3149	54.94	1251	62.1353	1251	67.4046
3148	42.36	3148	16.48	3148	15.11	3148	54.8	1252	62.0844	1252	67.3662
3147	42.37	3147	16.51	3147	14.89	3147	54.61	1253	62.0662	1253	67.3437
3146	42.37	3146	16.54	3146	14.65	3146	54.39	1254	62.0768	1254	67.3379
3145	42.38	3145	16.55	3145	14.43	3145	54.17	1255	62.1137	1255	67.3479
3144	42.38	3144	16.57	3144	14.33	3144	54.02	1256	62.1731	1256	67.3713
3143	42.38	3143	16.58	3143	14.4	3143	54.03	1257	62.247	1257	67.4033
3142	42.37	3142	16.58	3142	14.67	3142	54.22	1258	62.3226	1258	67.4367
3141	42.35	3141	16.57	3141	15.11	3141	54.58	1259	62.3851	1259	67.4649
3140	42.34	3140	16.55	3140	15.62	3140	55.03	1260	62.4222	1260	67.4842
3139	42.32	3139	16.51	3139	16.08	3139	55.48	1261	62.4254	1261	67.4941
3138	42.3	3138	16.48	3138	16.41	3138	55.83	1262	62.3906	1262	67.4947
3137	42.27	3137	16.44	3137	16.58	3137	56.04	1263	62.3175	1263	67.4867
3136	42.25	3136	16.4	3136	16.57	3136	56.09	1264	62.2091	1264	67.4715
3135	42.24	3135	16.36	3135	16.41	3135	56.01	1265	62.0695	1265	67.4501
3134	42.23	3134	16.33	3134	16.1	3134	55.78	1266	61.9025	1266	67.4225
3133	42.22	3133	16.32	3133	15.64	3133	55.4	1267	61.7107	1267	67.3876
3132	42.23	3132	16.32	3132	14.98	3132	54.82	1268	61.4955	1268	67.3452
3131	42.24	3131	16.33	3131	14.13	3131	53.99	1269	61.2567	1269	67.2945
3130	42.26	3130	16.35	3130	13.05	3130	52.85	1270	60.9921	1270	67.2338
3129	42.29	3129	16.39	3129	11.81	3129	51.43	1271	60.6989	1271	67.1623
3128	42.33	3128	16.44	3128	10.5	3128	49.81	1272	60.3742	1272	67.0805
3127	42.37	3127	16.51	3127	9.26	3127	48.18	1273	60.0151	1273	66.9891
3126	42.43	3126	16.59	3126	8.26	3126	46.8	1274	59.6185	1274	66.8872
3125	42.48	3125	16.69	3125	7.61	3125	45.9	1275	59.1822	1275	66.7736
3124	42.55	3124	16.8	3124	7.4	3124	45.62	1276	58.7059	1276	66.6478
3123	42.61	3123	16.92	3123	7.63	3123	45.97	1277	58.1915	1277	66.5104
3122	42.68	3122	17.05	3122	8.25	3122	46.84	1278	57.6424	1278	66.3616
3121	42.74	3121	17.18	3121	9.15	3121	48.02	1279	57.063	1279	66.2019
3120	42.81	3120	17.32	3120	10.19	3120	49.32	1280	56.4601	1280	66.0327
3119	42.87	3119	17.45	3119	11.28	3119	50.58	1281	55.8431	1281	65.8563
3118	42.93	3118	17.59	3118	12.31	3118	51.71	1282	55.2261	1282	65.6753
3117	42.99	3117	17.72	3117	13.24	3117	52.67	1283	54.6302	1283	65.4942
3116	43.05	3116	17.86	3116	14.04	3116	53.46	1284	54.0835	1284	65.3187
3115	43.12	3115	17.99	3115	14.73	3115	54.1	1285	53.6155	1285	65.1534
3114	43.18	3114	18.12	3114	15.32	3114	54.63	1286	53.2458	1286	64.9994
3113	43.24	3113	18.25	3113	15.82	3113	55.06	1287	52.9755	1287	64.854
3112	43.31	3112	18.37	3112	16.26	3112	55.43	1288	52.7819	1288	64.7124
3111	43.38	3111	18.5	3111	16.65	3111	55.75	1289	52.6227	1289	64.5689
3110	43.46	3110	18.63	3110	16.99	3110	56.03	1290	52.4493	1290	64.4179
3109	43.54	3109	18.75	3109	17.3	3109	56.28	1291	52.2238	1291	64.2569
3108	43.63	3108	18.88	3108	17.58	3108	56.5	1292	51.9309	1292	64.0888
3107	43.73	3107	19.01	3107	17.83	3107	56.69	1293	51.5776	1293	63.9195
3106	43.83	3106	19.14	3106	18.07	3106	56.87	1294	51.1836	1294	63.7556
3105	43.94	3105	19.28	3105	18.3	3105	57.03	1295	50.7696	1295	63.6027
3104	44.05	3104	19.41	3104	18.53	3104	57.19	1296	50.3519	1296	63.4659
3103	44.17	3103	19.54	3103	18.75	3103	57.35	1297	49.9425	1297	63.3491
3102	44.29	3102	19.68	3102	18.97	3102	57.5	1298	49.556	1298	63.255
3101	44.41	3101	19.81	3101	19.18	3101	57.64	1299	49.2153	1299	63.1868
3100	44.54	3100	19.94	3100	19.37	3100	57.77	1300	48.9522	1300	63.1489
3099	44.66	3099	20.07	3099	19.55	3099	57.89	1301	48.7989	1301	63.1439
3098	44.78	3098	20.2	3098	19.7	3098	57.99	1302	48.7755	1302	63.1702
3097	44.9	3097	20.33	3097	19.82	3097	58.07	1303	48.8819	1303	63.2214
3096	45.02	3096	20.45	3096	19.92	3096	58.12	1304	49.0941	1304	63.2876
3095	45.13	3095	20.57	3095	19.98	3095	58.16	1305	49.3692	1305	63.3571
3094	45.24	3094	20.69	3094	20.01	3094	58.17	1306	49.6547	1306	63.4177
3093	45.35	3093	20.8	3093	20.01	3093	58.16	1307	49.902	1307	63.4603
3092	45.45	3092	20.91	3092	19.98	3092	58.14	1308	50.0761	1308	63.4811
3091	45.56	3091	21.02	3091	19.94	3091	58.1	1309	50.1588	1309	63.4801
3090	45.66	3090	21.13	3090	19.89	3090	58.05	1310	50.1483	1310	63.4592
3089	45.75	3089	21.23	3089	19.84	3089	58.01	1311	50.0581	1311	63.4226
3088	45.85	3088	21.33	3088	19.79	3088	57.97	1312	49.9169	1312	63.3786
3087	45.94	3087	21.43	3087	19.77	3087	57.95	1313	49.7654	1313	63.3386
3086	46.04	3086	21.53	3086	19.77	3086	57.94	1314	49.6485	1314	63.3146
3085	46.13	3085	21.63	3085	19.8	3085	57.96	1315	49.6058	1315	63.3156
3084	46.22	3084	21.73	3084	19.84	3084	57.98	1316	49.6627	1316	63.3454
3083	46.31	3083	21.83	3083	19.89	3083	58.01	1317	49.825	1317	63.401
3082	46.4	3082	21.93	3082	19.95	3082	58.04	1318	50.0804	1318	63.4746
3081	46.49	3081	22.03	3081	20.01	3081	58.07	1319	50.4054	1319	63.5577
3080	46.58	3080	22.13	3080	20.05	3080	58.09	1320	50.7728	1320	63.644
3079	46.67	3079	22.23	3079	20.07	3079	58.1	1321	51.1564	1321	63.7266
3078	46.77	3078	22.32	3078	20.08	3078	58.09	1322	51.5338	1322	63.7977
3077	46.86	3077	22.42	3077	20.06	3077	58.07	1323	51.8892	1323	63.8498
3076	46.95	3076	22.52	3076	20.02	3076	58.03	1324	52.2125	1324	63.8789
3075	47.04	3075	22.62	3075	19.95	3075	57.97	1325	52.4969	1325	63.8834
3074	47.13	3074	22.71	3074	19.86	3074	57.88	1326	52.7357	1326	63.8626
3073	47.22	3073	22.81	3073	19.74	3073	57.78	1327	52.9224	1327	63.8163
3072	47.3	3072	22.9	3072	19.61	3072	57.68	1328	53.0518	1328	63.7467
3071	47.39	3071	23	3071	19.48	3071	57.57	1329	53.1223	1329	63.6581
3070	47.48	3070	23.09	3070	19.37	3070	57.48	1330	53.1393	1330	63.5585
3069	47.57	3069	23.18	3069	19.27	3069	57.41	1331	53.1193	1331	63.4613
3068	47.66	3068	23.27	3068	19.2	3068	57.37	1332	53.091	1332	63.3846
3067	47.74	3067	23.36	3067	19.15	3067	57.34	1333	53.0897	1333	63.3457
3066	47.83	3066	23.45	3066	19.12	3066	57.32	1334	53.1459	1334	63.353
3065	47.91	3065	23.54	3065	19.09	3065	57.31	1335	53.273	1335	63.4015
3064	48	3064	23.62	3064	19.07	3064	57.3	1336	53.4584	1336	63.4713
3063	48.08	3063	23.71	3063	19.09	3063	57.3	1337	53.6623	1337	63.5315
3062	48.17	3062	23.79	3062	19.14	3062	57.34	1338	53.8293	1338	63.5495
3061	48.25	3061	23.87	3061	19.26	3061	57.41	1339	53.9099	1339	63.5051
3060	48.33	3060	23.95	3060	19.46	3060	57.54	1340	53.8799	1340	63.3994
3059	48.41	3059	24.03	3059	19.71	3059	57.7	1341	53.7478	1341	63.2507
3058	48.5	3058	24.11	3058	19.99	3058	57.88	1342	53.5491	1342	63.0825
3057	48.58	3057	24.19	3057	20.26	3057	58.05	1343	53.3348	1343	62.9131
3056	48.66	3056	24.27	3056	20.5	3056	58.2	1344	53.156	1344	62.7535
3055	48.74	3055	24.35	3055	20.67	3055	58.3	1345	53.0493	1345	62.6069
3054	48.82	3054	24.43	3054	20.77	3054	58.35	1346	53.0269	1346	62.4707
3053	48.9	3053	24.5	3053	20.8	3053	58.36	1347	53.0747	1347	62.3396
3052	48.98	3052	24.57	3052	20.77	3052	58.33	1348	53.1611	1348	62.2078
3051	49.06	3051	24.65	3051	20.69	3051	58.26	1349	53.2502	1349	62.0727
3050	49.13	3050	24.71	3050	20.57	3050	58.16	1350	53.3149	1350	61.9366
3049	49.21	3049	24.78	3049	20.41	3049	58.02	1351	53.3442	1351	61.8083
3048	49.28	3048	24.85	3048	20.2	3048	57.85	1352	53.3415	1352	61.6997
3047	49.36	3047	24.91	3047	19.99	3047	57.69	1353	53.3175	1353	61.6178
3046	49.43	3046	24.97	3046	19.82	3046	57.55	1354	53.2829	1354	61.5611
3045	49.49	3045	25.03	3045	19.74	3045	57.49	1355	53.2458	1355	61.5206
3044	49.56	3044	25.08	3044	19.78	3044	57.53	1356	53.2119	1356	61.4853
3043	49.63	3043	25.13	3043	19.93	3043	57.65	1357	53.1833	1357	61.4455
3042	49.69	3042	25.18	3042	20.17	3042	57.82	1358	53.1561	1358	61.3908
3041	49.75	3041	25.22	3041	20.42	3041	57.99	1359	53.1193	1359	61.3088
3040	49.81	3040	25.26	3040	20.64	3040	58.13	1360	53.0551	1360	61.1832
3039	49.87	3039	25.3	3039	20.8	3039	58.22	1361	52.942	1361	60.995
3038	49.92	3038	25.34	3038	20.9	3038	58.28	1362	52.7602	1362	60.7299
3037	49.98	3037	25.38	3037	20.96	3037	58.32	1363	52.4972	1363	60.385
3036	50.03	3036	25.41	3036	20.99	3036	58.34	1364	52.1475	1364	59.9671
3035	50.08	3035	25.45	3035	20.99	3035	58.34	1365	51.7039	1365	59.4782
3034	50.13	3034	25.48	3034	20.97	3034	58.33	1366	51.1497	1366	58.9023
3033	50.17	3033	25.51	3033	20.94	3033	58.31	1367	50.4633	1367	58.2101
3032	50.22	3032	25.54	3032	20.91	3032	58.28	1368	49.6282	1368	57.3745
3031	50.26	3031	25.57	3031	20.93	3031	58.28	1369	48.6416	1369	56.3825
3030	50.31	3030	25.59	3030	21.02	3030	58.32	1370	47.5097	1370	55.2319
3029	50.35	3029	25.62	3029	21.2	3029	58.41	1371	46.2356	1371	53.9171
3028	50.39	3028	25.65	3028	21.47	3028	58.55	1372	44.8136	1372	52.4208
3027	50.43	3027	25.68	3027	21.8	3027	58.73	1373	43.2389	1373	50.7259
3026	50.47	3026	25.71	3026	22.14	3026	58.92	1374	41.5265	1374	48.8421
3025	50.51	3025	25.75	3025	22.47	3025	59.1	1375	39.7125	1375	46.8096
3024	50.55	3024	25.78	3024	22.75	3024	59.24	1376	37.8134	1376	44.6492
3023	50.59	3023	25.81	3023	22.94	3023	59.34	1377	35.7697	1377	42.2867
3022	50.63	3022	25.85	3022	23.05	3022	59.38	1378	33.4314	1378	39.5281
3021	50.67	3021	25.89	3021	23.07	3021	59.37	1379	30.6228	1379	36.1392
3020	50.71	3020	25.92	3020	22.98	3020	59.29	1380	27.269	1380	32.0087
3019	50.75	3019	25.96	3019	22.79	3019	59.15	1381	23.5194	1381	27.3135
3018	50.79	3018	26	3018	22.49	3018	58.94	1382	19.7954	1382	22.5886
3017	50.84	3017	26.04	3017	22.08	3017	58.66	1383	16.7162	1383	18.6412
3016	50.88	3016	26.08	3016	21.56	3016	58.31	1384	14.914	1384	16.3187
3015	50.93	3015	26.12	3015	20.96	3015	57.88	1385	14.8066	1385	16.2125
3014	50.98	3014	26.16	3014	20.28	3014	57.4	1386	16.4388	1386	18.4345
3013	51.03	3013	26.2	3013	19.6	3013	56.9	1387	19.4601	1387	22.5635
3012	51.08	3012	26.23	3012	18.94	3012	56.4	1388	23.25	1388	27.787
3011	51.13	3011	26.27	3011	18.39	3011	55.97	1389	27.1484	1389	33.2012
3010	51.18	3010	26.3	3010	17.99	3010	55.65	1390	30.6816	1390	38.1304
3009	51.23	3009	26.33	3009	17.78	3009	55.46	1391	33.6562	1391	42.2749
3008	51.29	3008	26.36	3008	17.76	3008	55.44	1392	36.0984	1392	45.6445
3007	51.34	3007	26.38	3007	17.92	3007	55.54	1393	38.1258	1393	48.3866
3006	51.39	3006	26.41	3006	18.21	3006	55.75	1394	39.8436	1394	50.6435
3005	51.44	3005	26.43	3005	18.58	3005	56.01	1395	41.3109	1395	52.503
3004	51.49	3004	26.45	3004	18.97	3004	56.27	1396	42.5579	1396	54.0183
3003	51.53	3003	26.46	3003	19.34	3003	56.51	1397	43.6155	1397	55.2405
3002	51.58	3002	26.47	3002	19.63	3002	56.7	1398	44.5267	1398	56.2311
3001	51.62	3001	26.48	3001	19.83	3001	56.83	1399	45.3364	1399	57.0535
3000	51.66	3000	26.49	3000	19.93	3000	56.87	1400	46.0734	1400	57.7554
2999	51.69	2999	26.49	2999	19.9	2999	56.84	1401	46.7475	1401	58.3637
2998	51.73	2998	26.49	2998	19.74	2998	56.71	1402	47.3618	1402	58.8915
2997	51.76	2997	26.48	2997	19.47	2997	56.49	1403	47.9256	1403	59.3516
2996	51.78	2996	26.47	2996	19.09	2996	56.2	1404	48.453	1404	59.7602
2995	51.8	2995	26.46	2995	18.65	2995	55.85	1405	48.9543	1405	60.1327
2994	51.82	2994	26.44	2994	18.17	2994	55.47	1406	49.4313	1406	60.4791
2993	51.84	2993	26.42	2993	17.69	2993	55.06	1407	49.8821	1407	60.8051
2992	51.85	2992	26.4	2992	17.23	2992	54.66	1408	50.3071	1408	61.115
2991	51.86	2991	26.37	2991	16.82	2991	54.27	1409	50.7098	1409	61.4094
2990	51.86	2990	26.34	2990	16.44	2990	53.92	1410	51.0956	1410	61.6871
2989	51.86	2989	26.31	2989	16.12	2989	53.6	1411	51.4701	1411	61.9476
2988	51.86	2988	26.27	2988	15.86	2988	53.34	1412	51.8379	1412	62.195
2987	51.85	2987	26.23	2987	15.67	2987	53.15	1413	52.1991	1413	62.4339
2986	51.83	2986	26.18	2986	15.57	2986	53.01	1414	52.5444	1414	62.6594
2985	51.81	2985	26.13	2985	15.55	2985	52.94	1415	52.8612	1415	62.8605
2984	51.78	2984	26.07	2984	15.6	2984	52.91	1416	53.1439	1416	63.0309
2983	51.74	2983	26	2983	15.68	2983	52.9	1417	53.3968	1417	63.1727
2982	51.69	2982	25.92	2982	15.75	2982	52.88	1418	53.6274	1418	63.2905
2981	51.63	2981	25.83	2981	15.77	2981	52.82	1419	53.8335	1419	63.3826
2980	51.56	2980	25.74	2980	15.74	2980	52.7	1420	54.0028	1420	63.4447
2979	51.48	2979	25.63	2979	15.63	2979	52.53	1421	54.1213	1421	63.4763
2978	51.39	2978	25.51	2978	15.49	2978	52.32	1422	54.1793	1422	63.4768
2977	51.29	2977	25.38	2977	15.34	2977	52.12	1423	54.1789	1423	63.4527
2976	51.17	2976	25.23	2976	15.26	2976	51.99	1424	54.1301	1424	63.4171
2975	51.05	2975	25.07	2975	15.3	2975	51.99	1425	54.0396	1425	63.3813
2974	50.91	2974	24.9	2974	15.5	2974	52.13	1426	53.902	1426	63.3439
2973	50.76	2973	24.71	2973	15.88	2973	52.42	1427	53.6989	1427	63.2912
2972	50.61	2972	24.5	2972	16.39	2972	52.82	1428	53.4099	1428	63.2086
2971	50.44	2971	24.29	2971	17	2971	53.29	1429	53.023	1429	63.0886
2970	50.28	2970	24.06	2970	17.64	2970	53.77	1430	52.5449	1430	62.9341
2969	50.11	2969	23.81	2969	18.27	2969	54.24	1431	51.9978	1431	62.7552
2968	49.94	2968	23.56	2968	18.85	2968	54.67	1432	51.407	1432	62.5643
2967	49.77	2967	23.31	2967	19.36	2967	55.05	1433	50.7821	1433	62.367
2966	49.6	2966	23.04	2966	19.81	2966	55.37	1434	50.1011	1434	62.1486
2965	49.45	2965	22.78	2965	20.19	2965	55.65	1435	49.3236	1435	61.8765
2964	49.3	2964	22.52	2964	20.51	2964	55.87	1436	48.4261	1436	61.5188
2963	49.17	2963	22.26	2963	20.77	2963	56.05	1437	47.438	1437	61.0718
2962	49.05	2962	22.02	2962	20.98	2962	56.2	1438	46.4448	1438	60.5728
2961	48.95	2961	21.78	2961	21.17	2961	56.32	1439	45.5405	1439	60.0776
2960	48.86	2960	21.56	2960	21.34	2960	56.42	1440	44.7815	1440	59.6309
2959	48.79	2959	21.36	2959	21.5	2959	56.51	1441	44.1795	1441	59.2559
2958	48.74	2958	21.17	2958	21.67	2958	56.6	1442	43.716	1442	58.9542
2957	48.7	2957	21	2957	21.84	2957	56.7	1443	43.3686	1443	58.7204
2956	48.69	2956	20.85	2956	22	2956	56.8	1444	43.1246	1444	58.5534
2955	48.68	2955	20.72	2955	22.15	2955	56.9	1445	42.9797	1445	58.4543
2954	48.69	2954	20.61	2954	22.27	2954	56.99	1446	42.9292	1446	58.4185
2953	48.72	2953	20.53	2953	22.35	2953	57.05	1447	42.9652	1447	58.4356
2952	48.75	2952	20.46	2952	22.38	2952	57.09	1448	43.0787	1448	58.4996
2951	48.79	2951	20.41	2951	22.34	2951	57.09	1449	43.2603	1449	58.6118
2950	48.84	2950	20.37	2950	22.25	2950	57.05	1450	43.5011	1450	58.777
2949	48.89	2949	20.35	2949	22.09	2949	56.97	1451	43.7901	1451	58.9938
2948	48.95	2948	20.34	2948	21.88	2948	56.85	1452	44.1139	1452	59.2531
2947	49	2947	20.35	2947	21.62	2947	56.7	1453	44.461	1453	59.5462
2946	49.06	2946	20.36	2946	21.33	2946	56.51	1454	44.8222	1454	59.866
2945	49.13	2945	20.39	2945	21.02	2945	56.31	1455	45.1859	1455	60.199
2944	49.19	2944	20.44	2944	20.7	2944	56.1	1456	45.5309	1456	60.5203
2943	49.26	2943	20.49	2943	20.39	2943	55.88	1457	45.8166	1457	60.7894
2942	49.32	2942	20.56	2942	20.09	2942	55.67	1458	46.0029	1458	60.9756
2941	49.39	2941	20.64	2941	19.81	2941	55.45	1459	46.0727	1459	61.0782
2940	49.46	2940	20.73	2940	19.55	2940	55.25	1460	46.0312	1460	61.1106
2939	49.53	2939	20.84	2939	19.31	2939	55.05	1461	45.8952	1461	61.0913
2938	49.6	2938	20.95	2938	19.12	2938	54.87	1462	45.6799	1462	61.0346
2937	49.68	2937	21.08	2937	18.99	2937	54.73	1463	45.3979	1463	60.9512
2936	49.76	2936	21.23	2936	18.96	2936	54.65	1464	45.0722	1464	60.8586
2935	49.84	2935	21.38	2935	19.04	2935	54.65	1465	44.7439	1465	60.7843
2934	49.93	2934	21.55	2934	19.23	2934	54.73	1466	44.4647	1466	60.7593
2933	50.03	2933	21.74	2933	19.53	2933	54.87	1467	44.2768	1467	60.8035
2932	50.13	2932	21.94	2932	19.9	2932	55.06	1468	44.198	1468	60.9181
2931	50.24	2931	22.15	2931	20.3	2931	55.26	1469	44.2234	1469	61.0902
2930	50.36	2930	22.37	2930	20.68	2930	55.46	1470	44.3346	1470	61.2995
2929	50.48	2929	22.6	2929	21.04	2929	55.64	1471	44.505	1471	61.5205
2928	50.61	2928	22.84	2928	21.35	2928	55.8	1472	44.7014	1472	61.7247
2927	50.75	2927	23.09	2927	21.61	2927	55.92	1473	44.889	1473	61.8905
2926	50.9	2926	23.33	2926	21.83	2926	56.03	1474	45.0421	1474	62.0128
2925	51.05	2925	23.58	2925	22.01	2925	56.12	1475	45.1493	1475	62.0954
2924	51.2	2924	23.83	2924	22.15	2924	56.19	1476	45.2119	1476	62.1421
2923	51.35	2923	24.08	2923	22.26	2923	56.25	1477	45.2367	1477	62.1545
2922	51.51	2922	24.31	2922	22.34	2922	56.3	1478	45.2267	1478	62.133
2921	51.67	2921	24.54	2921	22.4	2921	56.35	1479	45.1759	1479	62.0737
2920	51.82	2920	24.76	2920	22.43	2920	56.39	1480	45.0722	1480	61.9679
2919	51.97	2919	24.96	2919	22.45	2919	56.42	1481	44.9039	1481	61.8083
2918	52.11	2918	25.15	2918	22.45	2918	56.45	1482	44.665	1482	61.5948
2917	52.24	2917	25.32	2917	22.46	2917	56.48	1483	44.3591	1483	61.3358
2916	52.37	2916	25.48	2916	22.48	2916	56.51	1484	44.0025	1484	61.0452
2915	52.48	2915	25.61	2915	22.52	2915	56.54	1485	43.6236	1485	60.7411
2914	52.59	2914	25.74	2914	22.57	2914	56.57	1486	43.26	1486	60.4461
2913	52.68	2913	25.84	2913	22.63	2913	56.61	1487	42.9588	1487	60.19
2912	52.77	2912	25.94	2912	22.71	2912	56.66	1488	42.7741	1488	60.0087
2911	52.84	2911	26.02	2911	22.81	2911	56.72	1489	42.7578	1489	59.9408
2910	52.91	2910	26.09	2910	22.92	2910	56.78	1490	42.9387	1490	60.0165
2909	52.97	2909	26.15	2909	23.05	2909	56.86	1491	43.3018	1491	60.2352
2908	53.02	2908	26.2	2908	23.2	2908	56.94	1492	43.7986	1492	60.5626
2907	53.07	2907	26.24	2907	23.37	2907	57.03	1493	44.3809	1493	60.9531
2906	53.11	2906	26.28	2906	23.56	2906	57.13	1494	45.026	1494	61.3721
2905	53.14	2905	26.32	2905	23.76	2905	57.23	1495	45.7316	1495	61.7994
2904	53.18	2904	26.36	2904	23.96	2904	57.32	1496	46.4908	1496	62.2198
2903	53.22	2903	26.39	2903	24.15	2903	57.42	1497	47.2771	1497	62.6188
2902	53.25	2902	26.43	2902	24.34	2902	57.51	1498	48.0521	1498	62.9899
2901	53.29	2901	26.47	2901	24.52	2901	57.6	1499	48.7822	1499	63.3313
2900	53.33	2900	26.51	2900	24.67	2900	57.71	1500	49.4502	1500	63.6419
2899	53.37	2899	26.55	2899	24.81	2899	57.81	1501	50.0542	1501	63.9208
2898	53.41	2898	26.6	2898	24.93	2898	57.9	1502	50.6026	1502	64.1696
2897	53.46	2897	26.65	2897	25.03	2897	57.98	1503	51.121	1503	64.4021
2896	53.51	2896	26.7	2896	25.11	2896	58.04	1504	51.6494	1504	64.6346
2895	53.57	2895	26.76	2895	25.18	2895	58.08	1505	52.2214	1505	64.8697
2894	53.63	2894	26.82	2894	25.24	2894	58.13	1506	52.8385	1506	65.0858
2893	53.69	2893	26.89	2893	25.28	2893	58.17	1507	53.465	1507	65.2512
2892	53.75	2892	26.95	2892	25.32	2892	58.21	1508	54.0744	1508	65.3757
2891	53.82	2891	27.02	2891	25.35	2891	58.25	1509	54.664	1509	65.4978
2890	53.88	2890	27.09	2890	25.37	2890	58.28	1510	55.2415	1510	65.6408
2889	53.95	2889	27.16	2889	25.38	2889	58.3	1511	55.8161	1511	65.8058
2888	54.01	2888	27.22	2888	25.38	2888	58.32	1512	56.3848	1512	65.9748
2887	54.07	2887	27.28	2887	25.36	2887	58.32	1513	56.9372	1513	66.1309
2886	54.13	2886	27.34	2886	25.34	2886	58.33	1514	57.4652	1514	66.2687
2885	54.18	2885	27.39	2885	25.31	2885	58.33	1515	57.9647	1515	66.3863
2884	54.22	2884	27.43	2884	25.29	2884	58.33	1516	58.4332	1516	66.4832
2883	54.26	2883	27.46	2883	25.28	2883	58.34	1517	58.8646	1517	66.5622
2882	54.28	2882	27.48	2882	25.27	2882	58.36	1518	59.2542	1518	66.6318
2881	54.3	2881	27.49	2881	25.28	2881	58.37	1519	59.6037	1519	66.6977
2880	54.3	2880	27.48	2880	25.28	2880	58.37	1520	59.9214	1520	66.7574
2879	54.29	2879	27.46	2879	25.28	2879	58.37	1521	60.2103	1521	66.8016
2878	54.27	2878	27.42	2878	25.28	2878	58.37	1522	60.4615	1522	66.8223
2877	54.24	2877	27.38	2877	25.29	2877	58.36	1523	60.6691	1523	66.8266
2876	54.2	2876	27.32	2876	25.33	2876	58.37	1524	60.8357	1524	66.8247
2875	54.14	2875	27.25	2875	25.41	2875	58.4	1525	60.9746	1525	66.8233
2874	54.08	2874	27.17	2874	25.56	2874	58.46	1526	61.1028	1526	66.8259
2873	54.01	2873	27.09	2873	25.79	2873	58.56	1527	61.2314	1527	66.8331
2872	53.94	2872	27	2872	26.08	2872	58.71	1528	61.3656	1528	66.8487
2871	53.87	2871	26.92	2871	26.44	2871	58.89	1529	61.5066	1529	66.8763
2870	53.79	2870	26.83	2870	26.84	2870	59.09	1530	61.6553	1530	66.9169
2869	53.72	2869	26.75	2869	27.26	2869	59.31	1531	61.8145	1531	66.9689
2868	53.66	2868	26.68	2868	27.68	2868	59.54	1532	61.9888	1532	67.0298
2867	53.61	2867	26.63	2867	28.08	2867	59.76	1533	62.1789	1533	67.097
2866	53.57	2866	26.58	2866	28.46	2866	59.97	1534	62.3754	1534	67.1639
2865	53.54	2865	26.55	2865	28.79	2865	60.15	1535	62.5665	1535	67.2222
2864	53.53	2864	26.53	2864	29.08	2864	60.32	1536	62.7514	1536	67.27
2863	53.53	2863	26.54	2863	29.33	2863	60.47	1537	62.9422	1537	67.3147
2862	53.56	2862	26.56	2862	29.53	2862	60.59	1538	63.1507	1538	67.3689
2861	53.6	2861	26.6	2861	29.7	2861	60.69	1539	63.365	1539	67.4345
2860	53.67	2860	26.66	2860	29.84	2860	60.77	1540	63.5442	1540	67.4915
2859	53.75	2859	26.75	2859	29.96	2859	60.84	1541	63.6628	1541	67.5277
2858	53.85	2858	26.85	2858	30.05	2858	60.9	1542	63.7331	1542	67.551
2857	53.96	2857	26.97	2857	30.13	2857	60.95	1543	63.7825	1543	67.5688
2856	54.09	2856	27.11	2856	30.21	2856	61	1544	63.8384	1544	67.5858
2855	54.22	2855	27.27	2855	30.27	2855	61.04	1545	63.9137	1545	67.6048
2854	54.37	2854	27.44	2854	30.34	2854	61.1	1546	64.0054	1546	67.6268
2853	54.53	2853	27.63	2853	30.42	2853	61.16	1547	64.1049	1547	67.6549
2852	54.69	2852	27.84	2852	30.5	2852	61.23	1548	64.2023	1548	67.6877
2851	54.86	2851	28.05	2851	30.6	2851	61.3	1549	64.2887	1549	67.7171
2850	55.03	2850	28.28	2850	30.71	2850	61.38	1550	64.362	1550	67.7368
2849	55.2	2849	28.52	2849	30.82	2849	61.47	1551	64.4324	1551	67.7546
2848	55.37	2848	28.76	2848	30.95	2848	61.57	1552	64.5152	1552	67.7853
2847	55.54	2847	29	2847	31.08	2847	61.67	1553	64.6163	1553	67.8342
2846	55.7	2846	29.23	2846	31.21	2846	61.77	1554	64.7227	1554	67.8848
2845	55.86	2845	29.46	2845	31.33	2845	61.87	1555	64.8144	1555	67.9133
2844	56.01	2844	29.68	2844	31.44	2844	61.96	1556	64.8748	1556	67.9063
2843	56.15	2843	29.9	2843	31.55	2843	62.05	1557	64.8895	1557	67.8624
2842	56.29	2842	30.1	2842	31.64	2842	62.13	1558	64.8619	1558	67.8005
2841	56.41	2841	30.28	2841	31.71	2841	62.2	1559	64.7998	1559	67.739
2840	56.53	2840	30.46	2840	31.78	2840	62.26	1560	64.7515	1560	67.7105
2839	56.64	2839	30.62	2839	31.83	2839	62.32	1561	64.762	1561	67.7336
2838	56.74	2838	30.76	2838	31.86	2838	62.37	1562	64.8127	1562	67.7676
2837	56.83	2837	30.89	2837	31.89	2837	62.41	1563	64.8751	1563	67.7852
2836	56.92	2836	31	2836	31.9	2836	62.44	1564	64.928	1564	67.783
2835	56.99	2835	31.1	2835	31.91	2835	62.47	1565	64.9633	1565	67.769
2834	57.06	2834	31.19	2834	31.92	2834	62.49	1566	64.986	1566	67.7526
2833	57.13	2833	31.27	2833	31.91	2833	62.51	1567	65.0014	1567	67.7367
2832	57.19	2832	31.34	2832	31.91	2832	62.52	1568	65.0154	1568	67.7257
2831	57.24	2831	31.41	2831	31.91	2831	62.54	1569	65.0282	1569	67.7234
2830	57.29	2830	31.47	2830	31.91	2830	62.55	1570	65.0308	1570	67.7222
2829	57.34	2829	31.53	2829	31.91	2829	62.56	1571	65.0169	1571	67.7104
2828	57.39	2828	31.58	2828	31.92	2828	62.57	1572	64.9886	1572	67.6803
2827	57.43	2827	31.63	2827	31.93	2827	62.58	1573	64.9539	1573	67.6336
2826	57.47	2826	31.68	2826	31.94	2826	62.58	1574	64.9257	1574	67.5869
2825	57.51	2825	31.72	2825	31.97	2825	62.6	1575	64.9117	1575	67.5592
2824	57.54	2824	31.77	2824	32	2824	62.61	1576	64.903	1576	67.5526
2823	57.58	2823	31.81	2823	32.04	2823	62.64	1577	64.8846	1577	67.5504
2822	57.61	2822	31.85	2822	32.09	2822	62.66	1578	64.8543	1578	67.5391
2821	57.64	2821	31.88	2821	32.15	2821	62.7	1579	64.8209	1579	67.517
2820	57.67	2820	31.92	2820	32.22	2820	62.73	1580	64.7947	1580	67.4921
2819	57.7	2819	31.95	2819	32.3	2819	62.77	1581	64.7765	1581	67.4697
2818	57.73	2818	31.98	2818	32.38	2818	62.82	1582	64.7577	1582	67.446
2817	57.75	2817	32.01	2817	32.46	2817	62.86	1583	64.7328	1583	67.4185
2816	57.78	2816	32.04	2816	32.53	2816	62.91	1584	64.7026	1584	67.389
2815	57.8	2815	32.07	2815	32.61	2815	62.95	1585	64.6672	1585	67.3577
2814	57.82	2814	32.09	2814	32.67	2814	62.99	1586	64.6248	1586	67.3211
2813	57.84	2813	32.12	2813	32.73	2813	63.02	1587	64.5753	1587	67.2784
2812	57.86	2812	32.14	2812	32.77	2812	63.05	1588	64.5192	1588	67.2298
2811	57.88	2811	32.16	2811	32.81	2811	63.07	1589	64.4558	1589	67.1741
2810	57.9	2810	32.18	2810	32.84	2810	63.09	1590	64.384	1590	67.1105
2809	57.92	2809	32.2	2809	32.86	2809	63.1	1591	64.3037	1591	67.0401
2808	57.93	2808	32.21	2808	32.87	2808	63.11	1592	64.2142	1592	66.9648
2807	57.95	2807	32.23	2807	32.88	2807	63.12	1593	64.1135	1593	66.8842
2806	57.96	2806	32.24	2806	32.88	2806	63.12	1594	63.9999	1594	66.7975
2805	57.98	2805	32.26	2805	32.88	2805	63.12	1595	63.8757	1595	66.7074
2804	57.99	2804	32.27	2804	32.87	2804	63.12	1596	63.7449	1596	66.6178
2803	58.01	2803	32.28	2803	32.85	2803	63.12	1597	63.6094	1597	66.5287
2802	58.02	2802	32.29	2802	32.83	2802	63.12	1598	63.4683	1598	66.4367
2801	58.03	2801	32.31	2801	32.81	2801	63.11	1599	63.3198	1599	66.3393
2800	58.04	2800	32.32	2800	32.79	2800	63.11	1600	63.162	1600	66.2356
2799	58.06	2799	32.33	2799	32.77	2799	63.11	1601	62.9923	1601	66.1245
2798	58.07	2798	32.35	2798	32.76	2798	63.11	1602	62.8087	1602	66.0051
2797	58.08	2797	32.36	2797	32.75	2797	63.11	1603	62.6126	1603	65.8793
2796	58.09	2796	32.37	2796	32.75	2796	63.11	1604	62.4068	1604	65.7499
2795	58.1	2795	32.39	2795	32.75	2795	63.12	1605	62.1912	1605	65.6153
2794	58.12	2794	32.4	2794	32.77	2794	63.13	1606	61.9615	1606	65.4699
2793	58.13	2793	32.41	2793	32.79	2793	63.14	1607	61.7149	1607	65.3108
2792	58.14	2792	32.43	2792	32.81	2792	63.16	1608	61.4525	1608	65.1413
2791	58.15	2791	32.44	2791	32.83	2791	63.17	1609	61.1776	1609	64.967
2790	58.16	2790	32.45	2790	32.84	2790	63.19	1610	60.8956	1610	64.7931
2789	58.17	2789	32.47	2789	32.85	2789	63.2	1611	60.6092	1611	64.6206
2788	58.19	2788	32.48	2788	32.85	2788	63.2	1612	60.3144	1612	64.4423
2787	58.2	2787	32.5	2787	32.84	2787	63.2	1613	60.0023	1613	64.2476
2786	58.21	2786	32.51	2786	32.82	2786	63.2	1614	59.6639	1614	64.0338
2785	58.22	2785	32.53	2785	32.79	2785	63.19	1615	59.2908	1615	63.8082
2784	58.24	2784	32.54	2784	32.76	2784	63.18	1616	58.8721	1616	63.5758
2783	58.25	2783	32.56	2783	32.72	2783	63.16	1617	58.3974	1617	63.3296
2782	58.27	2782	32.58	2782	32.67	2782	63.14	1618	57.8767	1618	63.0638
2781	58.28	2781	32.6	2781	32.62	2781	63.11	1619	57.3349	1619	62.7843
2780	58.3	2780	32.62	2780	32.56	2780	63.08	1620	56.7847	1620	62.4968
2779	58.31	2779	32.64	2779	32.5	2779	63.05	1621	56.2179	1621	62.2023
2778	58.33	2778	32.67	2778	32.43	2778	63.02	1622	55.6142	1622	61.8968
2777	58.34	2777	32.69	2777	32.36	2777	62.99	1623	54.9629	1623	61.5781
2776	58.36	2776	32.72	2776	32.31	2776	62.96	1624	54.2789	1624	61.2533
2775	58.38	2775	32.75	2775	32.26	2775	62.94	1625	53.5933	1625	60.9344
2774	58.39	2774	32.77	2774	32.24	2774	62.93	1626	52.9328	1626	60.6314
2773	58.41	2773	32.8	2773	32.24	2773	62.92	1627	52.3135	1627	60.3531
2772	58.43	2772	32.83	2772	32.26	2772	62.93	1628	51.7474	1628	60.109
2771	58.45	2771	32.87	2771	32.3	2771	62.95	1629	51.2507	1629	59.907
2770	58.47	2770	32.9	2770	32.35	2770	62.97	1630	50.8451	1630	59.7523
2769	58.49	2769	32.94	2769	32.4	2769	63	1631	50.5489	1631	59.6451
2768	58.51	2768	32.97	2768	32.46	2768	63.03	1632	50.3734	1632	59.5832
2767	58.54	2767	33.01	2767	32.51	2767	63.06	1633	50.3237	1633	59.5648
2766	58.57	2766	33.05	2766	32.56	2766	63.08	1634	50.3995	1634	59.5892
2765	58.6	2765	33.08	2765	32.6	2765	63.1	1635	50.5878	1635	59.6519
2764	58.63	2764	33.12	2764	32.65	2764	63.12	1636	50.8625	1636	59.7436
2763	58.66	2763	33.16	2763	32.7	2763	63.15	1637	51.2055	1637	59.8685
2762	58.7	2762	33.2	2762	32.75	2762	63.17	1638	51.6122	1638	60.0379
2761	58.73	2761	33.24	2761	32.81	2761	63.2	1639	52.0868	1639	60.2574
2760	58.77	2760	33.28	2760	32.88	2760	63.23	1640	52.6296	1640	60.5222
2759	58.81	2759	33.32	2759	32.94	2759	63.25	1641	53.2244	1641	60.8146
2758	58.85	2758	33.35	2758	33.01	2758	63.28	1642	53.8441	1642	61.1142
2757	58.88	2757	33.39	2757	33.08	2757	63.3	1643	54.4687	1643	61.4099
2756	58.92	2756	33.42	2756	33.16	2756	63.33	1644	55.091	1644	61.6995
2755	58.95	2755	33.45	2755	33.23	2755	63.36	1645	55.709	1645	61.9817
2754	58.98	2754	33.48	2754	33.3	2754	63.39	1646	56.3096	1646	62.2507
2753	59	2753	33.5	2753	33.38	2753	63.43	1647	56.858	1647	62.4912
2752	59.03	2752	33.52	2752	33.45	2752	63.46	1648	57.3167	1648	62.6893
2751	59.05	2751	33.54	2751	33.52	2751	63.49	1649	57.6761	1649	62.8485
2750	59.07	2750	33.56	2750	33.58	2750	63.52	1650	57.9727	1650	62.9965
2749	59.08	2749	33.57	2749	33.64	2749	63.54	1651	58.2617	1651	63.1669
2748	59.09	2748	33.58	2748	33.7	2748	63.56	1652	58.5776	1652	63.3741
2747	59.1	2747	33.58	2747	33.75	2747	63.59	1653	58.8845	1653	63.5778
2746	59.1	2746	33.59	2746	33.79	2746	63.6	1654	59.1298	1654	63.7227
2745	59.11	2745	33.59	2745	33.84	2745	63.62	1655	59.3273	1655	63.8245
2744	59.11	2744	33.59	2744	33.88	2744	63.64	1656	59.5052	1656	63.9113
2743	59.11	2743	33.59	2743	33.93	2743	63.66	1657	59.6865	1657	64.0049
2742	59.11	2742	33.58	2742	33.97	2742	63.68	1658	59.8782	1658	64.1118
2741	59.12	2741	33.58	2741	34.02	2741	63.7	1659	60.0704	1659	64.2203
2740	59.12	2740	33.58	2740	34.07	2740	63.72	1660	60.2621	1660	64.3273
2739	59.12	2739	33.57	2739	34.13	2739	63.74	1661	60.4562	1661	64.4366
2738	59.12	2738	33.57	2738	34.19	2738	63.76	1662	60.6531	1662	64.5511
2737	59.13	2737	33.57	2737	34.25	2737	63.79	1663	60.8509	1663	64.673
2736	59.13	2736	33.57	2736	34.32	2736	63.82	1664	61.046	1664	64.8013
2735	59.14	2735	33.57	2735	34.38	2735	63.85	1665	61.2336	1665	64.9277
2734	59.15	2734	33.58	2734	34.44	2734	63.88	1666	61.4145	1666	65.0448
2733	59.16	2733	33.58	2733	34.5	2733	63.9	1667	61.5964	1667	65.1535
2732	59.18	2732	33.59	2732	34.56	2732	63.92	1668	61.7833	1668	65.2576
2731	59.19	2731	33.61	2731	34.6	2731	63.95	1669	61.9655	1669	65.3552
2730	59.21	2730	33.62	2730	34.65	2730	63.96	1670	62.1256	1670	65.4387
2729	59.23	2729	33.64	2729	34.68	2729	63.98	1671	62.2606	1671	65.5115
2728	59.25	2728	33.66	2728	34.72	2728	63.99	1672	62.3845	1672	65.5882
2727	59.27	2727	33.68	2727	34.75	2727	64	1673	62.5153	1673	65.6818
2726	59.29	2726	33.7	2726	34.77	2726	64.01	1674	62.664	1674	65.797
2725	59.32	2725	33.73	2725	34.8	2725	64.02	1675	62.825	1675	65.9239
2724	59.34	2724	33.75	2724	34.82	2724	64.03	1676	62.9852	1676	66.0486
2723	59.36	2723	33.78	2723	34.85	2723	64.04	1677	63.1377	1677	66.1656
2722	59.38	2722	33.81	2722	34.87	2722	64.05	1678	63.2811	1678	66.2732
2721	59.41	2721	33.84	2721	34.9	2721	64.07	1679	63.4156	1679	66.3691
2720	59.43	2720	33.86	2720	34.92	2720	64.08	1680	63.5378	1680	66.4476
2719	59.45	2719	33.89	2719	34.95	2719	64.09	1681	63.6446	1681	66.504
2718	59.47	2718	33.92	2718	34.98	2718	64.1	1682	63.7399	1682	66.5447
2717	59.49	2717	33.94	2717	35	2717	64.12	1683	63.8391	1683	66.5911
2716	59.5	2716	33.97	2716	35.02	2716	64.13	1684	63.9468	1684	66.6586
2715	59.52	2715	33.99	2715	35.04	2715	64.14	1685	64.0542	1685	66.741
2714	59.54	2714	34.01	2714	35.05	2714	64.14	1686	64.162	1686	66.8284
2713	59.55	2713	34.03	2713	35.06	2713	64.15	1687	64.2703	1687	66.9077
2712	59.56	2712	34.04	2712	35.06	2712	64.16	1688	64.3856	1688	66.9786
2711	59.57	2711	34.06	2711	35.06	2711	64.17	1689	64.5169	1689	67.0556
2710	59.58	2710	34.07	2710	35.05	2710	64.17	1690	64.6567	1690	67.1428
2709	59.59	2709	34.09	2709	35.03	2709	64.17	1691	64.7897	1691	67.2318
2708	59.6	2708	34.1	2708	35.01	2708	64.16	1692	64.9118	1692	67.3181
2707	59.61	2707	34.11	2707	34.98	2707	64.16	1693	65.0392	1693	67.414
2706	59.62	2706	34.12	2706	34.95	2706	64.15	1694	65.192	1694	67.5363
2705	59.63	2705	34.13	2705	34.91	2705	64.14	1695	65.3599	1695	67.6736
2704	59.64	2704	34.14	2704	34.87	2704	64.13	1696	65.4961	1696	67.7789
2703	59.65	2703	34.15	2703	34.83	2703	64.11	1697	65.5771	1697	67.8294
2702	59.66	2702	34.16	2702	34.78	2702	64.1	1698	65.6286	1698	67.8573
2701	59.67	2701	34.17	2701	34.72	2701	64.08	1699	65.6935	1699	67.9102
2700	59.68	2700	34.18	2700	34.66	2700	64.05	1700	65.7814	1700	67.9967
2699	59.69	2699	34.19	2699	34.6	2699	64.03	1701	65.8596	1701	68.0715
2698	59.7	2698	34.2	2698	34.52	2698	64	1702	65.9118	1702	68.1026
2697	59.71	2697	34.22	2697	34.44	2697	63.97	1703	65.9416	1703	68.0894
2696	59.72	2696	34.23	2696	34.35	2696	63.94	1704	65.964	1704	68.0558
2695	59.73	2695	34.24	2695	34.27	2695	63.9	1705	65.9933	1705	68.0332
2694	59.75	2694	34.26	2694	34.18	2694	63.87	1706	66.0293	1706	68.0361
2693	59.76	2693	34.27	2693	34.1	2693	63.83	1707	66.0728	1707	68.0666
2692	59.77	2692	34.28	2692	34.04	2692	63.8	1708	66.1283	1708	68.1199
2691	59.78	2691	34.29	2691	33.99	2691	63.78	1709	66.2006	1709	68.1906
2690	59.8	2690	34.3	2690	33.96	2690	63.76	1710	66.2894	1710	68.2739
2689	59.81	2689	34.31	2689	33.95	2689	63.76	1711	66.3844	1711	68.3602
2688	59.82	2688	34.32	2688	33.96	2688	63.76	1712	66.469	1712	68.4334
2687	59.83	2687	34.33	2687	33.99	2687	63.77	1713	66.5291	1713	68.4789
2686	59.84	2686	34.34	2686	34.05	2686	63.8	1714	66.5607	1714	68.4929
2685	59.84	2685	34.34	2685	34.12	2685	63.83	1715	66.5679	1715	68.4823
2684	59.85	2684	34.35	2684	34.2	2684	63.86	1716	66.5599	1716	68.4598
2683	59.86	2683	34.35	2683	34.29	2683	63.91	1717	66.5497	1717	68.4408
2682	59.86	2682	34.35	2682	34.38	2682	63.95	1718	66.5498	1718	68.4384
2681	59.86	2681	34.36	2681	34.47	2681	64	1719	66.5674	1719	68.4551
2680	59.87	2680	34.36	2680	34.56	2680	64.05	1720	66.5988	1720	68.4796
2679	59.87	2679	34.36	2679	34.64	2679	64.09	1721	66.6371	1721	68.5011
2678	59.87	2678	34.36	2678	34.71	2678	64.13	1722	66.6796	1722	68.5205
2677	59.87	2677	34.36	2677	34.78	2677	64.16	1723	66.7261	1723	68.5448
2676	59.87	2676	34.36	2676	34.84	2676	64.19	1724	66.7738	1724	68.5773
2675	59.87	2675	34.36	2675	34.9	2675	64.22	1725	66.8207	1725	68.6179
2674	59.88	2674	34.37	2674	34.95	2674	64.25	1726	66.867	1726	68.6671
2673	59.88	2673	34.37	2673	35	2673	64.27	1727	66.9113	1727	68.723
2672	59.88	2672	34.37	2672	35.05	2672	64.3	1728	66.9458	1728	68.7768
2671	59.88	2671	34.38	2671	35.09	2671	64.32	1729	66.9532	1729	68.8105
2670	59.88	2670	34.38	2670	35.12	2670	64.34	1730	66.9223	1730	68.8107
2669	59.88	2669	34.38	2669	35.15	2669	64.36	1731	66.8648	1731	68.7871
2668	59.89	2668	34.39	2668	35.17	2668	64.38	1732	66.8087	1732	68.7659
2667	59.89	2667	34.39	2667	35.18	2667	64.39	1733	66.779	1733	68.77
2666	59.89	2666	34.4	2666	35.18	2666	64.39	1734	66.773	1734	68.7932
2665	59.89	2665	34.4	2665	35.17	2665	64.39	1735	66.7761	1735	68.8104
2664	59.89	2664	34.4	2664	35.16	2664	64.4	1736	66.788	1736	68.8121
2663	59.89	2663	34.4	2663	35.13	2663	64.39	1737	66.8113	1737	68.8015
2662	59.89	2662	34.41	2662	35.11	2662	64.39	1738	66.8505	1738	68.795
2661	59.89	2661	34.41	2661	35.08	2661	64.39	1739	66.9005	1739	68.8058
2660	59.9	2660	34.41	2660	35.06	2660	64.38	1740	66.9432	1740	68.8288
2659	59.9	2659	34.41	2659	35.03	2659	64.37	1741	66.9671	1741	68.8518
2658	59.9	2658	34.41	2658	35.02	2658	64.37	1742	66.9758	1742	68.8672
2657	59.9	2657	34.41	2657	35	2657	64.36	1743	66.9826	1743	68.8752
2656	59.9	2656	34.41	2656	34.99	2656	64.36	1744	67.0008	1744	68.8824
2655	59.9	2655	34.41	2655	34.99	2655	64.36	1745	67.0324	1745	68.8934
2654	59.9	2654	34.41	2654	34.98	2654	64.36	1746	67.0657	1746	68.9041
2653	59.9	2653	34.41	2653	34.96	2653	64.35	1747	67.0835	1747	68.9062
2652	59.9	2652	34.41	2652	34.94	2652	64.34	1748	67.0755	1748	68.8966
2651	59.9	2651	34.41	2651	34.92	2651	64.33	1749	67.0441	1749	68.8779
2650	59.91	2650	34.41	2650	34.89	2650	64.31	1750	67.0051	1750	68.8581
2649	59.91	2649	34.41	2649	34.86	2649	64.3	1751	66.9799	1751	68.8469
2648	59.91	2648	34.41	2648	34.83	2648	64.28	1752	66.9827	1752	68.8507
2647	59.92	2647	34.41	2647	34.8	2647	64.26	1753	67.0137	1753	68.8715
2646	59.92	2646	34.41	2646	34.76	2646	64.24	1754	67.0599	1754	68.9043
2645	59.93	2645	34.42	2645	34.72	2645	64.22	1755	67.1072	1755	68.9419
2644	59.93	2644	34.42	2644	34.67	2644	64.2	1756	67.1443	1756	68.9777
2643	59.94	2643	34.42	2643	34.63	2643	64.18	1757	67.1595	1757	69.0013
2642	59.94	2642	34.42	2642	34.59	2642	64.16	1758	67.1451	1758	69.0046
2641	59.94	2641	34.42	2641	34.55	2641	64.14	1759	67.1035	1759	68.9912
2640	59.95	2640	34.42	2640	34.51	2640	64.12	1760	67.0443	1760	68.973
2639	59.95	2639	34.42	2639	34.48	2639	64.1	1761	66.9769	1761	68.9592
2638	59.96	2638	34.42	2638	34.46	2638	64.09	1762	66.9051	1762	68.9463
2637	59.96	2637	34.42	2637	34.45	2637	64.07	1763	66.834	1763	68.9247
2636	59.97	2636	34.42	2636	34.45	2636	64.07	1764	66.7777	1764	68.8968
2635	59.97	2635	34.42	2635	34.47	2635	64.06	1765	66.7504	1765	68.8749
2634	59.97	2634	34.42	2634	34.5	2634	64.07	1766	66.7559	1766	68.8674
2633	59.97	2633	34.42	2633	34.54	2633	64.08	1767	66.7836	1767	68.8655
2632	59.98	2632	34.42	2632	34.6	2632	64.1	1768	66.8172	1768	68.8498
2631	59.98	2631	34.42	2631	34.66	2631	64.13	1769	66.8507	1769	68.8139
2630	59.98	2630	34.42	2630	34.73	2630	64.16	1770	66.8898	1770	68.7742
2629	59.98	2629	34.42	2629	34.8	2629	64.18	1771	66.9411	1771	68.7575
2628	59.99	2628	34.42	2628	34.86	2628	64.2	1772	67.0011	1772	68.7782
2627	59.99	2627	34.43	2627	34.92	2627	64.22	1773	67.0581	1773	68.8284
2626	59.99	2626	34.43	2626	34.96	2626	64.24	1774	67.1063	1774	68.8883
2625	59.99	2625	34.43	2625	35	2625	64.25	1775	67.1488	1775	68.942
2624	59.99	2624	34.43	2624	35.02	2624	64.26	1776	67.1928	1776	68.986
2623	60	2623	34.44	2623	35.03	2623	64.26	1777	67.2418	1777	69.0234
2622	60	2622	34.44	2622	35.04	2622	64.26	1778	67.2923	1778	69.0565
2621	60	2621	34.45	2621	35.04	2621	64.25	1779	67.3398	1779	69.0854
2620	60.01	2620	34.45	2620	35.04	2620	64.25	1780	67.3803	1780	69.1098
2619	60.01	2619	34.46	2619	35.04	2619	64.25	1781	67.4137	1781	69.1315
2618	60.01	2618	34.46	2618	35.04	2618	64.24	1782	67.4428	1782	69.1542
2617	60.02	2617	34.47	2617	35.04	2617	64.24	1783	67.4722	1783	69.1788
2616	60.02	2616	34.47	2616	35.03	2616	64.24	1784	67.5071	1784	69.2048
2615	60.02	2615	34.48	2615	35.03	2615	64.23	1785	67.5499	1785	69.231
2614	60.03	2614	34.48	2614	35.03	2614	64.23	1786	67.5995	1786	69.2577
2613	60.03	2613	34.48	2613	35.03	2613	64.23	1787	67.6502	1787	69.284
2612	60.04	2612	34.48	2612	35.02	2612	64.22	1788	67.6931	1788	69.3045
2611	60.04	2611	34.49	2611	35.01	2611	64.22	1789	67.7232	1789	69.3148
2610	60.04	2610	34.49	2610	34.99	2610	64.21	1790	67.7411	1790	69.3155
2609	60.04	2609	34.48	2609	34.96	2609	64.2	1791	67.7484	1791	69.3092
2608	60.04	2608	34.48	2608	34.92	2608	64.18	1792	67.7445	1792	69.2971
2607	60.04	2607	34.48	2607	34.86	2607	64.16	1793	67.7326	1793	69.2815
2606	60.04	2606	34.47	2606	34.8	2606	64.13	1794	67.7227	1794	69.2688
2605	60.04	2605	34.47	2605	34.72	2605	64.1	1795	67.7235	1795	69.2627
2604	60.03	2604	34.46	2604	34.64	2604	64.07	1796	67.7375	1796	69.2631
2603	60.03	2603	34.45	2603	34.57	2603	64.04	1797	67.7601	1797	69.2693
2602	60.02	2602	34.44	2602	34.51	2602	64.01	1798	67.782	1798	69.2796
2601	60.02	2601	34.44	2601	34.48	2601	63.99	1799	67.7933	1799	69.2901
2600	60.01	2600	34.43	2600	34.48	2600	63.99	1800	67.789	1800	69.2942
2599	60.01	2599	34.42	2599	34.49	2599	63.99	1801	67.7744	1801	69.2893
2598	60	2598	34.41	2598	34.52	2598	64	1802	67.7624	1802	69.2808
2597	60	2597	34.4	2597	34.56	2597	64.02	1803	67.7634	1803	69.2757
2596	59.99	2596	34.39	2596	34.59	2596	64.03	1804	67.7791	1804	69.2783
2595	59.99	2595	34.38	2595	34.61	2595	64.03	1805	67.8037	1805	69.2882
2594	59.99	2594	34.38	2594	34.61	2594	64.03	1806	67.8297	1806	69.3021
2593	59.98	2593	34.37	2593	34.6	2593	64.03	1807	67.8496	1807	69.3135
2592	59.98	2592	34.37	2592	34.57	2592	64.01	1808	67.8584	1808	69.3159
2591	59.98	2591	34.36	2591	34.52	2591	64	1809	67.8559	1809	69.3084
2590	59.98	2590	34.36	2590	34.47	2590	63.97	1810	67.8464	1810	69.297
2589	59.97	2589	34.36	2589	34.41	2589	63.94	1811	67.8344	1811	69.2876
2588	59.97	2588	34.35	2588	34.34	2588	63.91	1812	67.8238	1812	69.2832
2587	59.97	2587	34.35	2587	34.27	2587	63.87	1813	67.8194	1813	69.2862
2586	59.97	2586	34.35	2586	34.21	2586	63.84	1814	67.8234	1814	69.2979
2585	59.97	2585	34.35	2585	34.14	2585	63.81	1815	67.8326	1815	69.3144
2584	59.97	2584	34.35	2584	34.1	2584	63.79	1816	67.8419	1816	69.3289
2583	59.96	2583	34.35	2583	34.07	2583	63.77	1817	67.8498	1817	69.338
2582	59.96	2582	34.35	2582	34.06	2582	63.77	1818	67.8602	1818	69.3453
2581	59.96	2581	34.35	2581	34.08	2581	63.77	1819	67.8763	1819	69.3555
2580	59.96	2580	34.35	2580	34.13	2580	63.78	1820	67.8963	1820	69.369
2579	59.96	2579	34.35	2579	34.2	2579	63.81	1821	67.9166	1821	69.3842
2578	59.97	2578	34.35	2578	34.3	2578	63.84	1822	67.9352	1822	69.4005
2577	59.97	2577	34.35	2577	34.41	2577	63.89	1823	67.9523	1823	69.4178
2576	59.97	2576	34.36	2576	34.53	2576	63.93	1824	67.9656	1824	69.4314
2575	59.97	2575	34.36	2575	34.66	2575	63.99	1825	67.9694	1825	69.4324
2574	59.98	2574	34.37	2574	34.79	2574	64.04	1826	67.9609	1826	69.4151
2573	59.98	2573	34.37	2573	34.91	2573	64.09	1827	67.9453	1827	69.385
2572	59.99	2572	34.38	2572	35.03	2572	64.14	1828	67.9311	1828	69.3556
2571	60	2571	34.39	2571	35.13	2571	64.18	1829	67.9219	1829	69.3387
2570	60	2570	34.4	2570	35.22	2570	64.22	1830	67.9121	1830	69.3344
2569	60.01	2569	34.41	2569	35.3	2569	64.26	1831	67.8967	1831	69.3347
2568	60.02	2568	34.42	2568	35.36	2568	64.29	1832	67.8794	1832	69.3339
2567	60.03	2567	34.43	2567	35.4	2567	64.31	1833	67.8684	1833	69.332
2566	60.05	2566	34.44	2566	35.43	2566	64.33	1834	67.8681	1834	69.332
2565	60.06	2565	34.45	2565	35.45	2565	64.33	1835	67.8765	1835	69.3363
2564	60.07	2564	34.47	2564	35.45	2564	64.34	1836	67.8889	1836	69.3451
2563	60.09	2563	34.48	2563	35.44	2563	64.34	1837	67.9032	1837	69.3592
2562	60.1	2562	34.5	2562	35.41	2562	64.33	1838	67.9191	1838	69.3787
2561	60.11	2561	34.52	2561	35.38	2561	64.32	1839	67.9319	1839	69.3983
2560	60.13	2560	34.53	2560	35.34	2560	64.31	1840	67.9361	1840	69.4103
2559	60.14	2559	34.55	2559	35.3	2559	64.3	1841	67.934	1841	69.4148
2558	60.15	2558	34.56	2558	35.25	2558	64.28	1842	67.9348	1842	69.421
2557	60.16	2557	34.58	2557	35.2	2557	64.26	1843	67.943	1843	69.4361
2556	60.17	2556	34.59	2556	35.15	2556	64.25	1844	67.9478	1844	69.4517
2555	60.18	2555	34.6	2555	35.1	2555	64.23	1845	67.9338	1845	69.4498
2554	60.19	2554	34.61	2554	35.04	2554	64.22	1846	67.901	1846	69.4242
2553	60.19	2553	34.62	2553	34.98	2553	64.2	1847	67.8654	1847	69.386
2552	60.19	2552	34.62	2552	34.91	2552	64.17	1848	67.8434	1848	69.3524
2551	60.19	2551	34.63	2551	34.83	2551	64.15	1849	67.8408	1849	69.3337
2550	60.19	2550	34.62	2550	34.75	2550	64.12	1850	67.8518	1850	69.3294
2549	60.19	2549	34.62	2549	34.67	2549	64.09	1851	67.8681	1851	69.334
2548	60.18	2548	34.61	2548	34.57	2548	64.05	1852	67.8845	1852	69.3423
2547	60.17	2547	34.6	2547	34.48	2547	64	1853	67.8979	1853	69.3508
2546	60.16	2546	34.59	2546	34.37	2546	63.95	1854	67.9077	1854	69.3582
2545	60.15	2545	34.58	2545	34.27	2545	63.89	1855	67.9142	1855	69.3648
2544	60.13	2544	34.56	2544	34.16	2544	63.83	1856	67.9172	1856	69.3697
2543	60.12	2543	34.54	2543	34.05	2543	63.77	1857	67.9168	1857	69.3726
2542	60.1	2542	34.51	2542	33.93	2542	63.71	1858	67.9148	1858	69.375
2541	60.08	2541	34.49	2541	33.8	2541	63.65	1859	67.9133	1859	69.3785
2540	60.06	2540	34.46	2540	33.68	2540	63.59	1860	67.9138	1860	69.3833
2539	60.04	2539	34.43	2539	33.54	2539	63.54	1861	67.9192	1861	69.3903
2538	60.02	2538	34.41	2538	33.41	2538	63.48	1862	67.9321	1862	69.4018
2537	60	2537	34.38	2537	33.28	2537	63.43	1863	67.951	1863	69.4165
2536	59.98	2536	34.34	2536	33.16	2536	63.37	1864	67.9682	1864	69.4275
2535	59.96	2535	34.31	2535	33.03	2535	63.32	1865	67.9758	1865	69.4276
2534	59.94	2534	34.28	2534	32.91	2534	63.27	1866	67.971	1866	69.417
2533	59.91	2533	34.25	2533	32.79	2533	63.22	1867	67.9558	1867	69.4018
2532	59.89	2532	34.21	2532	32.66	2532	63.17	1868	67.9327	1868	69.387
2531	59.87	2531	34.18	2531	32.54	2531	63.11	1869	67.9044	1869	69.3732
2530	59.84	2530	34.14	2530	32.41	2530	63.05	1870	67.8767	1870	69.3604
2529	59.81	2529	34.11	2529	32.29	2529	63	1871	67.8575	1871	69.3498
2528	59.79	2528	34.07	2528	32.19	2528	62.94	1872	67.8513	1872	69.3429
2527	59.76	2527	34.02	2527	32.12	2527	62.9	1873	67.8583	1873	69.3415
2526	59.72	2526	33.98	2526	32.07	2526	62.87	1874	67.8736	1874	69.3463
2525	59.69	2525	33.93	2525	32.05	2525	62.85	1875	67.8903	1875	69.3549
2524	59.65	2524	33.88	2524	32.05	2524	62.85	1876	67.9022	1876	69.3624
2523	59.62	2523	33.83	2523	32.07	2523	62.85	1877	67.908	1877	69.3663
2522	59.58	2522	33.78	2522	32.09	2522	62.85	1878	67.9102	1878	69.3677
2521	59.54	2521	33.73	2521	32.11	2521	62.85	1879	67.911	1879	69.3684
2520	59.5	2520	33.67	2520	32.1	2520	62.85	1880	67.9108	1880	69.3684
2519	59.46	2519	33.62	2519	32.07	2519	62.84	1881	67.9099	1881	69.3675
2518	59.42	2518	33.57	2518	31.99	2518	62.82	1882	67.91	1882	69.3677
2517	59.39	2517	33.52	2517	31.88	2517	62.78	1883	67.913	1883	69.3717
2516	59.36	2516	33.47	2516	31.72	2516	62.71	1884	67.9172	1884	69.3781
2515	59.33	2515	33.43	2515	31.54	2515	62.62	1885	67.9189	1885	69.3825
2514	59.31	2514	33.39	2514	31.32	2514	62.53	1886	67.9173	1886	69.3838
2513	59.29	2513	33.36	2513	31.1	2513	62.42	1887	67.914	1887	69.3835
2512	59.27	2512	33.34	2512	30.87	2512	62.31	1888	67.9097	1888	69.3829
2511	59.27	2511	33.32	2511	30.64	2511	62.19	1889	67.9028	1889	69.3804
2510	59.26	2510	33.31	2510	30.44	2510	62.08	1890	67.8915	1890	69.3743
2509	59.26	2509	33.3	2509	30.25	2509	61.98	1891	67.8773	1891	69.3651
2508	59.27	2508	33.3	2508	30.09	2508	61.89	1892	67.8643	1892	69.3547
2507	59.27	2507	33.31	2507	29.96	2507	61.82	1893	67.8561	1893	69.3457
2506	59.29	2506	33.32	2506	29.86	2506	61.76	1894	67.8534	1894	69.3401
2505	59.3	2505	33.33	2505	29.79	2505	61.71	1895	67.8534	1895	69.3375
2504	59.32	2504	33.35	2504	29.76	2504	61.68	1896	67.8527	1896	69.3355
2503	59.34	2503	33.37	2503	29.75	2503	61.67	1897	67.8512	1897	69.3328
2502	59.36	2502	33.4	2502	29.76	2502	61.66	1898	67.8519	1898	69.3317
2501	59.38	2501	33.42	2501	29.78	2501	61.66	1899	67.8558	1899	69.3336
2500	59.4	2500	33.45	2500	29.8	2500	61.67	1900	67.8605	1900	69.3367
2499	59.42	2499	33.48	2499	29.82	2499	61.67	1901	67.8632	1901	69.3383
2498	59.44	2498	33.51	2498	29.83	2498	61.67	1902	67.8636	1902	69.3384
2497	59.47	2497	33.54	2497	29.82	2497	61.66	1903	67.8634	1903	69.3394
2496	59.49	2496	33.57	2496	29.82	2496	61.65	1904	67.8627	1904	69.3411
2495	59.51	2495	33.6	2495	29.81	2495	61.63	1905	67.8597	1905	69.3414
2494	59.53	2494	33.63	2494	29.82	2494	61.62	1906	67.8539	1906	69.3393
2493	59.55	2493	33.66	2493	29.85	2493	61.62	1907	67.8455	1907	69.335
2492	59.57	2492	33.68	2492	29.9	2492	61.63	1908	67.8342	1908	69.3281
2491	59.58	2491	33.71	2491	29.96	2491	61.65	1909	67.8209	1909	69.3197
2490	59.6	2490	33.74	2490	30.02	2490	61.68	1910	67.8093	1910	69.3133
2489	59.62	2489	33.76	2489	30.07	2489	61.7	1911	67.8042	1911	69.3142
2488	59.63	2488	33.78	2488	30.12	2488	61.71	1912	67.8064	1912	69.323
2487	59.65	2487	33.8	2487	30.17	2487	61.73	1913	67.8116	1913	69.3347
2486	59.66	2486	33.82	2486	30.24	2486	61.75	1914	67.8151	1914	69.3441
2485	59.67	2485	33.84	2485	30.33	2485	61.77	1915	67.8167	1915	69.3507
2484	59.68	2484	33.85	2484	30.44	2484	61.81	1916	67.8191	1916	69.3573
2483	59.69	2483	33.86	2483	30.57	2483	61.86	1917	67.8231	1917	69.3648
2482	59.7	2482	33.87	2482	30.7	2482	61.92	1918	67.8243	1918	69.3692
2481	59.71	2481	33.88	2481	30.84	2481	61.99	1919	67.8178	1919	69.365
2480	59.72	2480	33.89	2480	30.98	2480	62.06	1920	67.8041	1920	69.3511
2479	59.73	2479	33.9	2479	31.11	2479	62.13	1921	67.7886	1921	69.3319
2478	59.74	2478	33.91	2478	31.23	2478	62.19	1922	67.777	1922	69.3138
2477	59.75	2477	33.92	2477	31.37	2477	62.25	1923	67.7701	1923	69.3001
2476	59.76	2476	33.93	2476	31.53	2476	62.32	1924	67.7656	1924	69.29
2475	59.76	2475	33.95	2475	31.71	2475	62.4	1925	67.7632	1925	69.2826
2474	59.77	2474	33.96	2474	31.91	2474	62.5	1926	67.765	1926	69.2793
2473	59.78	2473	33.97	2473	32.13	2473	62.61	1927	67.7719	1927	69.2809
2472	59.79	2472	33.99	2472	32.36	2472	62.72	1928	67.7812	1928	69.2851
2471	59.8	2471	34	2471	32.6	2471	62.83	1929	67.7889	1929	69.2883
2470	59.81	2470	34.02	2470	32.83	2470	62.94	1930	67.7933	1930	69.2889
2469	59.82	2469	34.04	2469	33.04	2469	63.04	1931	67.7955	1931	69.2883
2468	59.83	2468	34.06	2468	33.24	2468	63.14	1932	67.7965	1932	69.2876
2467	59.84	2467	34.09	2467	33.41	2467	63.22	1933	67.7965	1933	69.287
2466	59.85	2466	34.11	2466	33.56	2466	63.29	1934	67.7968	1934	69.2871
2465	59.86	2465	34.13	2465	33.7	2465	63.34	1935	67.7994	1935	69.2901
2464	59.87	2464	34.16	2464	33.83	2464	63.4	1936	67.8056	1936	69.2974
2463	59.88	2463	34.18	2463	33.95	2463	63.45	1937	67.8136	1937	69.3079
2462	59.89	2462	34.21	2462	34.08	2462	63.51	1938	67.8195	1938	69.3178
2461	59.9	2461	34.23	2461	34.2	2461	63.57	1939	67.8208	1939	69.3243
2460	59.91	2460	34.26	2460	34.32	2460	63.63	1940	67.8174	1940	69.3261
2459	59.92	2459	34.28	2459	34.43	2459	63.68	1941	67.8105	1941	69.3225
2458	59.93	2458	34.31	2458	34.52	2458	63.72	1942	67.7998	1942	69.3128
2457	59.95	2457	34.33	2457	34.6	2457	63.76	1943	67.7858	1943	69.2975
2456	59.96	2456	34.35	2456	34.66	2456	63.79	1944	67.7709	1944	69.2798
2455	59.97	2455	34.37	2455	34.71	2455	63.81	1945	67.7592	1945	69.2647
2454	59.98	2454	34.39	2454	34.75	2454	63.82	1946	67.7537	1946	69.2562
2453	59.99	2453	34.41	2453	34.78	2453	63.84	1947	67.7544	1947	69.2549
2452	60	2452	34.42	2452	34.8	2452	63.85	1948	67.7582	1948	69.2578
2451	60.01	2451	34.44	2451	34.83	2451	63.87	1949	67.7621	1949	69.2611
2450	60.02	2450	34.46	2450	34.85	2450	63.89	1950	67.7652	1950	69.2631
2449	60.03	2449	34.47	2449	34.89	2449	63.9	1951	67.768	1951	69.2642
2448	60.03	2448	34.48	2448	34.93	2448	63.92	1952	67.7708	1952	69.2656
2447	60.04	2447	34.49	2447	34.98	2447	63.94	1953	67.7732	1953	69.2673
2446	60.04	2446	34.5	2446	35.04	2446	63.97	1954	67.7745	1954	69.2688
2445	60.04	2445	34.51	2445	35.11	2445	63.99	1955	67.7735	1955	69.2693
2444	60.03	2444	34.51	2444	35.19	2444	64.02	1956	67.7687	1956	69.2675
2443	60.02	2443	34.51	2443	35.27	2443	64.06	1957	67.7592	1957	69.2619
2442	59.99	2442	34.51	2442	35.35	2442	64.1	1958	67.746	1958	69.2531
2441	59.96	2441	34.5	2441	35.43	2441	64.14	1959	67.7333	1959	69.2446
2440	59.92	2440	34.48	2440	35.5	2440	64.17	1960	67.7258	1960	69.2409
2439	59.87	2439	34.47	2439	35.57	2439	64.21	1961	67.7251	1961	69.2442
2438	59.82	2438	34.44	2438	35.61	2438	64.23	1962	67.7287	1962	69.2518
2437	59.75	2437	34.42	2437	35.64	2437	64.25	1963	67.7323	1963	69.2595
2436	59.68	2436	34.39	2436	35.64	2436	64.26	1964	67.7326	1964	69.2636
2435	59.61	2435	34.36	2435	35.61	2435	64.27	1965	67.7285	1965	69.263
2434	59.54	2434	34.32	2434	35.54	2434	64.25	1966	67.7205	1966	69.2578
2433	59.46	2433	34.29	2433	35.43	2433	64.23	1967	67.7101	1967	69.2495
2432	59.39	2432	34.26	2432	35.27	2432	64.18	1968	67.6995	1968	69.2402
2431	59.33	2431	34.23	2431	35.05	2431	64.12	1969	67.6907	1969	69.2323
2430	59.27	2430	34.21	2430	34.8	2430	64.04	1970	67.6848	1970	69.2272
2429	59.23	2429	34.18	2429	34.53	2429	63.96	1971	67.6815	1971	69.2253
2428	59.2	2428	34.17	2428	34.32	2428	63.9	1972	67.6788	1972	69.2253
2427	59.18	2427	34.16	2427	34.21	2427	63.87	1973	67.6745	1973	69.2254
2426	59.18	2426	34.16	2426	34.24	2426	63.9	1974	67.6674	1974	69.224
2425	59.2	2425	34.16	2425	34.38	2425	63.96	1975	67.6581	1975	69.2212
2424	59.23	2424	34.17	2424	34.6	2424	64.04	1976	67.6474	1976	69.2177
2423	59.28	2423	34.19	2423	34.85	2423	64.12	1977	67.636	1977	69.214
2422	59.32	2422	34.2	2422	35.06	2422	64.19	1978	67.6236	1978	69.2101
2421	59.38	2421	34.22	2421	35.24	2421	64.24	1979	67.6108	1979	69.2064
2420	59.43	2420	34.24	2420	35.38	2420	64.28	1980	67.5983	1980	69.2034
2419	59.49	2419	34.26	2419	35.49	2419	64.32	1981	67.587	1981	69.2017
2418	59.55	2418	34.28	2418	35.57	2418	64.34	1982	67.577	1982	69.201
2417	59.6	2417	34.3	2417	35.65	2417	64.36	1983	67.5688	1983	69.2014
2416	59.66	2416	34.32	2416	35.73	2416	64.38	1984	67.5627	1984	69.203
2415	59.7	2415	34.33	2415	35.81	2415	64.4	1985	67.5587	1985	69.2059
2414	59.74	2414	34.34	2414	35.89	2414	64.42	1986	67.5563	1986	69.2095
2413	59.78	2413	34.36	2413	35.97	2413	64.44	1987	67.5534	1987	69.2124
2412	59.81	2412	34.36	2412	36.05	2412	64.47	1988	67.548	1988	69.2124
2411	59.83	2411	34.37	2411	36.13	2411	64.49	1989	67.5392	1989	69.209
2410	59.84	2410	34.37	2410	36.2	2410	64.51	1990	67.5282	1990	69.2032
2409	59.86	2409	34.38	2409	36.26	2409	64.53	1991	67.5165	1991	69.1959
2408	59.87	2408	34.38	2408	36.31	2408	64.54	1992	67.5046	1992	69.1871
2407	59.88	2407	34.39	2407	36.36	2407	64.55	1993	67.4929	1993	69.177
2406	59.89	2406	34.39	2406	36.39	2406	64.56	1994	67.4836	1994	69.1673
2405	59.9	2405	34.4	2405	36.42	2405	64.57	1995	67.4788	1995	69.1608
2404	59.91	2404	34.41	2404	36.44	2404	64.58	1996	67.4785	1996	69.1585
2403	59.92	2403	34.42	2403	36.46	2403	64.58	1997	67.4802	1997	69.1587
2402	59.93	2402	34.43	2402	36.47	2402	64.58	1998	67.481	1998	69.1591
2401	59.94	2401	34.45	2401	36.48	2401	64.58	1999	67.4794	1999	69.1582
2400	59.95	2400	34.46	2400	36.48	2400	64.58	2000	67.4761	2000	69.1561
2399	59.96	2399	34.47	2399	36.47	2399	64.58	2001	67.4723	2001	69.1537
2398	59.98	2398	34.49	2398	36.46	2398	64.57	2002	67.469	2002	69.1518
2397	59.99	2397	34.51	2397	36.45	2397	64.57	2003	67.4667	2003	69.1506
2396	60	2396	34.52	2396	36.44	2396	64.57	2004	67.4649	2004	69.1494
2395	60.02	2395	34.54	2395	36.42	2395	64.56	2005	67.4632	2005	69.1478
2394	60.03	2394	34.55	2394	36.41	2394	64.56	2006	67.4618	2006	69.146
2393	60.05	2393	34.57	2393	36.4	2393	64.55	2007	67.4609	2007	69.1441
2392	60.06	2392	34.58	2392	36.4	2392	64.54	2008	67.4607	2008	69.1423
2391	60.08	2391	34.59	2391	36.4	2391	64.54	2009	67.4614	2009	69.1409
2390	60.09	2390	34.6	2390	36.41	2390	64.54	2010	67.4633	2010	69.1408
2389	60.1	2389	34.61	2389	36.42	2389	64.54	2011	67.4655	2011	69.1423
2388	60.11	2388	34.63	2388	36.43	2388	64.53	2012	67.4665	2012	69.1446
2387	60.13	2387	34.64	2387	36.45	2387	64.53	2013	67.465	2013	69.1464
2386	60.14	2386	34.65	2386	36.46	2386	64.52	2014	67.4609	2014	69.147
2385	60.15	2385	34.66	2385	36.48	2385	64.51	2015	67.4546	2015	69.1462
2384	60.16	2384	34.68	2384	36.49	2384	64.48	2016	67.4465	2016	69.1433
2383	60.16	2383	34.69	2383	36.5	2383	64.45	2017	67.4368	2017	69.1377
2382	60.17	2382	34.7	2382	36.5	2382	64.42	2018	67.4267	2018	69.1304
2381	60.18	2381	34.71	2381	36.49	2381	64.38	2019	67.4178	2019	69.1234
2380	60.18	2380	34.73	2380	36.46	2380	64.33	2020	67.4115	2020	69.1185
2379	60.19	2379	34.74	2379	36.43	2379	64.29	2021	67.4081	2021	69.1163
2378	60.19	2378	34.75	2378	36.37	2378	64.25	2022	67.4068	2022	69.1161
2377	60.19	2377	34.76	2377	36.31	2377	64.21	2023	67.4065	2023	69.1167
2376	60.2	2376	34.77	2376	36.23	2376	64.18	2024	67.4061	2024	69.1171
2375	60.2	2375	34.79	2375	36.14	2375	64.15	2025	67.4055	2025	69.1167
2374	60.2	2374	34.8	2374	36.05	2374	64.12	2026	67.4048	2026	69.1159
2373	60.2	2373	34.81	2373	35.96	2373	64.09	2027	67.4042	2027	69.1145
2372	60.2	2372	34.82	2372	35.88	2372	64.07	2028	67.4039	2028	69.1123
2371	60.2	2371	34.83	2371	35.79	2371	64.04	2029	67.4041	2029	69.1094
2370	60.2	2370	34.85	2370	35.71	2370	64.01	2030	67.4055	2030	69.1069
2369	60.2	2369	34.87	2369	35.63	2369	63.98	2031	67.4081	2031	69.1056
2368	60.2	2368	34.89	2368	35.56	2368	63.95	2032	67.4113	2032	69.1055
2367	60.21	2367	34.92	2367	35.49	2367	63.91	2033	67.4141	2033	69.1058
2366	60.21	2366	34.96	2366	35.42	2366	63.88	2034	67.4164	2034	69.1063
2365	60.22	2365	34.99	2365	35.36	2365	63.85	2035	67.4183	2035	69.1073
2364	60.22	2364	35.03	2364	35.3	2364	63.81	2036	67.4195	2036	69.1087
2363	60.22	2363	35.06	2363	35.24	2363	63.79	2037	67.4193	2037	69.1102
2362	60.23	2362	35.1	2362	35.18	2362	63.75	2038	67.417	2038	69.1113
2361	60.23	2361	35.13	2361	35.11	2361	63.72	2039	67.4126	2039	69.1118
2360	60.22	2360	35.15	2360	35.05	2360	63.69	2040	67.4064	2040	69.111
2359	60.21	2359	35.17	2359	34.99	2359	63.66	2041	67.3988	2041	69.1083
2358	60.2	2358	35.17	2358	34.92	2358	63.63	2042	67.3902	2042	69.1044
2357	60.17	2357	35.16	2357	34.85	2357	63.61	2043	67.3816	2043	69.1007
2356	60.14	2356	35.13	2356	34.78	2356	63.58	2044	67.3729	2044	69.098
2355	60.1	2355	35.08	2355	34.69	2355	63.56	2045	67.3641	2045	69.0966
2354	60.07	2354	35.03	2354	34.61	2354	63.54	2046	67.3552	2046	69.0961
2353	60.02	2353	34.96	2353	34.53	2353	63.5	2047	67.3462	2047	69.0961
2352	59.98	2352	34.89	2352	34.47	2352	63.47	2048	67.3373	2048	69.096
2351	59.94	2351	34.82	2351	34.43	2351	63.44	2049	67.3286	2049	69.0953
2350	59.9	2350	34.75	2350	34.4	2350	63.42	2050	67.3201	2050	69.0944
2349	59.86	2349	34.68	2349	34.35	2349	63.38	2051	67.3119	2051	69.0934
2348	59.82	2348	34.61	2348	34.28	2348	63.34	2052	67.304	2052	69.0924
2347	59.8	2347	34.55	2347	34.19	2347	63.29	2053	67.2966	2053	69.0912
2346	59.78	2346	34.5	2346	34.08	2346	63.24	2054	67.2903	2054	69.09
2345	59.78	2345	34.47	2345	33.97	2345	63.2	2055	67.2856	2055	69.0894
2344	59.8	2344	34.46	2344	33.87	2344	63.16	2056	67.2827	2056	69.0894
2343	59.82	2343	34.47	2343	33.79	2343	63.14	2057	67.2816	2057	69.0898
2342	59.85	2342	34.49	2342	33.73	2342	63.13	2058	67.2827	2058	69.0911
2341	59.89	2341	34.52	2341	33.69	2341	63.12	2059	67.2867	2059	69.0935
2340	59.94	2340	34.56	2340	33.65	2340	63.12	2060	67.293	2060	69.097
2339	59.98	2339	34.6	2339	33.61	2339	63.11	2061	67.3007	2061	69.1008
2338	60.03	2338	34.65	2338	33.58	2338	63.11	2062	67.3085	2062	69.1044
2337	60.08	2337	34.7	2337	33.55	2337	63.11	2063	67.3155	2063	69.1075
2336	60.12	2336	34.75	2336	33.52	2336	63.1	2064	67.3209	2064	69.1091
2335	60.17	2335	34.8	2335	33.48	2335	63.09	2065	67.3242	2065	69.1085
2334	60.21	2334	34.84	2334	33.43	2334	63.07	2066	67.3259	2066	69.1064
2333	60.24	2333	34.88	2333	33.37	2333	63.03	2067	67.3272	2067	69.1047
2332	60.27	2332	34.91	2332	33.28	2332	63	2068	67.3292	2068	69.1049
2331	60.29	2331	34.93	2331	33.2	2331	62.96	2069	67.3322	2069	69.1071
2330	60.3	2330	34.94	2330	33.12	2330	62.93	2070	67.3359	2070	69.1106
2329	60.3	2329	34.95	2329	33.05	2329	62.91	2071	67.3399	2071	69.1146
2328	60.3	2328	34.95	2328	32.99	2328	62.88	2072	67.3437	2072	69.1182
2327	60.29	2327	34.94	2327	32.96	2327	62.84	2073	67.3469	2073	69.1208
2326	60.27	2326	34.92	2326	32.96	2326	62.8	2074	67.3497	2074	69.1223
2325	60.26	2325	34.89	2325	32.97	2325	62.76	2075	67.3519	2075	69.1228
2324	60.23	2324	34.87	2324	32.99	2324	62.74	2076	67.3539	2076	69.1222
2323	60.21	2323	34.83	2323	33.01	2323	62.73	2077	67.3561	2077	69.1212
2322	60.19	2322	34.8	2322	33.03	2322	62.74	2078	67.3589	2078	69.1205
2321	60.16	2321	34.76	2321	33.03	2321	62.76	2079	67.3625	2079	69.1207
2320	60.14	2320	34.73	2320	33.03	2320	62.78	2080	67.3665	2080	69.1209
2319	60.11	2319	34.69	2319	33.01	2319	62.8	2081	67.3701	2081	69.12
2318	60.09	2318	34.65	2318	33	2318	62.82	2082	67.3731	2082	69.1177
2317	60.06	2317	34.61	2317	32.98	2317	62.82	2083	67.3756	2083	69.1149
2316	60.04	2316	34.58	2316	32.97	2316	62.82	2084	67.3773	2084	69.1123
2315	60.02	2315	34.54	2315	32.97	2315	62.81	2085	67.3774	2085	69.1096
2314	60	2314	34.51	2314	32.99	2314	62.8	2086	67.3747	2086	69.1062
2313	59.98	2313	34.48	2313	33.04	2313	62.8	2087	67.3688	2087	69.1012
2312	59.96	2312	34.46	2312	33.1	2312	62.82	2088	67.3591	2088	69.0936
2311	59.95	2311	34.44	2311	33.19	2311	62.85	2089	67.3463	2089	69.0827
2310	59.94	2310	34.42	2310	33.3	2310	62.9	2090	67.3318	2090	69.0689
2309	59.93	2309	34.4	2309	33.42	2309	62.96	2091	67.3181	2091	69.0547
2308	59.91	2308	34.38	2308	33.54	2308	63.03	2092	67.3079	2092	69.043
2307	59.9	2307	34.36	2307	33.67	2307	63.1	2093	67.3034	2093	69.0369
2306	59.88	2306	34.34	2306	33.78	2306	63.17	2094	67.3062	2094	69.0384
2305	59.86	2305	34.32	2305	33.89	2305	63.25	2095	67.3164	2095	69.0484
2304	59.84	2304	34.29	2304	33.97	2304	63.31	2096	67.3323	2096	69.0652
2303	59.82	2303	34.25	2303	34.04	2303	63.36	2097	67.3513	2097	69.0856
2302	59.79	2302	34.2	2302	34.08	2302	63.4	2098	67.3708	2098	69.1066
2301	59.76	2301	34.16	2301	34.1	2301	63.43	2099	67.3892	2099	69.126
2300	59.73	2300	34.1	2300	34.09	2300	63.46	2100	67.4055	2100	69.1427
2299	59.69	2299	34.04	2299	34.06	2299	63.47	2101	67.4192	2101	69.1561
2298	59.65	2298	33.98	2298	34.01	2298	63.48	2102	67.4306	2102	69.1668
2297	59.61	2297	33.92	2297	33.94	2297	63.47	2103	67.4405	2103	69.1758
2296	59.58	2296	33.86	2296	33.84	2296	63.46	2104	67.4495	2104	69.1835
2295	59.54	2295	33.81	2295	33.73	2295	63.43	2105	67.4576	2105	69.1899
2294	59.51	2294	33.75	2294	33.6	2294	63.4	2106	67.4648	2106	69.1952
2293	59.48	2293	33.71	2293	33.47	2293	63.35	2107	67.4713	2107	69.2
2292	59.46	2292	33.67	2292	33.33	2292	63.3	2108	67.477	2108	69.2048
2291	59.44	2291	33.65	2291	33.22	2291	63.24	2109	67.4819	2109	69.2093
2290	59.43	2290	33.64	2290	33.14	2290	63.19	2110	67.4861	2110	69.2139
2289	59.43	2289	33.65	2289	33.1	2289	63.13	2111	67.4895	2111	69.2184
2288	59.43	2288	33.67	2288	33.12	2288	63.08	2112	67.4924	2112	69.2229
2287	59.44	2287	33.7	2287	33.21	2287	63.06	2113	67.4948	2113	69.2268
2286	59.46	2286	33.74	2286	33.36	2286	63.07	2114	67.4974	2114	69.2301
2285	59.48	2285	33.78	2285	33.56	2285	63.11	2115	67.5009	2115	69.233
2284	59.51	2284	33.83	2284	33.8	2284	63.19	2116	67.5056	2116	69.2359
2283	59.53	2283	33.89	2283	34.06	2283	63.3	2117	67.5109	2117	69.2388
2282	59.56	2282	33.95	2282	34.31	2282	63.41	2118	67.5165	2118	69.2422
2281	59.58	2281	34	2281	34.55	2281	63.53	2119	67.5221	2119	69.2466
2280	59.61	2280	34.06	2280	34.76	2280	63.64	2120	67.5271	2120	69.2517
2279	59.63	2279	34.12	2279	34.95	2279	63.74	2121	67.5314	2121	69.2569
2278	59.66	2278	34.17	2278	35.11	2278	63.83	2122	67.5352	2122	69.2619
2277	59.68	2277	34.21	2277	35.25	2277	63.9	2123	67.5389	2123	69.2666
2276	59.7	2276	34.25	2276	35.36	2276	63.96	2124	67.5426	2124	69.2706
2275	59.71	2275	34.29	2275	35.45	2275	64.01	2125	67.5462	2125	69.2737
2274	59.72	2274	34.32	2274	35.53	2274	64.05	2126	67.5496	2126	69.2761
2273	59.74	2273	34.34	2273	35.6	2273	64.09	2127	67.5529	2127	69.2782
2272	59.74	2272	34.36	2272	35.65	2272	64.12	2128	67.556	2128	69.2804
2271	59.75	2271	34.38	2271	35.7	2271	64.14	2129	67.5588	2129	69.2827
2270	59.76	2270	34.4	2270	35.73	2270	64.16	2130	67.5614	2130	69.285
2269	59.76	2269	34.41	2269	35.76	2269	64.17	2131	67.564	2131	69.2874
2268	59.77	2268	34.42	2268	35.77	2268	64.19	2132	67.5664	2132	69.2894
2267	59.77	2267	34.42	2267	35.78	2267	64.2	2133	67.5683	2133	69.2909
2266	59.76	2266	34.41	2266	35.78	2266	64.2	2134	67.5697	2134	69.292
2265	59.74	2265	34.38	2265	35.77	2265	64.21	2135	67.571	2135	69.2933
2264	59.71	2264	34.32	2264	35.76	2264	64.21	2136	67.5724	2136	69.2952
2263	59.67	2263	34.23	2263	35.75	2263	64.2	2137	67.574	2137	69.2976
2262	59.6	2262	34.1	2262	35.73	2262	64.19	2138	67.5759	2138	69.3004
2261	59.52	2261	33.95	2261	35.71	2261	64.18	2139	67.5781	2139	69.3037
2260	59.42	2260	33.77	2260	35.7	2260	64.18	2140	67.5801	2140	69.307
2259	59.32	2259	33.56	2259	35.7	2259	64.18	2141	67.5812	2141	69.3101
2258	59.2	2258	33.34	2258	35.71	2258	64.19	2142	67.5813	2142	69.3131
2257	59.07	2257	33.1	2257	35.73	2257	64.2	2143	67.5806	2143	69.3163
2256	58.94	2256	32.85	2256	35.76	2256	64.21	2144	67.5793	2144	69.3199
2255	58.8	2255	32.59	2255	35.8	2255	64.22	2145	67.578	2145	69.3237
2254	58.66	2254	32.33	2254	35.84	2254	64.24	2146	67.5772	2146	69.3272
2253	58.53	2253	32.08	2253	35.89	2253	64.26	2147	67.5773	2147	69.3306
2252	58.41	2252	31.86	2252	35.95	2252	64.28	2148	67.5782	2148	69.3332
2251	58.31	2251	31.68	2251	36.01	2251	64.31	2149	67.5796	2149	69.3348
2250	58.24	2250	31.55	2250	36.08	2250	64.34	2150	67.5814	2150	69.3355
2249	58.2	2249	31.48	2249	36.14	2249	64.37	2151	67.5834	2151	69.3359
2248	58.2	2248	31.47	2248	36.21	2248	64.39	2152	67.5856	2152	69.3362
2247	58.22	2247	31.51	2247	36.27	2247	64.42	2153	67.5879	2153	69.3363
2246	58.27	2246	31.59	2246	36.33	2246	64.45	2154	67.5901	2154	69.3361
2245	58.33	2245	31.71	2245	36.39	2245	64.47	2155	67.5921	2155	69.3362
2244	58.41	2244	31.86	2244	36.44	2244	64.5	2156	67.5936	2156	69.3363
2243	58.51	2243	32.04	2243	36.5	2243	64.52	2157	67.5942	2157	69.3363
2242	58.62	2242	32.23	2242	36.55	2242	64.54	2158	67.594	2158	69.3365
2241	58.73	2241	32.44	2241	36.6	2241	64.56	2159	67.5933	2159	69.3372
2240	58.85	2240	32.66	2240	36.64	2240	64.58	2160	67.5923	2160	69.3386
2239	58.97	2239	32.88	2239	36.69	2239	64.6	2161	67.5907	2161	69.3406
2238	59.08	2238	33.08	2238	36.73	2238	64.62	2162	67.5885	2162	69.3435
2237	59.18	2237	33.27	2237	36.78	2237	64.64	2163	67.586	2163	69.3474
2236	59.27	2236	33.44	2236	36.83	2236	64.66	2164	67.5833	2164	69.352
2235	59.35	2235	33.58	2235	36.88	2235	64.68	2165	67.5808	2165	69.3564
2234	59.41	2234	33.69	2234	36.94	2234	64.7	2166	67.5792	2166	69.3605
2233	59.47	2233	33.79	2233	36.99	2233	64.73	2167	67.5788	2167	69.3641
2232	59.51	2232	33.87	2232	37.05	2232	64.75	2168	67.5796	2168	69.3671
2231	59.55	2231	33.94	2231	37.1	2231	64.77	2169	67.5811	2169	69.3694
2230	59.58	2230	34	2230	37.14	2230	64.79	2170	67.5831	2170	69.3714
2229	59.61	2229	34.05	2229	37.18	2229	64.8	2171	67.5856	2171	69.3737
2228	59.63	2228	34.09	2228	37.21	2228	64.82	2172	67.5885	2172	69.3764
2227	59.66	2227	34.12	2227	37.24	2227	64.83	2173	67.5916	2173	69.3794
2226	59.67	2226	34.15	2226	37.25	2226	64.83	2174	67.5948	2174	69.382
2225	59.69	2225	34.18	2225	37.27	2225	64.83	2175	67.5979	2175	69.384
2224	59.71	2224	34.2	2224	37.28	2224	64.83	2176	67.6006	2176	69.3848
2223	59.72	2223	34.22	2223	37.29	2223	64.83	2177	67.6024	2177	69.3842
2222	59.73	2222	34.23	2222	37.3	2222	64.83	2178	67.6035	2178	69.3828
2221	59.74	2221	34.25	2221	37.31	2221	64.83	2179	67.6042	2179	69.3813
2220	59.75	2220	34.26	2220	37.32	2220	64.83	2180	67.6047	2180	69.3804
2219	59.77	2219	34.28	2219	37.34	2219	64.84	2181	67.6052	2181	69.3804
2218	59.78	2218	34.29	2218	37.36	2218	64.84	2182	67.6057	2182	69.3812
2217	59.79	2217	34.3	2217	37.37	2217	64.85	2183	67.6062	2183	69.3828
2216	59.8	2216	34.31	2216	37.39	2216	64.85	2184	67.6063	2184	69.3852
2215	59.8	2215	34.32	2215	37.41	2215	64.86	2185	67.6058	2185	69.388
2214	59.81	2214	34.33	2214	37.42	2214	64.86	2186	67.605	2186	69.3916
2213	59.82	2213	34.33	2213	37.44	2213	64.87	2187	67.6046	2187	69.3961
2212	59.83	2212	34.34	2212	37.46	2212	64.88	2188	67.6053	2188	69.4014
2211	59.84	2211	34.35	2211	37.47	2211	64.88	2189	67.6073	2189	69.4067
2210	59.84	2210	34.35	2210	37.48	2210	64.89	2190	67.6107	2190	69.4116
2209	59.85	2209	34.36	2209	37.49	2209	64.89	2191	67.6153	2191	69.4159
2208	59.86	2208	34.36	2208	37.49	2208	64.89	2192	67.6205	2192	69.4195
2207	59.86	2207	34.37	2207	37.49	2207	64.89	2193	67.626	2193	69.4223
2206	59.87	2206	34.37	2206	37.48	2206	64.89	2194	67.6316	2194	69.4245
2205	59.87	2205	34.38	2205	37.48	2205	64.88	2195	67.6371	2195	69.4267
2204	59.88	2204	34.38	2204	37.47	2204	64.88	2196	67.6423	2196	69.4291
2203	59.88	2203	34.38	2203	37.47	2203	64.88	2197	67.6465	2197	69.4314
2202	59.89	2202	34.39	2202	37.47	2202	64.88	2198	67.6492	2198	69.4336
2201	59.89	2201	34.39	2201	37.47	2201	64.88	2199	67.6502	2199	69.4354
2200	59.9	2200	34.4	2200	37.47	2200	64.88	2200	67.6497	2200	69.4363
2199	59.9	2199	34.4	2199	37.48	2199	64.87	2201	67.6483	2201	69.4361
2198	59.91	2198	34.41	2198	37.48	2198	64.87	2202	67.6466	2202	69.4353
2197	59.91	2197	34.41	2197	37.48	2197	64.87	2203	67.6456	2203	69.4345
2196	59.92	2196	34.42	2196	37.47	2196	64.86	2204	67.6456	2204	69.4343
2195	59.93	2195	34.43	2195	37.47	2195	64.86	2205	67.6467	2205	69.4347
2194	59.93	2194	34.43	2194	37.47	2194	64.86	2206	67.6486	2206	69.4358
2193	59.94	2193	34.44	2193	37.46	2193	64.85	2207	67.6513	2207	69.4381
2192	59.94	2192	34.45	2192	37.46	2192	64.85	2208	67.6545	2208	69.4414
2191	59.95	2191	34.45	2191	37.45	2191	64.85	2209	67.6579	2209	69.4454
2190	59.95	2190	34.46	2190	37.45	2190	64.84	2210	67.6617	2210	69.4501
2189	59.96	2189	34.47	2189	37.46	2189	64.84	2211	67.6657	2211	69.4552
2188	59.96	2188	34.47	2188	37.46	2188	64.84	2212	67.6697	2212	69.4604
2187	59.97	2187	34.48	2187	37.47	2187	64.84	2213	67.6736	2213	69.4652
2186	59.97	2186	34.48	2186	37.48	2186	64.84	2214	67.6775	2214	69.4696
2185	59.97	2185	34.49	2185	37.49	2185	64.84	2215	67.6816	2215	69.4737
2184	59.97	2184	34.49	2184	37.49	2184	64.85	2216	67.6858	2216	69.4774
2183	59.98	2183	34.5	2183	37.5	2183	64.85	2217	67.6897	2217	69.4807
2182	59.98	2182	34.5	2182	37.5	2182	64.85	2218	67.6931	2218	69.4833
2181	59.98	2181	34.51	2181	37.51	2181	64.85	2219	67.6957	2219	69.4856
2180	59.98	2180	34.51	2180	37.51	2180	64.85	2220	67.6971	2220	69.4876
2179	59.98	2179	34.51	2179	37.51	2179	64.85	2221	67.6973	2221	69.4892
2178	59.98	2178	34.52	2178	37.52	2178	64.85	2222	67.6966	2222	69.4907
2177	59.98	2177	34.52	2177	37.52	2177	64.86	2223	67.6958	2223	69.492
2176	59.98	2176	34.53	2176	37.53	2176	64.86	2224	67.6951	2224	69.4928
2175	59.98	2175	34.53	2175	37.55	2175	64.86	2225	67.695	2225	69.4929
2174	59.99	2174	34.53	2174	37.56	2174	64.87	2226	67.6954	2226	69.4922
2173	59.99	2173	34.54	2173	37.58	2173	64.87	2227	67.6963	2227	69.4912
2172	59.99	2172	34.54	2172	37.6	2172	64.88	2228	67.6971	2228	69.4901
2171	59.99	2171	34.54	2171	37.62	2171	64.88	2229	67.6971	2229	69.4889
2170	59.99	2170	34.55	2170	37.64	2170	64.89	2230	67.6962	2230	69.4881
2169	59.99	2169	34.55	2169	37.64	2169	64.89	2231	67.6942	2231	69.488
2168	59.99	2168	34.55	2168	37.64	2168	64.89	2232	67.6915	2232	69.4888
2167	59.99	2167	34.55	2167	37.63	2167	64.88	2233	67.688	2233	69.49
2166	59.99	2166	34.55	2166	37.62	2166	64.88	2234	67.684	2234	69.4915
2165	59.99	2165	34.55	2165	37.59	2165	64.86	2235	67.6798	2235	69.4931
2164	59.99	2164	34.55	2164	37.57	2164	64.85	2236	67.6756	2236	69.4947
2163	59.99	2163	34.55	2163	37.55	2163	64.84	2237	67.671	2237	69.4961
2162	59.99	2162	34.55	2162	37.54	2162	64.83	2238	67.6658	2238	69.4975
2161	59.99	2161	34.55	2161	37.53	2161	64.82	2239	67.6598	2239	69.4988
2160	59.98	2160	34.55	2160	37.52	2160	64.81	2240	67.6529	2240	69.4999
2159	59.98	2159	34.55	2159	37.51	2159	64.81	2241	67.6447	2241	69.5003
2158	59.98	2158	34.55	2158	37.51	2158	64.8	2242	67.6352	2242	69.5001
2157	59.98	2157	34.55	2157	37.51	2157	64.8	2243	67.6241	2243	69.4995
2156	59.97	2156	34.54	2156	37.52	2156	64.81	2244	67.6111	2244	69.4988
2155	59.97	2155	34.54	2155	37.53	2155	64.81	2245	67.5955	2245	69.498
2154	59.97	2154	34.54	2154	37.56	2154	64.82	2246	67.5766	2246	69.4969
2153	59.96	2153	34.53	2153	37.59	2153	64.83	2247	67.5539	2247	69.4952
2152	59.96	2152	34.53	2152	37.63	2152	64.85	2248	67.5263	2248	69.4925
2151	59.95	2151	34.53	2151	37.68	2151	64.87	2249	67.4923	2249	69.4882
2150	59.95	2150	34.52	2150	37.74	2150	64.89	2250	67.4507	2250	69.4823
2149	59.95	2149	34.52	2149	37.8	2149	64.91	2251	67.4025	2251	69.4752
2148	59.94	2148	34.52	2148	37.85	2148	64.93	2252	67.3524	2252	69.4678
2147	59.94	2147	34.52	2147	37.91	2147	64.95	2253	67.3103	2253	69.4613
2146	59.94	2146	34.51	2146	37.96	2146	64.98	2254	67.2887	2254	69.4573
2145	59.93	2145	34.51	2145	38.01	2145	65	2255	67.2969	2255	69.4571
2144	59.93	2144	34.51	2144	38.05	2144	65.01	2256	67.3355	2256	69.4606
2143	59.93	2143	34.51	2143	38.09	2143	65.03	2257	67.3954	2257	69.4664
2142	59.93	2142	34.51	2142	38.13	2142	65.04	2258	67.4621	2258	69.4729
2141	59.92	2141	34.51	2141	38.17	2141	65.05	2259	67.5225	2259	69.4786
2140	59.92	2140	34.51	2140	38.2	2140	65.07	2260	67.5693	2260	69.4827
2139	59.92	2139	34.51	2139	38.24	2139	65.08	2261	67.6014	2261	69.4852
2138	59.92	2138	34.51	2138	38.27	2138	65.09	2262	67.6221	2262	69.4867
2137	59.92	2137	34.51	2137	38.3	2137	65.1	2263	67.6353	2263	69.4879
2136	59.92	2136	34.51	2136	38.33	2136	65.11	2264	67.6441	2264	69.4893
2135	59.92	2135	34.51	2135	38.35	2135	65.12	2265	67.6504	2265	69.4906
2134	59.92	2134	34.51	2134	38.37	2134	65.12	2266	67.6554	2266	69.4922
2133	59.92	2133	34.52	2133	38.38	2133	65.12	2267	67.6603	2267	69.4941
2132	59.92	2132	34.52	2132	38.38	2132	65.13	2268	67.6655	2268	69.4966
2131	59.92	2131	34.52	2131	38.39	2131	65.13	2269	67.671	2269	69.4992
2130	59.92	2130	34.52	2130	38.39	2130	65.13	2270	67.6768	2270	69.5016
2129	59.93	2129	34.52	2129	38.39	2129	65.14	2271	67.6826	2271	69.5039
2128	59.93	2128	34.52	2128	38.4	2128	65.14	2272	67.6878	2272	69.5057
2127	59.93	2127	34.52	2127	38.4	2127	65.14	2273	67.6918	2273	69.5071
2126	59.93	2126	34.53	2126	38.41	2126	65.14	2274	67.6945	2274	69.5081
2125	59.93	2125	34.53	2125	38.42	2125	65.15	2275	67.6961	2275	69.5091
2124	59.94	2124	34.53	2124	38.42	2124	65.15	2276	67.6971	2276	69.5104
2123	59.94	2123	34.53	2123	38.43	2123	65.16	2277	67.698	2277	69.5125
2122	59.94	2122	34.54	2122	38.44	2122	65.16	2278	67.7	2278	69.5165
2121	59.95	2121	34.54	2121	38.44	2121	65.17	2279	67.7044	2279	69.5238
2120	59.95	2120	34.54	2120	38.44	2120	65.17	2280	67.7119	2280	69.5357
2119	59.96	2119	34.55	2119	38.44	2119	65.17	2281	67.7217	2281	69.5513
2118	59.96	2118	34.55	2118	38.44	2118	65.17	2282	67.7308	2282	69.5679
2117	59.96	2117	34.55	2117	38.45	2117	65.16	2283	67.7348	2283	69.5809
2116	59.97	2116	34.56	2116	38.45	2116	65.16	2284	67.7298	2284	69.5852
2115	59.97	2115	34.56	2115	38.46	2115	65.17	2285	67.7147	2285	69.5786
2114	59.98	2114	34.56	2114	38.47	2114	65.17	2286	67.6921	2286	69.5634
2113	59.98	2113	34.57	2113	38.47	2113	65.18	2287	67.6665	2287	69.5445
2112	59.98	2112	34.57	2112	38.48	2112	65.18	2288	67.6415	2288	69.526
2111	59.99	2111	34.57	2111	38.48	2111	65.18	2289	67.6186	2289	69.5098
2110	59.99	2110	34.57	2110	38.48	2110	65.18	2290	67.5975	2290	69.4956
2109	59.99	2109	34.57	2109	38.49	2109	65.17	2291	67.5772	2291	69.4822
2108	59.99	2108	34.57	2108	38.49	2108	65.18	2292	67.5571	2292	69.4687
2107	59.99	2107	34.57	2107	38.5	2107	65.18	2293	67.5376	2293	69.4543
2106	59.99	2106	34.57	2106	38.51	2106	65.18	2294	67.5198	2294	69.4396
2105	59.99	2105	34.57	2105	38.51	2105	65.19	2295	67.505	2295	69.4252
2104	59.99	2104	34.57	2104	38.51	2104	65.19	2296	67.4938	2296	69.4118
2103	59.98	2103	34.57	2103	38.51	2103	65.19	2297	67.4857	2297	69.3995
2102	59.98	2102	34.57	2102	38.51	2102	65.19	2298	67.4807	2298	69.3886
2101	59.98	2101	34.57	2101	38.5	2101	65.19	2299	67.4792	2299	69.3798
2100	59.97	2100	34.56	2100	38.49	2100	65.19	2300	67.4826	2300	69.3745
2099	59.97	2099	34.56	2099	38.47	2099	65.19	2301	67.4922	2301	69.3741
2098	59.97	2098	34.56	2098	38.45	2098	65.19	2302	67.5076	2302	69.3789
2097	59.96	2097	34.56	2097	38.42	2097	65.18	2303	67.5257	2303	69.3864
2096	59.96	2096	34.55	2096	38.39	2096	65.18	2304	67.5411	2304	69.3909
2095	59.96	2095	34.55	2095	38.36	2095	65.17	2305	67.5493	2305	69.3872
2094	59.96	2094	34.55	2094	38.33	2094	65.17	2306	67.5499	2306	69.3737
2093	59.97	2093	34.55	2093	38.32	2093	65.16	2307	67.5461	2307	69.3538
2092	59.97	2092	34.55	2092	38.33	2092	65.15	2308	67.5426	2308	69.3323
2091	59.98	2091	34.54	2091	38.35	2091	65.16	2309	67.5429	2309	69.3139
2090	59.98	2090	34.54	2090	38.38	2090	65.17	2310	67.5508	2310	69.3026
2089	59.99	2089	34.54	2089	38.41	2089	65.18	2311	67.5721	2311	69.3052
2088	60	2088	34.54	2088	38.43	2088	65.18	2312	67.6156	2312	69.3323
2087	60	2087	34.54	2087	38.44	2087	65.19	2313	67.6879	2313	69.3945
2086	60.01	2086	34.54	2086	38.45	2086	65.2	2314	67.7869	2314	69.4935
2085	60.02	2085	34.54	2085	38.45	2085	65.2	2315	67.8954	2315	69.6145
2084	60.03	2084	34.54	2084	38.45	2084	65.19	2316	67.9861	2316	69.726
2083	60.03	2083	34.54	2083	38.44	2083	65.19	2317	68.0341	2317	69.7947
2082	60.04	2082	34.54	2082	38.43	2082	65.19	2318	68.031	2318	69.8021
2081	60.04	2081	34.53	2081	38.41	2081	65.19	2319	67.9882	2319	69.7552
2080	60.05	2080	34.53	2080	38.39	2080	65.18	2320	67.9305	2320	69.6789
2079	60.05	2079	34.52	2079	38.35	2079	65.17	2321	67.8847	2321	69.6064
2078	60.05	2078	34.51	2078	38.29	2078	65.15	2322	67.8724	2322	69.5655
2077	60.04	2077	34.5	2077	38.2	2077	65.13	2323	67.9054	2323	69.5761
2076	60.04	2076	34.49	2076	38.09	2076	65.09	2324	67.9792	2324	69.6393
2075	60.03	2075	34.47	2075	37.95	2075	65.05	2325	68.0719	2325	69.7359
2074	60.02	2074	34.45	2074	37.79	2074	64.99	2326	68.1483	2326	69.8261
2073	60.01	2073	34.43	2073	37.61	2073	64.92	2327	68.1778	2327	69.8691
2072	59.99	2072	34.41	2072	37.44	2072	64.84	2328	68.1512	2328	69.8455
2071	59.98	2071	34.38	2071	37.29	2071	64.76	2329	68.0899	2329	69.772
2070	59.97	2070	34.36	2070	37.18	2070	64.7	2330	68.0364	2330	69.6968
2069	59.96	2069	34.33	2069	37.13	2069	64.66	2331	68.029	2331	69.6677
2068	59.94	2068	34.31	2068	37.14	2068	64.64	2332	68.0811	2332	69.7079
2067	59.93	2067	34.29	2067	37.2	2067	64.65	2333	68.1713	2333	69.7987
2066	59.93	2066	34.27	2066	37.29	2066	64.68	2334	68.2602	2334	69.8942
2065	59.92	2065	34.26	2065	37.37	2065	64.72	2335	68.3139	2335	69.9519
2064	59.92	2064	34.25	2064	37.42	2064	64.76	2336	68.3212	2336	69.9516
2063	59.92	2063	34.24	2063	37.44	2063	64.78	2337	68.2923	2337	69.904
2062	59.92	2062	34.24	2062	37.46	2062	64.8	2338	68.24	2338	69.827
2061	59.93	2061	34.25	2061	37.49	2061	64.81	2339	68.1665	2339	69.7301
2060	59.94	2060	34.25	2060	37.55	2060	64.83	2340	68.0584	2340	69.6039
2059	59.96	2059	34.27	2059	37.62	2059	64.86	2341	67.8972	2341	69.4292
2058	59.97	2058	34.29	2058	37.69	2058	64.9	2342	67.6783	2342	69.1941
2057	59.99	2057	34.31	2057	37.74	2057	64.92	2343	67.4384	2343	68.9253
2056	60	2056	34.33	2056	37.78	2056	64.94	2344	67.2725	2344	68.7134
2055	60.02	2055	34.36	2055	37.8	2055	64.95	2345	67.3097	2345	68.7032
2054	60.04	2054	34.38	2054	37.81	2054	64.96	2346	67.6283	2346	69.0062
2053	60.06	2053	34.41	2053	37.8	2053	64.95	2347	68.1681	2347	69.5864
2052	60.08	2052	34.43	2052	37.77	2052	64.95	2348	68.7233	2348	70.2211
2051	60.09	2051	34.45	2051	37.73	2051	64.94	2349	69.0621	2349	70.618
2050	60.11	2050	34.48	2050	37.67	2050	64.92	2350	69.0755	2350	70.6151
2049	60.12	2049	34.5	2049	37.58	2049	64.89	2351	68.8338	2351	70.2833
2048	60.14	2048	34.52	2048	37.46	2048	64.85	2352	68.5164	2352	69.862
2047	60.15	2047	34.53	2047	37.32	2047	64.8	2353	68.2802	2353	69.5781
2046	60.16	2046	34.55	2046	37.18	2046	64.74	2354	68.1793	2354	69.5125
2045	60.17	2045	34.56	2045	37.08	2045	64.69	2355	68.1707	2355	69.5952
2044	60.18	2044	34.57	2044	37.05	2044	64.65	2356	68.1832	2356	69.7014
2043	60.19	2043	34.58	2043	37.11	2043	64.65	2357	68.1753	2357	69.7522
2042	60.2	2042	34.59	2042	37.24	2042	64.69	2358	68.1444	2358	69.737
2041	60.2	2041	34.6	2041	37.41	2041	64.75	2359	68.1086	2359	69.6874
2040	60.21	2040	34.61	2040	37.56	2040	64.83	2360	68.0838	2360	69.6386
2039	60.22	2039	34.62	2039	37.69	2039	64.89	2361	68.0728	2361	69.6075
2038	60.23	2038	34.62	2038	37.78	2038	64.94	2362	68.0689	2362	69.5936
2037	60.23	2037	34.63	2037	37.84	2037	64.98	2363	68.0634	2363	69.5871
2036	60.24	2036	34.63	2036	37.89	2036	65	2364	68.055	2364	69.5832
2035	60.25	2035	34.64	2035	37.92	2035	65.02	2365	68.0474	2365	69.5837
2034	60.25	2034	34.64	2034	37.95	2034	65.03	2366	68.0445	2366	69.5915
2033	60.26	2033	34.64	2033	37.96	2033	65.04	2367	68.0456	2367	69.6067
2032	60.26	2032	34.65	2032	37.96	2032	65.05	2368	68.0466	2368	69.6239
2031	60.27	2031	34.65	2031	37.95	2031	65.05	2369	68.044	2369	69.6385
2030	60.27	2030	34.65	2030	37.93	2030	65.05	2370	68.0356	2370	69.6463
2029	60.27	2029	34.65	2029	37.9	2029	65.05	2371	68.0196	2371	69.6423
2028	60.27	2028	34.65	2028	37.86	2028	65.04	2372	67.9953	2372	69.6228
2027	60.28	2027	34.65	2027	37.82	2027	65.03	2373	67.9634	2373	69.5867
2026	60.28	2026	34.65	2026	37.77	2026	65.01	2374	67.9262	2374	69.5359
2025	60.28	2025	34.64	2025	37.72	2025	65	2375	67.8876	2375	69.4751
2024	60.27	2024	34.64	2024	37.66	2024	64.98	2376	67.8525	2376	69.4119
2023	60.27	2023	34.63	2023	37.59	2023	64.96	2377	67.8258	2377	69.3557
2022	60.27	2022	34.63	2022	37.52	2022	64.93	2378	67.8106	2378	69.3161
2021	60.26	2021	34.62	2021	37.46	2021	64.89	2379	67.8077	2379	69.2999
2020	60.26	2020	34.61	2020	37.42	2020	64.85	2380	67.8148	2380	69.3097
2019	60.26	2019	34.6	2019	37.42	2019	64.82	2381	67.8279	2381	69.3439
2018	60.25	2018	34.59	2018	37.46	2018	64.82	2382	67.8422	2382	69.3968
2017	60.25	2017	34.58	2017	37.5	2017	64.83	2383	67.8534	2383	69.4604
2016	60.24	2016	34.57	2016	37.52	2016	64.85	2384	67.8588	2384	69.526
2015	60.24	2015	34.56	2015	37.52	2015	64.87	2385	67.8572	2385	69.5866
2014	60.23	2014	34.55	2014	37.49	2014	64.88	2386	67.8491	2386	69.6381
2013	60.23	2013	34.55	2013	37.44	2013	64.87	2387	67.8361	2387	69.6791
2012	60.23	2012	34.54	2012	37.36	2012	64.85	2388	67.8198	2388	69.7098
2011	60.23	2011	34.53	2011	37.26	2011	64.82	2389	67.8017	2389	69.7315
2010	60.23	2010	34.52	2010	37.15	2010	64.79	2390	67.783	2390	69.7458
2009	60.23	2009	34.52	2009	37.03	2009	64.75	2391	67.7646	2391	69.7544
2008	60.23	2008	34.51	2008	36.91	2008	64.71	2392	67.7472	2392	69.7588
2007	60.23	2007	34.51	2007	36.77	2007	64.66	2393	67.7313	2393	69.7604
2006	60.24	2006	34.51	2006	36.63	2006	64.61	2394	67.7177	2394	69.7601
2005	60.24	2005	34.51	2005	36.49	2005	64.55	2395	67.7073	2395	69.7587
2004	60.25	2004	34.51	2004	36.34	2004	64.48	2396	67.7007	2396	69.7566
2003	60.26	2003	34.52	2003	36.19	2003	64.41	2397	67.6984	2397	69.7542
2002	60.27	2002	34.52	2002	36.04	2002	64.34	2398	67.6998	2398	69.7516
[truncated: 1,602 more rows]

## Sheet: Figure 4
R-Eu-Et-1			S-Eu-Et-1			R-Eu-Me-1			S-Eu-Me-1			R-Eu-Et-2			S-Eu-Et-2
30.6278	100	-0.13008	30.6278	100	-0.00116	18.179	100	0.0248	23.5715	99.9928	-0.00467	35.1748	100.13	-0.0316	35.0313	100	-0.02575
30.7373	99.9921	-0.13008	30.7373	99.9998	-0.00116	18.1875	99.9999	0.0248	23.5399	99.9937	-0.00467	35.2101	100.125	-0.03124	35.0853	99.9958	-0.02575
30.8374	99.9846	-0.1236	30.8374	99.9998	-0.00116	18.1999	99.9999	0.01356	23.5375	99.9945	-0.00744	35.2415	100.119	-0.03088	35.1456	99.9915	-0.02575
30.939	99.9775	-0.121	30.939	99.9997	-0.00116	18.1964	99.9998	0.01316	23.5552	99.9954	-0.00872	35.2856	100.113	-0.03052	35.2147	99.9873	-0.02575
31.0554	99.9704	-0.12363	31.0554	99.9997	-0.00116	18.1802	99.9998	0.02183	23.5678	99.9962	-0.00897	35.3495	100.107	-0.03016	35.2725	99.9831	-0.02575
31.1746	99.9634	-0.12928	31.1746	99.9996	-0.00116	18.1513	99.9997	0.0412	23.5663	99.997	-0.00662	35.423	100.1	-0.0298	35.3167	99.9788	-0.02575
31.2828	99.9558	-0.13464	31.2828	99.9995	-0.00116	18.1153	99.9996	0.06612	23.5545	99.9978	-0.00239	35.4955	100.092	-0.02944	35.357	99.9746	-0.02575
31.3782	99.9473	-0.13565	31.3782	99.9995	-0.00116	18.093	99.9996	0.09295	23.54	99.9985	0.0029	35.5597	100.084	-0.02907	35.404	99.9704	-0.02575
31.4773	99.9387	-0.13223	31.4773	99.9994	-0.00116	18.1065	99.9995	0.11947	23.5393	99.999	0.00899	35.6184	100.075	-0.02869	35.455	99.9662	-0.02575
31.5905	99.9299	-0.12572	31.5905	99.9994	-0.00116	18.1465	99.9995	0.14396	23.5666	99.9994	0.01562	35.6647	100.067	-0.0283	35.5081	99.9619	-0.02575
31.7104	99.9207	-0.11734	31.7104	99.9993	-0.00116	18.1974	99.9994	0.1654	23.6127	99.9997	0.02248	35.7001	100.058	-0.02791	35.5538	99.9577	-0.02575
31.8126	99.9125	-0.10812	31.8126	99.9993	-0.00116	18.2256	99.9993	0.18364	23.6555	99.9999	0.02907	35.7276	100.049	-0.02751	35.5967	99.9535	-0.02575
31.8968	99.9054	-0.0989	31.8968	99.9992	-0.00116	18.224	99.9993	0.19917	23.6767	100	0.0351	35.7548	100.041	-0.02711	35.6498	99.9492	-0.02575
31.9804	99.8995	-0.09013	31.9804	99.9992	-0.00116	18.2246	99.9992	0.21254	23.6678	100	0.04047	35.794	100.033	-0.0267	35.7087	99.945	-0.02575
32.078	99.8945	-0.08204	32.078	99.9991	-0.00116	18.2456	99.9992	0.22404	23.6542	99.9999	0.04524	35.8505	100.025	-0.02629	35.7614	99.9408	-0.02575
32.1951	99.8904	-0.07469	32.1951	99.999	-0.00116	18.284	99.9991	0.2338	23.6506	99.9998	0.04945	35.9141	100.018	-0.02588	35.8093	99.9365	-0.02575
32.3188	99.887	-0.06809	32.3188	99.999	-0.00116	18.3337	99.999	0.24203	23.6608	99.9995	0.05313	35.9882	100.011	-0.02548	35.8537	99.9323	-0.02575
32.4438	99.8841	-0.06217	32.4438	99.9989	-0.00116	18.3804	99.999	0.24893	23.6842	99.9992	0.05635	36.0629	100.005	-0.02509	35.8918	99.9281	-0.02575
32.5614	99.8817	-0.05689	32.5614	99.9989	-0.00116	18.4173	99.9989	0.25458	23.7124	99.9989	0.05921	36.1359	99.9989	-0.02471	35.9391	99.9239	-0.02575
32.6683	99.8796	-0.05218	32.6683	99.9988	-0.00116	18.4561	99.9989	0.25903	23.7405	99.9985	0.06174	36.1933	99.9928	-0.02435	35.986	99.9196	-0.02575
32.7623	99.8779	-0.04797	32.7623	99.9988	-0.00116	18.5034	99.9988	0.26238	23.7628	99.9982	0.06403	36.2304	99.9866	-0.024	36.0334	99.9154	-0.02575
32.8481	99.8764	-0.04421	32.8481	99.9987	-0.00116	18.5641	99.9987	0.26475	23.7824	99.9979	0.06613	36.2533	99.9803	-0.02366	36.091	99.9112	-0.02575
32.9302	99.8751	-0.04084	32.9302	99.9986	-0.00116	18.6414	100	0.26618	23.8046	99.9975	0.06809	36.2832	99.9738	-0.02334	36.1592	99.9069	-0.02575
33.0168	99.874	-0.03781	33.0168	99.9986	-0.00116	18.7326	99.9999	0.26671	23.8356	99.9971	0.06992	36.3391	99.9671	-0.02303	36.2291	99.9027	-0.02575
33.1069	99.8731	-0.03509	33.1069	99.9985	-0.00116	18.8309	99.9999	0.2664	23.8707	99.9966	0.07162	36.4024	99.9605	-0.02274	36.2935	99.8985	-0.02575
33.2083	99.8723	-0.03264	33.2083	99.9985	-0.00116	18.944	99.9998	0.26531	23.8998	99.9961	0.0732	36.4494	99.954	-0.02245	36.3388	99.8942	-0.02575
33.3188	99.8716	-0.03042	33.3188	99.9984	-0.00116	19.0634	99.9998	0.26351	23.923	99.9956	0.07468	36.4799	99.948	-0.02218	36.3739	99.89	-0.02575
33.4353	99.8709	-0.02841	33.4353	99.9984	-0.00116	19.1769	99.9997	0.26107	23.9485	99.9951	0.07605	36.5127	99.9426	-0.02192	36.41	99.8858	-0.02575
33.555	99.8704	-0.02659	33.555	99.9983	-0.00116	19.2896	99.9996	0.25806	23.9795	99.9947	0.07734	36.5686	99.9379	-0.02168	36.4485	99.8816	-0.02575
33.6723	99.8699	-0.02493	33.6723	99.9983	-0.00116	19.4002	99.9996	0.25452	24.0202	99.9941	0.07851	36.649	99.9341	-0.02145	36.4857	99.8773	-0.02575
33.7772	99.8695	-0.02342	33.7772	99.9982	-0.00116	19.5135	99.9995	0.25051	24.0541	99.9935	0.07958	36.73	99.9312	-0.02124	36.5336	99.8731	-0.02575
33.8679	99.8692	-0.02204	33.8679	99.9981	-0.00116	19.6337	99.9995	0.24607	24.0761	99.9929	0.08054	36.7942	99.9292	-0.02104	36.5968	99.8689	-0.02575
33.9557	99.8688	-0.02077	33.9557	99.9981	-0.00116	19.7551	99.9994	0.24125	24.0892	99.9922	0.08139	36.8411	99.9278	-0.02087	36.6704	99.8646	-0.02575
34.0432	99.8685	-0.01961	34.0432	99.998	-0.00116	19.8769	99.9993	0.23609	24.1014	99.9915	0.08214	36.8841	99.9266	-0.02072	36.7367	99.8604	-0.02575
34.1419	99.8683	-0.01854	34.1419	99.998	-0.00116	20.0047	99.9993	0.23067	24.1184	99.9928	0.08278	36.9343	99.9254	-0.02058	36.7865	99.8562	-0.02575
34.2393	99.868	-0.01756	34.2393	99.9979	-0.00116	20.1487	99.9992	0.22501	24.1476	99.9937	0.08333	36.9925	99.9239	-0.02047	36.8225	99.8519	-0.02575
34.3167	99.8678	-0.01665	34.3167	99.9979	-0.00116	20.3078	99.9992	0.21917	24.1805	99.9945	0.08377	37.0479	99.9222	-0.02037	36.8587	99.8477	-0.02575
34.3696	99.8676	-0.01582	34.3696	99.9978	-0.00116	20.4759	99.9991	0.21318	24.2167	99.9954	0.08413	37.1032	99.9199	-0.0203	36.9047	99.8435	-0.02575
34.4103	99.8675	-0.01504	34.4103	99.9978	-0.00116	20.6429	99.999	0.20714	24.2639	99.9962	0.08438	37.1601	99.9172	-0.02023	36.951	99.8393	-0.02575
34.4615	99.8673	-0.01432	34.4615	99.9977	-0.00116	20.7951	99.999	0.2011	24.3142	99.997	0.08454	37.2161	99.9139	-0.02018	37.0041	99.835	-0.02575
34.5435	99.8672	-0.01365	34.5435	99.9976	-0.00116	20.9499	99.9989	0.19508	24.3631	99.9978	0.08461	37.2643	99.9102	-0.02014	37.0585	99.8308	-0.02575
34.6338	99.8671	-0.01303	34.6338	99.9976	-0.00116	21.1147	99.9989	0.18912	24.4217	99.9985	0.08458	37.3102	99.9061	-0.0201	37.1198	99.8266	-0.02575
34.7194	99.867	-0.01245	34.7194	99.9975	-0.00116	21.3026	99.9988	0.18324	24.4913	99.999	0.08447	37.3598	99.9017	-0.02008	37.1791	99.8223	-0.02575
34.7874	99.8668	-0.01191	34.7874	99.9975	-0.00116	21.4912	99.9987	0.17745	24.5734	99.9994	0.08427	37.4199	99.897	-0.02006	37.2369	99.8181	-0.02576
34.8345	99.8667	-0.01141	34.8345	99.9974	-0.00116	21.6764	100	0.17178	24.6579	99.9997	0.08399	37.4821	99.892	-0.02005	37.3044	99.8139	-0.02576
34.875	99.8667	-0.01094	34.875	99.9974	-0.00116	21.859	99.9999	0.16623	24.7303	99.9999	0.08362	37.5415	99.8868	-0.02005	37.3767	99.8097	-0.02577
34.9344	99.8666	-0.0105	34.9344	99.9973	-0.00116	22.0507	99.9999	0.16082	24.7867	100	0.08319	37.6029	99.8812	-0.02005	37.4301	99.8054	-0.02577
35.0256	99.8665	-0.01008	35.0256	99.9973	-0.00116	22.2583	99.9998	0.15555	24.8317	100	0.0827	37.657	99.8756	-0.02006	37.455	99.8012	-0.02578
35.1432	99.8664	-0.0097	35.1432	99.9972	-0.00116	22.4738	99.9998	0.15043	24.8815	99.9999	0.08215	37.6986	99.8701	-0.02008	37.4661	99.7969	-0.02578
35.2664	99.8664	-0.00933	35.2664	99.9972	-0.00116	22.6985	99.9997	0.14545	24.95	99.9998	0.08154	37.7291	99.8649	-0.0201	37.4911	99.7927	-0.02578
35.3672	99.8663	-0.00899	35.3672	99.9971	-0.00116	22.9187	99.9996	0.14062	25.0426	99.9995	0.08087	37.7578	99.8599	-0.02014	37.5529	99.7885	-0.02578
35.4494	99.8662	-0.00867	35.4494	99.997	-0.00116	23.1256	99.9996	0.13594	25.1411	99.9992	0.08016	37.7948	99.8549	-0.02018	37.6299	99.7843	-0.02578
35.5268	99.8662	-0.00836	35.5268	99.997	-0.00116	23.32	99.9995	0.13141	25.2194	99.9989	0.07939	37.845	99.8499	-0.02024	37.6893	99.78	-0.02578
35.5968	99.8661	-0.00808	35.5968	99.9969	-0.00116	23.5098	99.9995	0.12704	25.2759	99.9985	0.07858	37.9013	99.8449	-0.02029	37.724	99.7758	-0.02577
35.6593	99.8661	-0.00781	35.6593	99.9969	-0.00116	23.7169	99.9994	0.12281	25.3323	99.9982	0.07773	37.965	99.8399	-0.02035	37.751	99.7716	-0.02576
35.7151	99.866	-0.00755	35.7151	99.9968	-0.00116	23.9263	99.9993	0.11873	25.4091	99.9979	0.07685	38.0356	99.835	-0.02042	37.7849	99.7673	-0.02575
35.7708	99.866	-0.00731	35.7708	99.9968	-0.00116	24.138	99.9993	0.11479	25.4929	99.9975	0.07594	38.1075	99.8299	-0.02048	37.8426	99.7631	-0.02573
35.8292	99.8659	-0.00708	35.8292	99.9967	-0.00116	24.3533	99.9992	0.11101	25.5768	99.9971	0.075	38.172	99.8246	-0.02054	37.9081	99.7589	-0.02571
35.8893	99.8659	-0.00686	35.8893	99.9967	-0.00116	24.583	99.9992	0.10736	25.6525	99.9966	0.07403	38.2271	99.8188	-0.0206	37.9685	99.7547	-0.02569
35.9402	99.8658	-0.00666	35.9402	99.9966	-0.00116	24.8257	99.9991	0.10385	25.7282	99.9961	0.07304	38.2777	99.8125	-0.02064	38.0257	99.7504	-0.02566
35.9816	99.8658	-0.00646	35.9816	99.9965	-0.00116	25.0626	99.999	0.10048	25.813	99.9956	0.07204	38.3376	99.8057	-0.02068	38.0841	99.7462	-0.02564
36.035	99.8658	-0.00628	36.035	99.9965	-0.00116	25.2795	99.999	0.09725	25.897	99.9951	0.07102	38.4066	99.7986	-0.0207	38.1407	99.742	-0.02561
36.1116	99.8657	-0.0061	36.1116	99.9964	-0.00116	25.4739	99.9989	0.09414	25.9794	99.9947	0.06999	38.4792	99.7916	-0.02071	38.1892	99.7377	-0.02557
36.2059	99.8657	-0.00593	36.2059	99.9964	-0.00116	25.6725	99.9989	0.09116	26.0613	99.9941	0.06895	38.5496	99.7846	-0.0207	38.2351	99.7335	-0.02554
36.3016	99.8656	-0.00577	36.3016	99.9963	-0.00116	25.8821	99.9988	0.0883	26.1427	99.9935	0.06789	38.6109	99.7778	-0.02067	38.288	99.7293	-0.02551
36.379	99.8656	-0.00562	36.379	99.9963	-0.00116	26.0948	99.9987	0.08557	26.2218	99.9929	0.06682	38.6666	99.7715	-0.02063	38.3507	99.725	-0.02547
36.4404	99.8656	-0.00548	36.4404	99.9962	-0.00116	26.3001	100	0.08294	26.2991	99.9922	0.06574	38.7174	99.7658	-0.02057	38.4231	99.7208	-0.02543
36.4854	99.8655	-0.00534	36.4854	99.9962	-0.00116	26.4953	99.9999	0.08043	26.3836	99.9915	0.06466	38.7645	99.7608	-0.0205	38.486	99.7166	-0.02538
36.5228	99.8655	-0.00521	36.5228	99.9961	-0.00116	26.7043	99.9999	0.07802	26.4778	99.9928	0.06358	38.8087	99.7563	-0.0204	38.5431	99.7124	-0.02534
36.5595	99.8654	-0.00508	36.5595	99.996	-0.00116	26.9339	99.9998	0.07572	26.5888	99.9937	0.06249	38.859	99.7523	-0.02029	38.5967	99.7081	-0.02528
36.606	99.8654	-0.00496	36.606	99.996	-0.00116	27.1736	99.9998	0.07352	26.7111	99.9945	0.0614	38.9153	99.7485	-0.02017	38.6492	99.7039	-0.02523
36.6626	99.8654	-0.00485	36.6626	99.9959	-0.00116	27.3991	99.9997	0.07141	26.8282	99.9954	0.06031	38.9711	99.7448	-0.02003	38.7	99.6997	-0.02517
36.7175	99.8653	-0.00474	36.7175	99.9959	-0.00116	27.6041	99.9996	0.0694	26.9303	99.9962	0.05923	39.0126	99.7409	-0.01987	38.7504	99.6954	-0.0251
36.7668	99.8653	-0.00463	36.7668	99.9958	-0.00116	27.8077	99.9996	0.06747	27.0185	99.997	0.05815	39.0376	99.7368	-0.0197	38.8005	99.6912	-0.02504
36.8152	99.8652	-0.00453	36.8152	99.9958	-0.00116	28.0109	99.9995	0.06563	27.1024	99.9978	0.05707	39.059	99.7326	-0.01952	38.851	99.687	-0.02496
36.8652	99.8652	-0.00444	36.8652	99.9957	-0.00116	28.2122	99.9995	0.06386	27.1935	99.9985	0.056	39.1097	99.7283	-0.01932	38.9006	99.6827	-0.02488
36.9171	99.8651	-0.00434	36.9171	99.9956	-0.00116	28.4123	99.9994	0.06216	27.2917	99.999	0.05494	39.196	99.7237	-0.01911	38.9604	99.6785	-0.0248
36.9694	99.8651	-0.00426	36.9694	99.9956	-0.00116	28.6152	99.9993	0.06053	27.3972	99.9994	0.05389	39.301	99.719	-0.01888	39.0375	99.6743	-0.02472
37.0252	99.8651	-0.00417	37.0252	99.9955	-0.00116	28.8366	99.9993	0.05896	27.5027	99.9997	0.05285	39.4059	99.7143	-0.01865	39.1223	99.6701	-0.02463
37.0782	99.865	-0.00409	37.0782	99.9955	-0.00116	29.075	99.9992	0.05745	27.614	99.9999	0.05182	39.4941	99.7095	-0.01841	39.1948	99.6658	-0.02454
37.1358	99.865	-0.00401	37.1358	99.9954	-0.00116	29.3225	99.9992	0.05599	27.7224	100	0.0508	39.5607	99.7049	-0.01816	39.2435	99.6616	-0.02445
37.187	99.8649	-0.00394	37.187	99.9954	-0.00116	29.5544	99.9991	0.05459	27.8368	100	0.04979	39.605	99.7006	-0.0179	39.2786	99.6574	-0.02435
37.2155	99.8649	-0.00386	37.2155	99.9953	-0.00116	29.7748	99.999	0.05324	27.9599	99.9999	0.04879	39.638	99.6963	-0.01764	39.3244	99.6531	-0.02426
37.2327	99.8649	-0.00379	37.2327	99.9953	-0.00116	29.9722	99.999	0.05194	28.0904	99.9998	0.04781	39.6756	99.6919	-0.01737	39.3882	99.6489	-0.02416
37.2587	99.8648	-0.00373	37.2587	99.9952	-0.00116	30.1564	99.9989	0.05069	28.2254	99.9995	0.04684	39.7309	99.6871	-0.01709	39.4533	99.6447	-0.02407
37.3064	99.8648	-0.00366	37.3064	99.9951	-0.00116	30.3393	99.9989	0.04948	28.3436	99.9992	0.04588	39.7902	99.6821	-0.01681	39.5059	99.6404	-0.02396
37.373	99.8647	-0.0036	37.373	99.9951	-0.00116	30.515	99.9988	0.04831	28.4524	99.9989	0.04493	39.8402	99.677	-0.01652	39.5509	99.6362	-0.02386
37.4398	99.8647	-0.00354	37.4398	99.995	-0.00116	30.6992	99.9987	0.04718	28.5573	99.9985	0.044	39.8838	99.6721	-0.01623	39.6031	99.632	-0.02375
37.4935	99.8646	-0.00349	37.4935	99.995	-0.00116	30.8866	99.9992	0.04558	28.6708	99.9982	0.04309	39.9425	99.6672	-0.01593	39.6633	99.6278	-0.02364
37.5498	99.8646	-0.00343	37.5498	99.9949	-0.00116	31.0813	99.9991	0.04397	28.7923	99.9979	0.04219	40.0231	99.6625	-0.01561	39.7273	99.6235	-0.02352
37.6249	99.8645	-0.00338	37.6249	99.9949	-0.00116	31.282	99.999	0.04237	28.9188	99.9975	0.0413	40.1076	99.6578	-0.01529	39.7954	99.6193	-0.02341
37.7126	99.8645	-0.00333	37.7126	99.9948	-0.00116	31.4792	99.999	0.04077	29.0415	99.9971	0.04043	40.1782	99.6532	-0.01496	39.8633	99.6151	-0.02329
37.7885	99.8644	-0.00328	37.7885	99.9948	-0.00116	31.6721	99.9989	0.03917	29.1655	99.9966	0.03958	40.2326	99.6488	-0.01462	39.9359	99.6108	-0.02316
37.8407	99.8644	-0.00323	37.8407	99.9947	-0.00116	31.8536	99.9989	0.03757	29.2946	99.9961	0.03874	40.2676	99.6448	-0.01428	40.0112	99.6066	-0.02304
37.8678	99.8643	-0.00318	37.8678	99.9946	-0.00116	32.0335	99.9988	0.03599	29.4393	99.9956	0.03791	40.2959	99.6413	-0.01393	40.064	99.6024	-0.02292
37.8845	99.8643	-0.00314	37.8845	99.9946	-0.00116	32.2152	99.9987	0.03442	29.5976	99.9951	0.0371	40.3337	99.6383	-0.01359	40.0851	99.5982	-0.02281
37.9017	99.8642	-0.0031	37.9017	99.9945	-0.00116	32.3967	99.9987	0.03287	29.757	99.9947	0.03631	40.3963	99.6355	-0.01324	40.0949	99.5939	-0.0227
37.9319	99.8642	-0.00305	37.9319	99.9945	-0.00116	32.5764	99.9986	0.03133	29.888	99.9941	0.0356	40.4804	99.6329	-0.01291	40.1279	99.5895	-0.02259
37.9721	99.8641	-0.00301	37.9721	99.9944	-0.00116	32.7459	99.9986	0.02983	29.9981	99.9935	0.03489	40.5525	99.6302	-0.01258	40.2014	99.5852	-0.02248
38.0197	99.8641	-0.00297	38.0197	99.9944	-0.00116	32.9143	99.9985	0.02835	30.0965	99.9929	0.03416	40.5964	99.6274	-0.01226	40.2963	99.5808	-0.02238
38.0685	99.864	-0.00294	38.0685	99.9943	-0.00116	33.0758	99.9984	0.02691	30.2034	99.9922	0.03343	40.6194	99.6247	-0.01195	40.372	99.5764	-0.02227
38.1222	99.864	-0.0029	38.1222	99.9942	-0.00116	33.2474	99.9984	0.0255	30.3247	99.9915	0.0327	40.6487	99.6225	-0.01165	40.422	99.5717	-0.02217
38.1784	99.8639	-0.0027	38.1784	99.9942	-0.00116	33.4232	99.9983	0.02413	30.4513	99.9787	0.03195	40.7023	99.6206	-0.01137	40.4577	99.567	-0.02207
38.2358	99.8639	-0.00251	38.2358	99.9941	-0.00116	33.6023	99.9983	0.02279	30.576	99.9804	0.0312	40.7785	99.6192	-0.0111	40.5009	99.5621	-0.02197
38.2686	99.8638	-0.00233	38.2686	99.9941	-0.00116	33.7719	99.9982	0.02149	30.6935	99.9821	0.03045	40.8647	99.618	-0.01084	40.5678	99.5574	-0.02187
38.272	99.8638	-0.00216	38.272	99.994	-0.00116	33.9226	99.9981	0.02024	30.8217	99.9837	0.02969	40.9543	99.6169	-0.01059	40.6666	99.5529	-0.02176
38.2695	99.8637	-0.00201	38.2695	99.994	-0.00116	34.0625	99.9981	0.01901	30.9537	99.9853	0.02892	41.0458	99.6159	-0.01034	40.7779	99.5487	-0.02165
38.2843	99.8637	-0.00186	38.2843	99.9939	-0.00116	34.205	99.998	0.01783	31.0896	99.9869	0.02816	41.1267	99.6147	-0.01011	40.8811	99.5449	-0.02154
38.3224	99.8636	-0.00173	38.3224	99.9939	-0.00116	34.3607	99.998	0.01669	31.2274	99.9883	0.02739	41.1869	99.6135	-0.00988	40.9609	99.5413	-0.02142
38.3747	99.8636	-0.00162	38.3747	99.9938	-0.00116	34.518	99.9979	0.01558	31.3622	99.9896	0.02663	41.2278	99.6121	-0.00966	41.0135	99.538	-0.0213
38.4167	99.8635	-0.00152	38.4167	99.9938	-0.00116	34.6664	99.9978	0.01452	31.5001	99.9908	0.02586	41.2647	99.6106	-0.00944	41.0522	99.5352	-0.02119
38.4483	99.8635	-0.00143	38.4483	99.9937	-0.00116	34.8114	99.9978	0.0135	31.6396	99.9918	0.0251	41.3122	99.6089	-0.00924	41.0909	99.5327	-0.02107
38.4793	99.8634	-0.00136	38.4793	99.9937	-0.00116	34.9662	99.9977	0.01252	31.7774	99.9928	0.02434	41.3755	99.6071	-0.00904	41.1298	99.5305	-0.02096
38.5127	99.8633	-0.00131	38.5127	99.9936	-0.00116	35.1393	99.9977	0.01158	31.9053	99.9937	0.02358	41.4498	99.6051	-0.00886	41.1713	99.5284	-0.02085
38.5588	99.8633	-0.00126	38.5588	99.9935	-0.00116	35.3119	99.9976	0.01069	32.0267	99.9945	0.02283	41.5287	99.6031	-0.00869	41.2227	99.5261	-0.02074
38.6146	99.8632	-0.00121	38.6146	99.9935	-0.00116	35.4586	99.9975	0.00984	32.1482	99.9954	0.02209	41.5954	99.6008	-0.00854	41.2928	99.5236	-0.02064
38.6632	99.8632	-0.00118	38.6632	99.9934	-0.00116	35.5839	99.9975	0.00902	32.267	99.9962	0.02135	41.6407	99.5984	-0.0084	41.3797	99.521	-0.02053
38.6891	99.8631	-0.00115	38.6891	99.9934	-0.00116	35.7027	99.9974	0.00825	32.393	99.997	0.02062	41.6661	99.5963	-0.00828	41.4735	99.5181	-0.02043
38.6967	99.8631	-0.00112	38.6967	99.9933	-0.00116	35.8339	99.9974	0.00752	32.5229	99.9978	0.01989	41.7011	99.5944	-0.00818	41.5559	99.5152	-0.02033
38.7035	99.863	-0.0011	38.7035	99.9933	-0.00116	35.962	99.9973	0.00683	32.6528	99.9985	0.01917	41.7669	99.5927	-0.00809	41.616	99.5123	-0.02022
38.7256	99.8629	-0.00108	38.7256	99.9932	-0.00116	36.0756	99.9972	0.00618	32.7795	99.999	0.01846	41.8625	99.591	-0.00803	41.6682	99.5094	-0.02012
38.7592	99.8629	-0.00106	38.7592	99.9931	-0.00116	36.1869	99.9972	0.00556	32.9044	99.9994	0.01775	41.9574	99.5892	-0.00798	41.7189	99.5064	-0.02001
38.7844	99.8628	-0.00105	38.7844	99.9931	-0.00116	36.3129	99.9971	0.00499	33.0253	99.9997	0.01705	42.0305	99.587	-0.00795	41.772	99.5033	-0.01991
38.7891	99.8628	-0.00104	38.7891	99.993	-0.00116	36.4575	99.9971	0.00445	33.1433	99.9999	0.01636	42.0827	99.5846	-0.00793	41.8325	99.5003	-0.0198
38.7929	99.8627	-0.00102	38.7929	99.993	-0.00116	36.6065	99.997	0.00394	33.2717	100	0.01567	42.1204	99.5822	-0.00793	41.9014	99.4974	-0.01969
38.8095	99.8627	-0.00101	38.8095	99.9929	-0.00116	36.7458	99.9969	0.00347	33.4146	100	0.015	42.1626	99.5802	-0.00794	41.9761	99.4948	-0.01959
38.8455	99.8626	-0.00101	38.8455	99.9929	-0.00116	36.867	99.9969	0.00302	33.5705	99.9999	0.01433	42.2238	99.5788	-0.00796	42.0515	99.4925	-0.01948
38.9019	99.8625	-0.000997	38.9019	99.9928	-0.00116	36.9816	99.9968	0.00262	33.7264	99.9998	0.01367	42.3046	99.5776	-0.008	42.1177	99.4904	-0.01939
38.9689	99.8625	-0.00099	38.9689	99.9928	-0.00116	37.0964	99.9968	0.00224	33.861	99.9995	0.01302	42.3924	99.5764	-0.00805	42.1719	99.4886	-0.0193
39.0294	99.8624	-0.000985	39.0294	99.9927	-0.00116	37.2111	99.9967	0.00189	33.9843	99.9992	0.01238	42.4671	99.5749	-0.00811	42.2189	99.4868	-0.01921
39.0797	99.8623	-0.000979	39.0797	99.9926	-0.00116	37.3289	99.9966	0.00157	34.1053	99.9989	0.01175	42.524	99.5734	-0.00819	42.2684	99.4851	-0.01914
39.1135	99.8623	-0.000975	39.1135	99.9926	-0.00116	37.4495	99.9966	0.00128	34.2325	99.9985	0.01114	42.5784	99.5718	-0.00829	42.3233	99.4834	-0.01908
39.1373	99.8622	-0.000971	39.1373	99.9925	-0.00116	37.5801	99.9965	0.00101	34.3603	99.9982	0.01053	42.6365	99.5704	-0.00839	42.3834	99.4818	-0.01903
39.1582	99.8622	-0.000967	39.1582	99.9925	-0.00116	37.7206	99.9965	0.000764	34.4774	99.9979	0.00993	42.7018	99.5692	-0.0085	42.4395	99.4801	-0.01899
39.1822	99.8621	-0.000964	39.1822	99.9924	-0.00116	37.8643	99.9964	0.000544	34.5902	99.9975	0.00934	42.7652	99.5682	-0.00863	42.4936	99.4783	-0.01896
39.207	99.862	-0.000961	39.207	99.9924	-0.00116	37.9908	99.9963	0.000346	34.6977	99.9971	0.00876	42.8256	99.5669	-0.00877	42.5553	99.4764	-0.01894
39.2344	99.862	-0.000959	39.2344	99.9923	-0.00116	38.0993	99.9963	0.000169	34.8145	99.9966	0.0082	42.8771	99.5652	-0.00892	42.6352	99.4741	-0.01893
39.2581	99.8619	-0.000957	39.2581	99.9922	-0.00116	38.206	99.9962	1.3e-05	34.9464	99.9961	0.00764	42.9275	99.5632	-0.00907	42.7255	99.4715	-0.01892
39.2829	99.8618	-0.000955	39.2829	99.9922	-0.00116	38.3125	99.9962	-0.000125	35.0894	99.9956	0.0071	42.9908	99.5612	-0.00923	42.803	99.4687	-0.01892
39.3031	99.8618	-0.000953	39.3031	99.9921	-0.00116	38.4225	99.9961	-0.000246	35.2351	99.9951	0.00657	43.0627	99.5596	-0.0094	42.8686	99.4655	-0.01892
39.3314	99.8617	-0.000952	39.3314	99.9921	-0.00116	38.5272	99.996	-0.000349	35.3677	99.9947	0.00605	43.135	99.5585	-0.00957	42.9296	99.462	-0.01892
39.3644	99.8616	-0.000951	39.3644	99.992	-0.00116	38.6256	99.996	-0.000438	35.4933	99.9941	0.00554	43.1867	99.558	-0.00975	42.9932	99.4585	-0.01893
39.3965	99.8616	-0.000949	39.3965	99.992	-0.00116	38.7228	99.9959	-0.000513	35.6103	99.9935	0.00504	43.2164	99.5577	-0.00994	43.0557	99.4553	-0.01893
39.4282	99.8615	-0.000948	39.4282	99.9919	-0.00116	38.8166	99.9959	-0.000575	35.725	99.9929	0.00455	43.2582	99.5574	-0.01014	43.1067	99.4525	-0.01894
39.4545	99.8615	-0.000947	39.4545	99.9919	-0.00116	38.9061	99.9958	-0.000626	35.8342	99.9922	0.00408	43.3315	99.5569	-0.01036	43.1453	99.4501	-0.01895
39.475	99.8614	-0.000946	39.475	99.9918	-0.00116	39.0039	99.9957	-0.000666	35.9255	99.9915	0.00362	43.427	99.556	-0.01058	43.1802	99.4479	-0.01897
39.4907	99.8613	-0.000946	39.4907	99.9918	-0.00116	39.1155	99.9957	-0.000698	36.0001	99.9908	0.00316	43.5046	99.5547	-0.01081	43.2289	99.4456	-0.019
39.4961	99.8613	-0.000945	39.4961	99.9917	-0.00116	39.2333	99.9956	-0.000721	36.082	99.99	0.00273	43.5413	99.553	-0.01105	43.2977	99.4432	-0.01903
39.4952	99.8612	-0.000944	39.4952	99.9917	-0.00116	39.3399	99.9955	-0.000738	36.193	99.9893	0.0023	43.5588	99.5509	-0.0113	43.3772	99.4407	-0.01907
39.4991	99.8611	-0.000944	39.4991	99.9916	-0.00116	39.4257	99.9955	-0.000749	36.3319	99.9886	0.00188	43.5889	99.5483	-0.01157	43.4605	99.4381	-0.01912
39.4995	99.8611	-0.000943	39.4995	99.9915	-0.00116	39.4963	99.9954	-0.000755	36.4828	99.9879	0.00148	43.6392	99.545	-0.01184	43.5343	99.4353	-0.01917
39.4944	99.861	-0.000942	39.4944	99.9915	-0.00116	39.5764	99.9954	-0.000756	36.6257	99.9873	0.00109	43.7092	99.541	-0.01211	43.5986	99.4318	-0.01922
39.4939	99.8609	-0.000942	39.4939	99.9914	-0.00116	39.6634	99.9953	-0.000755	36.7478	99.9866	0.000709	43.7836	99.5363	-0.01238	43.6594	99.4274	-0.01928
39.5001	99.8609	-0.000941	39.5001	99.9914	-0.00116	39.7551	99.9952	-0.000751	36.8745	99.986	0.00034	43.8561	99.531	-0.01264	43.7236	99.422	-0.01934
39.5187	99.8608	-0.000941	39.5187	99.9913	-0.00116	39.8479	99.9952	-0.000745	36.9938	99.9853	-1.9e-05	43.9226	99.5253	-0.0129	43.7878	99.416	-0.0194
39.5531	99.8607	-0.00094	39.5531	99.9913	-0.00116	39.9464	99.9951	-0.000739	37.1021	99.9846	-0.000367	43.9922	99.5195	-0.01316	43.8358	99.4097	-0.01945
39.6014	99.8607	-0.00094	39.6014	99.9912	-0.00116	40.0527	99.9951	-0.000733	37.1967	99.9839	-0.000704	44.0619	99.5141	-0.0134	43.8608	99.4034	-0.01949
39.6575	99.8606	-0.000939	39.6575	99.9911	-0.00116	40.157	99.995	-0.000727	37.2884	99.9832	-0.00103	44.1258	99.5091	-0.01363	43.8923	99.3973	-0.01953
39.7103	99.8605	-0.000939	39.7103	99.9911	-0.00116	40.2481	99.995	-0.000722	37.3919	99.9824	-0.00135	44.1786	99.5043	-0.01386	43.961	99.3914	-0.01956
39.7372	99.8605	-0.000938	39.7372	99.991	-0.00116	40.3235	99.9949	-0.00072	37.5049	99.9816	-0.00165	44.2184	99.4997	-0.01409	44.0637	99.3856	-0.01959
39.7308	99.8604	-0.000938	39.7308	99.991	-0.00116	40.3945	99.9948	-0.00072	37.6198	99.9807	-0.00195	44.2653	99.4953	-0.01431	44.1669	99.3799	-0.01961
39.7108	99.8603	-0.000937	39.7108	99.9909	-0.00116	40.4728	99.9948	-0.00072	37.7338	99.9799	-0.00224	44.3404	99.4911	-0.01453	44.2344	99.3747	-0.01964
39.7007	99.8602	-0.000937	39.7007	99.9909	-0.00116	40.5496	99.9947	-0.00072	37.8509	99.979	-0.00251	44.4421	99.4873	-0.01475	44.2701	99.3702	-0.01966
39.7172	99.8602	-0.000936	39.7172	99.9908	-0.00116	40.6327	99.9946	-0.00072	37.9668	99.9781	-0.00278	44.5408	99.4841	-0.01498	44.318	99.3665	-0.01969
39.7479	99.8601	-0.000935	39.7479	99.9908	-0.00116	40.7191	99.9946	-0.00072	38.0727	99.9772	-0.00303	44.6072	99.4813	-0.0152	44.3898	99.3634	-0.01973
39.7646	99.86	-0.000935	39.7646	99.9907	-0.00116	40.8141	99.9945	-0.00072	38.1833	99.9763	-0.00328	44.6458	99.4788	-0.01543	44.4686	99.3607	-0.01977
39.751	99.86	-0.000934	39.751	99.9906	-0.00116	40.9121	99.9945	-0.00072	38.3061	99.9754	-0.00351	44.6831	99.4761	-0.01566	44.5314	99.3584	-0.01983
39.73	99.8599	-0.000934	39.73	99.9906	-0.00116	40.9987	99.9944	-0.00072	38.4376	99.9745	-0.00374	44.7491	99.4731	-0.01589	44.5829	99.3563	-0.01989
39.7312	99.8598	-0.000933	39.7312	99.9905	-0.00116	41.0763	99.9943	-0.00072	38.5722	99.9736	-0.00396	44.8364	99.4698	-0.01612	44.6462	99.3543	-0.01997
39.7593	99.8598	-0.000932	39.7593	99.9905	-0.00116	41.1467	99.9943	-0.00072	38.6975	99.9727	-0.00417	44.913	99.4663	-0.01634	44.728	99.3525	-0.02005
39.7922	99.8597	-0.000932	39.7922	99.9904	-0.00116	41.2233	99.9942	-0.00072	38.8152	99.9718	-0.00437	44.9618	99.4629	-0.01654	44.8104	99.3507	-0.02014
39.8073	99.8596	-0.000931	39.8073	99.9904	-0.00116	41.2993	99.9942	-0.00072	38.9247	99.9709	-0.00456	45.0014	99.4596	-0.01675	44.8758	99.349	-0.02025
39.8103	99.8595	-0.00093	39.8103	99.9903	-0.00116	41.375	99.9941	-0.00072	39.0175	99.97	-0.00474	45.0551	99.4563	-0.01694	44.9229	99.3473	-0.02035
39.8199	99.8595	-0.000929	39.8199	99.9903	-0.00116	41.4514	99.9941	-0.00072	39.0836	99.9691	-0.00492	45.1227	99.4531	-0.01712	44.9724	99.3454	-0.02047
39.8441	99.8594	-0.000929	39.8441	99.9902	-0.00116	41.5266	99.994	-0.00072	39.1435	99.9683	-0.00509	45.1815	99.4497	-0.01731	45.0359	99.3435	-0.02059
39.8692	99.8593	-0.000928	39.8692	99.9901	-0.00116	41.609	99.9939	-0.00072	39.2216	99.9675	-0.00525	45.2251	99.4462	-0.01748	45.1114	99.3418	-0.02072
39.879	99.8593	-0.000927	39.879	99.9901	-0.00116	41.6954	99.9939	-0.00072	39.3298	99.9667	-0.0054	45.2575	99.4428	-0.01766	45.1963	99.3401	-0.02086
39.8796	99.8592	-0.000926	39.8796	99.99	-0.00116	41.7719	99.9938	-0.00072	39.4563	99.9659	-0.00555	45.305	99.4396	-0.01783	45.2816	99.3386	-0.02101
39.8871	99.8591	-0.000925	39.8871	99.99	-0.00116	41.8302	99.9938	-0.00072	39.5787	99.9651	-0.00569	45.3721	99.4368	-0.01801	45.3587	99.3372	-0.02117
39.9082	99.859	-0.000924	39.9082	99.9899	-0.00116	41.8785	99.9937	-0.00072	39.6903	99.9643	-0.00582	45.4517	99.4342	-0.01818	45.423	99.3359	-0.02134
39.9368	99.859	-0.000923	39.9368	99.9899	-0.00116	41.9145	99.9936	-0.00072	39.8003	99.9635	-0.00595	45.5327	99.4314	-0.01836	45.4728	99.3348	-0.02153
39.9653	99.8589	-0.000922	39.9653	99.9898	-0.00116	41.9577	99.9936	-0.00072	39.9161	99.9628	-0.00607	45.604	99.4283	-0.01854	45.5242	99.3338	-0.02172
39.9852	99.8588	-0.000921	39.9852	99.9898	-0.00116	42.0177	99.9935	-0.00072	40.0355	99.9621	-0.00619	45.663	99.4245	-0.01873	45.582	99.3327	-0.02193
39.994	99.8588	-0.00092	39.994	99.9897	-0.00116	42.0885	99.9934	-0.00072	40.1416	99.9614	-0.0063	45.7176	99.42	-0.01891	45.6376	99.3312	-0.02216
39.9944	99.8587	-0.000919	39.9944	99.9896	-0.00116	42.167	99.9934	-0.00072	40.2304	99.9607	-0.00641	45.7815	99.4147	-0.01909	45.6924	99.3291	-0.02239
39.9989	99.8586	-0.000918	39.9989	99.9896	-0.00116	42.2407	99.9933	-0.00072	40.3067	99.96	-0.00651	45.8583	99.409	-0.01927	45.7488	99.3263	-0.02264
40.0074	99.8585	-0.000917	40.0074	99.9895	-0.00116	42.3066	99.9933	-0.00072	40.382	99.9593	-0.0066	45.9299	99.403	-0.01944	45.804	99.3228	-0.02289
40.0249	99.8585	-0.000916	40.0249	99.9895	-0.00116	42.3778	99.9932	-0.00072	40.4691	99.9586	-0.0067	45.9843	99.3969	-0.01961	45.8611	99.3188	-0.02314
40.0568	99.8584	-0.000915	40.0568	99.9894	-0.00116	42.4477	99.9931	-0.00072	40.5658	99.9579	-0.00678	46.0227	99.3906	-0.01978	45.9166	99.3143	-0.0234
40.0913	99.8583	-0.000914	40.0913	99.9894	-0.00116	42.5158	99.9931	-0.00072	40.6713	99.9572	-0.00687	46.0711	99.3842	-0.01994	45.9715	99.3094	-0.02365
40.1131	99.8583	-0.000913	40.1131	99.9893	-0.00116	42.5862	99.993	-0.00072	40.7835	99.9565	-0.00694	46.1332	99.3777	-0.02011	46.0391	99.3043	-0.02391
40.1135	99.8582	-0.000912	40.1135	99.9892	-0.00116	42.66	99.993	-0.00072	40.8989	99.9557	-0.00702	46.2	99.3711	-0.02028	46.1181	99.2989	-0.02416
40.0919	99.8581	-0.000911	40.0919	99.9892	-0.00116	42.7356	99.9929	-0.00072	41.0122	99.9549	-0.00709	46.2475	99.3646	-0.02045	46.1966	99.2934	-0.02441
40.0633	99.858	-0.000909	40.0633	99.9891	-0.00116	42.8048	99.9929	-0.00072	41.1207	99.9542	-0.00716	46.2869	99.3583	-0.02063	46.2639	99.2883	-0.02466
40.0482	99.858	-0.000908	40.0482	99.9891	-0.00116	42.8624	99.9928	-0.00072	41.227	99.9534	-0.00722	46.3419	99.3522	-0.02082	46.3179	99.2837	-0.0249
40.0477	99.8579	-0.000907	40.0477	99.989	-0.00116	42.9159	99.9927	-0.00072	41.3177	99.9526	-0.00728	46.4219	99.3462	-0.02101	46.3631	99.2795	-0.02515
40.0537	99.8578	-0.000906	40.0537	99.989	-0.00116	42.9819	99.9927	-0.00072	41.3902	99.9518	-0.00734	46.5021	99.3402	-0.0212	46.4047	99.2756	-0.02539
40.0626	99.8577	-0.000904	40.0626	99.9889	-0.00116	43.0557	99.9926	-0.00072	41.4542	99.9509	-0.00739	46.5515	99.3342	-0.02141	46.4445	99.2719	-0.02564
40.0749	99.8577	-0.000903	40.0749	99.9889	-0.00116	43.1301	99.9925	-0.00072	41.5322	99.95	-0.00744	46.5721	99.3281	-0.02161	46.4879	99.2681	-0.02589
40.0928	99.8576	-0.000902	40.0928	99.9888	-0.00116	43.1955	99.9925	-0.00072	41.6322	99.9491	-0.00748	46.6062	99.3221	-0.02183	46.5439	99.2644	-0.02615
40.1071	99.8575	-0.000901	40.1071	99.9887	-0.00116	43.2481	99.9924	-0.00072	41.7406	99.9483	-0.00753	46.6818	99.3164	-0.02204	46.6066	99.2608	-0.02641
40.1219	99.8575	-0.000899	40.1219	99.9887	-0.00116	43.2936	99.9924	-0.00072	41.8328	99.9475	-0.00757	46.7826	99.311	-0.02225	46.6592	99.2573	-0.02667
40.1344	99.8574	-0.000898	40.1344	99.9886	-0.00116	43.3393	99.9923	-0.00072	41.9056	99.9468	-0.00761	46.872	99.3062	-0.02246	46.6987	99.2539	-0.02694
40.1475	99.8573	-0.000896	40.1475	99.9886	-0.00116	43.3879	99.9922	-0.00072	41.9825	99.9462	-0.00764	46.935	99.3018	-0.02267	46.7559	99.2502	-0.02721
40.1654	99.8572	-0.000895	40.1654	99.9885	-0.00116	43.4378	99.9922	-0.00072	42.0809	99.9456	-0.00768	46.9923	99.298	-0.02288	46.8548	99.2463	-0.02749
40.1883	99.8572	-0.000894	40.1883	99.9885	-0.00116	43.4847	99.9921	-0.00072	42.1969	99.945	-0.00771	47.066	99.2947	-0.02309	46.974	99.2422	-0.02777
40.2241	99.8571	-0.000892	40.2241	99.9884	-0.00116	43.5285	99.9921	-0.00072	42.3192	99.9444	-0.00774	47.1478	99.2917	-0.0233	47.0614	99.2379	-0.02804
40.2682	99.857	-0.000891	40.2682	99.9884	-0.00116	43.5777	99.992	-0.00072	42.4279	99.9438	-0.00777	47.2196	99.289	-0.02351	47.111	99.2336	-0.02832
40.2873	99.8569	-0.000889	40.2873	99.9883	-0.00116	43.638	99.992	-0.00072	42.5379	99.9432	-0.0078	47.274	99.2863	-0.02372	47.1468	99.2291	-0.0286
40.2619	99.8568	-0.000888	40.2619	99.9883	-0.00116	43.7118	99.9919	-0.00072	42.6549	99.9425	-0.00782	47.3195	99.2836	-0.02394	47.202	99.2244	-0.02887
40.2156	99.8568	-0.000886	40.2156	99.9882	-0.00116	43.7924	99.9918	-0.00072	42.77	99.9419	-0.00785	47.3663	99.2806	-0.02416	47.2795	99.2193	-0.02915
40.2003	99.8567	-0.000885	40.2003	99.9881	-0.00116	43.8626	99.9918	-0.00072	42.8602	99.9413	-0.00787	47.4159	99.2772	-0.02439	47.3566	99.214	-0.02942
40.2339	99.8566	-0.000883	40.2339	99.9881	-0.00116	43.9187	99.9917	-0.00072	42.9267	99.9408	-0.00789	47.4652	99.2735	-0.02462	47.4174	99.2087	-0.02969
40.2872	99.8565	-0.000882	40.2872	99.988	-0.00116	43.9638	99.9917	-0.00072	42.9806	99.9402	-0.00791	47.5146	99.2693	-0.02484	47.4755	99.2036	-0.02996
40.3123	99.8568	-0.000881	40.3123	99.988	-0.00116	44.0061	99.9916	-0.00072	43.043	99.9396	-0.00793	47.5757	99.2648	-0.02508	47.5359	99.1988	-0.03023
40.3103	99.857	-0.000881	40.3103	99.9879	-0.00116	44.0574	99.9915	-0.00072	43.1276	99.939	-0.00795	47.6484	99.2598	-0.02531	47.5965	99.1941	-0.03051
40.3039	99.8572	-0.000882	40.3039	99.9879	-0.00116	44.113	99.9915	-0.00072	43.2161	99.9384	-0.00797	47.7367	99.2545	-0.02553	47.6611	99.1894	-0.03079
40.3092	99.8574	-0.000884	40.3092	99.9878	-0.00116	44.1754	99.9914	-0.00072	43.2977	99.9377	-0.00799	47.8201	99.2486	-0.02576	47.7276	99.1845	-0.03106
40.3207	99.8576	-0.000887	40.3207	99.9878	-0.00116	44.2376	99.9913	-0.00072	43.3801	99.9371	-0.008	47.8918	99.2422	-0.02597	47.7835	99.1795	-0.03134
40.3254	99.8578	-0.00089	40.3254	99.9877	-0.00116	44.2992	99.9913	-0.00072	43.4677	99.9366	-0.00802	47.9412	99.2352	-0.02618	47.8368	99.1742	-0.03162
40.3337	99.8579	-0.000895	40.3337	99.9876	-0.00116	44.3677	99.9912	-0.00072	43.5562	99.9361	-0.00804	47.9729	99.2276	-0.02637	47.8889	99.1689	-0.03189
40.3518	99.858	-0.0009	40.3518	99.9876	-0.00116	44.4462	99.9912	-0.00072	43.643	99.9356	-0.00805	48.0091	99.2197	-0.02656	47.9352	99.1633	-0.03215
40.3825	99.8581	-0.000905	40.3825	99.9875	-0.00116	44.5237	99.9911	-0.00072	43.7171	99.9351	-0.00807	48.06	99.2115	-0.02673	47.9866	99.1575	-0.03241
40.4125	99.8582	-0.000911	40.4125	99.9875	-0.00116	44.5797	99.9911	-0.00072	43.7922	99.9346	-0.00809	48.1277	99.2032	-0.02689	48.0411	99.1515	-0.03266
40.4301	99.8582	-0.000918	40.4301	99.9874	-0.00116	44.6044	99.991	-0.00072	43.8847	99.9341	-0.0081	48.2019	99.1949	-0.02704	48.0962	99.1453	-0.0329
40.4327	99.8582	-0.000925	40.4327	99.9874	-0.00116	44.6213	99.9909	-0.00072	43.9977	99.9337	-0.00812	48.2676	99.1867	-0.02717	48.159	99.139	-0.03312
40.4421	99.8582	-0.000932	40.4421	99.9873	-0.00116	44.6638	99.9909	-0.00072	44.1136	99.9332	-0.00814	48.3182	99.1784	-0.0273	48.232	99.1325	-0.03333
40.4672	99.8581	-0.000939	40.4672	99.9873	-0.00116	44.7373	99.9908	-0.00072	44.2213	99.9326	-0.00816	48.3569	99.17	-0.02741	48.3202	99.126	-0.03352
40.5065	99.8581	-0.000946	40.5065	99.9872	-0.00116	44.8246	99.9908	-0.00072	44.3082	99.9321	-0.00818	48.3899	99.1614	-0.02751	48.4127	99.1197	-0.0337
40.5472	99.858	-0.000953	40.5472	99.9871	-0.00116	44.9046	99.9907	-0.00072	44.3858	99.9316	-0.0082	48.4294	99.1528	-0.0276	48.4908	99.1138	-0.03386
40.5739	99.8579	-0.000961	40.5739	99.9871	-0.00116	44.9688	99.9906	-0.00072	44.4641	99.9312	-0.00822	48.49	99.1441	-0.02768	48.5418	99.1081	-0.034
40.592	99.8578	-0.000968	40.592	99.987	-0.00116	45.027	99.9906	-0.00072	44.5487	99.9307	-0.00824	48.5755	99.1351	-0.02775	48.5788	99.1027	-0.03413
40.6044	99.8577	-0.000975	40.6044	99.987	-0.00116	45.0868	99.9905	-0.00072	44.6417	99.9303	-0.00826	48.6825	99.126	-0.02781	48.629	99.0973	-0.03425
40.6097	99.8577	-0.000982	40.6097	99.9869	-0.00116	45.1527	99.9904	-0.00072	44.7332	99.9298	-0.00828	48.785	99.1166	-0.02785	48.7017	99.0918	-0.03436
40.6106	99.8576	-0.000989	40.6106	99.9869	-0.00116	45.2236	99.9904	-0.00072	44.8126	99.9294	-0.0083	48.86	99.1071	-0.02788	48.7784	99.0859	-0.03446
40.6137	99.8575	-0.000996	40.6137	99.9868	-0.00116	45.2877	99.9903	-0.00072	44.8797	99.9289	-0.00833	48.9026	99.0978	-0.02789	48.8454	99.0797	-0.03454
40.6343	99.8574	-0.001	40.6343	99.9868	-0.00116	45.3366	99.9903	-0.00072	44.9436	99.9284	-0.00835	48.9253	99.0888	-0.0279	48.9033	99.0734	-0.03461
40.6789	99.8573	-0.00101	40.6789	99.9867	-0.00116	45.3754	99.9902	-0.00072	45.0045	99.9279	-0.00838	48.9556	99.0804	-0.0279	48.9758	99.067	-0.03467
40.743	99.8572	-0.00102	40.743	99.9866	-0.00116	45.4175	99.9901	-0.00072	45.0734	99.9274	-0.0084	49.0107	99.0727	-0.02789	49.056	99.0608	-0.03471
40.8087	99.8571	-0.00102	40.8087	99.9866	-0.00116	45.4742	99.9901	-0.00072	45.1584	99.9268	-0.00843	49.0836	99.0657	-0.02787	49.1329	99.0545	-0.03474
40.8608	99.8571	-0.00103	40.8608	99.9865	-0.00116	45.541	99.99	-0.00072	45.2529	99.9262	-0.00846	49.1557	99.0597	-0.02786	49.1961	99.0479	-0.03475
40.8923	99.857	-0.00104	40.8923	99.9865	-0.00116	45.607	99.99	-0.00072	45.3477	99.9257	-0.00848	49.2148	99.0545	-0.02785	49.2448	99.0408	-0.03475
40.9099	99.8569	-0.00104	40.9099	99.9864	-0.00116	45.6637	99.9899	-0.00072	45.4345	99.9251	-0.00851	49.2701	99.0503	-0.02784	49.2823	99.0333	-0.03474
40.9297	99.8568	-0.00105	40.9297	99.9864	-0.00116	45.7235	99.9898	-0.00072	45.5087	99.9246	-0.00854	49.3313	99.0468	-0.02783	49.3259	99.0258	-0.03471
40.9603	99.8567	-0.00106	40.9603	99.9863	-0.00116	45.7951	99.9898	-0.00072	45.58	99.924	-0.00857	49.3997	99.0436	-0.02784	49.3841	99.0184	-0.03467
40.9932	99.8566	-0.00106	40.9932	99.9862	-0.00116	45.8709	99.9897	-0.00072	45.655	99.9235	-0.0086	49.4729	99.0406	-0.02785	49.4565	99.011	-0.03462
41.0223	99.8565	-0.00107	41.0223	99.9862	-0.00116	45.9384	99.9897	-0.00072	45.7362	99.9229	-0.00863	49.5413	99.0374	-0.02787	49.528	99.0037	-0.03456
41.046	99.8564	-0.00108	41.046	99.9861	-0.00116	45.9956	99.9896	-0.00072	45.8204	99.9223	-0.00866	49.6048	99.034	-0.0279	49.5865	98.9961	-0.03449
41.0737	99.8564	-0.00108	41.0737	99.9861	-0.00116	46.0487	99.9895	-0.00072	45.9096	99.9217	-0.0087	49.6804	99.03	-0.02793	49.6344	98.9883	-0.03441
41.1049	99.8563	-0.00109	41.1049	99.986	-0.00116	46.1103	99.9895	-0.00072	46.0067	99.921	-0.00873	49.7518	99.0255	-0.02796	49.6978	98.9803	-0.03433
41.1401	99.8562	-0.0011	41.1401	99.986	-0.00116	46.1789	99.9894	-0.00072	46.1034	99.9203	-0.00876	49.8057	99.0203	-0.028	49.7792	98.9726	-0.03425
41.1829	99.8561	-0.0011	41.1829	99.9859	-0.00116	46.246	99.9894	-0.00072	46.1962	99.9196	-0.0088	49.841	99.0144	-0.02804	49.8596	98.9652	-0.03415
41.2411	99.856	-0.00111	41.2411	99.9859	-0.00116	46.3077	99.9893	-0.00072	46.2847	99.9189	-0.00883	49.8712	99.0082	-0.02808	49.9292	98.9582	-0.03406
41.3016	99.8559	-0.00112	41.3016	99.9858	-0.00116	46.3738	99.9892	-0.00072	46.3674	99.9182	-0.00886	49.9225	99.0016	-0.02812	49.991	98.9515	-0.03397
41.3476	99.8558	-0.00112	41.3476	99.9857	-0.00116	46.4475	99.9892	-0.00072	46.446	99.9175	-0.0089	49.9926	98.9947	-0.02817	50.0435	98.9449	-0.03387
41.3735	99.8557	-0.00113	41.3735	100	-0.00116	46.5269	99.9891	-0.00072	46.523	99.9168	-0.00893	50.0619	98.9877	-0.02822	50.0906	98.9383	-0.03376
41.3993	99.8557	-0.00113	41.3993	99.9999	-0.00116	46.6044	99.9891	-0.00072	46.6009	99.9161	-0.00897	50.1174	98.9805	-0.02828	50.1391	98.9316	-0.03366
41.4466	99.8556	-0.00114	41.4466	99.9999	-0.00116	46.6716	99.989	-0.00072	46.6915	99.9154	-0.009	50.1766	98.9732	-0.02834	50.2029	98.9249	-0.03354
41.5259	99.8555	-0.00115	41.5259	99.9998	-0.00116	46.7315	99.9889	-0.00072	46.793	99.9146	-0.00904	50.2477	98.9661	-0.0284	50.2815	98.9183	-0.03342
41.6181	99.8554	-0.00115	41.6181	99.9998	-0.00116	46.7865	99.9889	-0.00072	46.8834	99.9138	-0.00908	50.3281	98.9592	-0.02847	50.355	98.9119	-0.0333
41.7066	99.8553	-0.00116	41.7066	99.9997	-0.00116	46.8434	99.9888	-0.00072	46.9535	99.9129	-0.00911	50.4044	98.9525	-0.02854	50.4093	98.9056	-0.03317
41.7742	99.8552	-0.00117	41.7742	99.9997	-0.00116	46.9025	99.9888	-0.00072	47.02	99.9121	-0.00915	50.4649	98.9461	-0.02861	50.4574	98.8993	-0.03303
41.8292	99.8551	-0.00117	41.8292	99.9996	-0.00116	46.9614	99.9887	-0.00072	47.0979	99.9113	-0.00919	50.5177	98.9398	-0.0287	50.5165	98.893	-0.03288
41.8807	99.8551	-0.00118	41.8807	99.9995	-0.00116	47.0273	99.9886	-0.00072	47.1956	99.9105	-0.00922	50.5703	98.9333	-0.02878	50.5939	98.8866	-0.03273
41.9356	99.855	-0.00118	41.9356	99.9995	-0.00116	47.1084	99.9886	-0.00072	47.3015	99.9098	-0.00926	50.6277	98.9267	-0.02887	50.6693	98.88	-0.03257
42.0057	99.8549	-0.00119	42.0057	99.9994	-0.00116	47.2062	99.9885	-0.00072	47.3985	99.909	-0.0093	50.6909	98.9197	-0.02896	50.7218	98.8734	-0.0324
42.0855	99.8548	-0.0012	42.0855	99.9994	-0.00116	47.3129	99.9885	-0.00072	47.4912	99.9083	-0.00934	50.755	98.9126	-0.02905	50.7647	98.8669	-0.03223
42.1591	99.8547	-0.0012	42.1591	99.9993	-0.00116	47.4108	99.9884	-0.00072	47.5864	99.9075	-0.00938	50.8229	98.9053	-0.02915	50.8156	98.8606	-0.03205
42.22	99.8546	-0.00121	42.22	99.9993	-0.00116	47.4895	99.9883	-0.00072	47.6834	99.9066	-0.00942	50.9004	98.8978	-0.02924	50.8785	98.8546	-0.03187
42.2754	99.8545	-0.00121	42.2754	99.9992	-0.00116	47.56	99.9883	-0.00072	47.7742	99.9057	-0.00946	50.9754	98.8902	-0.02934	50.9505	98.8489	-0.03168
42.3355	99.8544	-0.00122	42.3355	99.9992	-0.00116	47.63	99.9882	-0.00072	47.8634	99.9048	-0.00949	51.045	98.8823	-0.02945	51.0189	98.8434	-0.0315
42.4071	99.8543	-0.00122	42.4071	99.9991	-0.00116	47.7032	99.9882	-0.00072	47.9415	99.9039	-0.00953	51.0988	98.874	-0.02956	51.083	98.838	-0.03131
42.4924	99.8543	-0.00123	42.4924	99.999	-0.00116	47.7737	99.9881	-0.00072	48.0226	99.9029	-0.00957	51.1498	98.8655	-0.02966	51.1461	98.8328	-0.03112
42.5803	99.8542	-0.00124	42.5803	99.999	-0.00116	47.8436	99.988	-0.00072	48.1159	99.9019	-0.00961	51.2069	98.8569	-0.02977	51.2069	98.8277	-0.03094
42.6667	99.8541	-0.00124	42.6667	99.9989	-0.00116	47.9151	99.988	-0.00072	48.212	99.901	-0.00965	51.2783	98.8483	-0.02988	51.2608	98.823	-0.03075
42.758	99.854	-0.00125	42.758	99.9989	-0.00116	47.9973	99.9879	-0.00072	48.3057	99.9001	-0.00969	51.3494	98.8399	-0.02998	51.3049	98.8187	-0.03057
42.8493	99.8539	-0.00125	42.8493	99.9988	-0.00116	48.0873	99.9879	-0.00072	48.3965	99.8992	-0.00972	51.4065	98.8318	-0.03008	51.3549	98.8149	-0.03039
42.9379	99.8538	-0.00126	42.9379	99.9988	-0.00116	48.1862	99.9878	-0.00072	48.4829	99.8984	-0.00976	51.4555	98.824	-0.03018	51.4189	98.8116	-0.03022
43.0177	99.8537	-0.00126	43.0177	99.9987	-0.00116	48.2845	99.9877	-0.00072	48.5679	99.8975	-0.0098	51.51	98.8167	-0.03027	51.5002	98.8085	-0.03005
43.0918	99.8537	-0.00127	43.0918	99.9986	-0.00116	48.3826	99.9877	-0.00072	48.6567	99.8966	-0.00984	51.5844	98.8098	-0.03035	51.5787	98.8054	-0.02989
43.1692	99.8536	-0.00127	43.1692	99.9986	-0.00116	48.4666	99.9876	-0.00072	48.7449	99.8956	-0.00987	51.6677	98.8032	-0.03043	51.6399	98.8024	-0.02973
43.2523	99.8535	-0.00128	43.2523	99.9985	-0.00116	48.5349	99.9876	-0.00072	48.8302	99.8947	-0.00991	51.7351	98.7971	-0.0305	51.6854	98.7996	-0.02959
43.3441	99.8534	-0.00129	43.3441	99.9985	-0.00116	48.599	99.9875	-0.00072	48.9241	99.8937	-0.00995	51.7837	98.7912	-0.03056	51.7333	98.7973	-0.02945
43.4295	99.8533	-0.00129	43.4295	99.9984	-0.00116	48.67	99.9874	-0.00072	49.0275	99.8928	-0.00998	51.8288	98.7854	-0.03061	51.7886	98.7955	-0.02933
43.5083	99.8532	-0.0013	43.5083	99.9984	-0.00116	48.752	99.9874	-0.00072	49.1369	99.8919	-0.01002	51.887	98.7795	-0.03066	51.8538	98.7941	-0.02923
43.5817	99.8531	-0.0013	43.5817	99.9983	-0.00116	48.8444	99.9873	-0.00072	49.2323	99.891	-0.01005	51.9548	98.7734	-0.0307	51.9208	98.7928	-0.02914
43.6533	99.853	-0.00131	43.6533	99.9983	-0.00116	48.9391	99.9873	-0.00072	49.3111	99.89	-0.01008	52.0224	98.7669	-0.03072	51.9903	98.7914	-0.02907
43.7277	99.853	-0.00131	43.7277	99.9982	-0.00116	49.0333	99.9872	-0.00072	49.3856	99.889	-0.01012	52.0936	98.7598	-0.03074	52.0549	98.7898	-0.02901
43.813	99.8529	-0.00132	43.813	99.9981	-0.00116	49.1262	99.9871	-0.00072	49.4723	99.888	-0.01015	52.1567	98.7521	-0.03075	52.1176	98.7881	-0.02897
43.9169	99.8528	-0.00132	43.9169	99.9981	-0.00116	49.2113	99.9871	-0.00072	49.578	99.887	-0.01019	52.218	98.7438	-0.03075	52.1752	98.7862	-0.02895
44.0339	99.8527	-0.00133	44.0339	99.998	-0.00116	49.2959	99.987	-0.00072	49.6888	99.886	-0.01022	52.267	98.7349	-0.03073	52.2307	98.7845	-0.02893
44.1553	99.8526	-0.00133	44.1553	99.998	-0.00116	49.3945	99.987	-0.00072	49.7862	99.885	-0.01025	52.2998	98.7258	-0.0307	52.294	98.7827	-0.02893
44.2618	99.8525	-0.00134	44.2618	99.9979	-0.00116	49.4941	99.9869	-0.00072	49.874	99.8839	-0.01028	52.3374	98.7166	-0.03066	52.3777	98.7808	-0.02894
44.3513	99.8524	-0.00134	44.3513	99.9979	-0.00116	49.5891	99.9868	-0.00072	49.9603	99.8829	-0.01031	52.3921	98.7075	-0.0306	52.4794	98.7785	-0.02895
44.4433	99.8524	-0.00135	44.4433	99.9978	-0.00116	49.6665	99.9868	-0.00072	50.0518	99.8819	-0.01034	52.4563	98.6989	-0.03053	52.5797	98.7757	-0.02898
44.5413	99.8523	-0.00135	44.5413	99.9978	-0.00116	49.7292	99.9867	-0.00072	50.1412	99.8809	-0.01037	52.5244	98.6908	-0.03046	52.6536	98.7726	-0.02901
44.6526	99.8522	-0.00136	44.6526	99.9977	-0.00116	49.7968	99.9867	-0.00072	50.2332	99.8799	-0.0104	52.5878	98.6834	-0.03038	52.6963	98.7693	-0.02906
44.7592	99.8521	-0.00137	44.7592	99.9976	-0.00116	49.8819	99.9866	-0.00072	50.3222	99.8789	-0.01043	52.6588	98.6765	-0.0303	52.7222	98.7659	-0.02911
44.8617	99.852	-0.00137	44.8617	99.9976	-0.00116	49.9801	99.9865	-0.00072	50.4119	99.8779	-0.01046	52.7399	98.67	-0.03022	52.7436	98.7624	-0.02917
44.9673	99.8519	-0.00138	44.9673	99.9975	-0.00116	50.0914	99.9865	-0.00072	50.512	99.8768	-0.01048	52.8306	98.6638	-0.03014	52.776	98.7586	-0.02924
45.0809	99.8518	-0.00138	45.0809	99.9975	-0.00116	50.2156	99.9864	-0.00072	50.6254	99.8757	-0.01051	52.907	98.658	-0.03006	52.8224	98.7544	-0.02931
45.2083	99.8517	-0.00139	45.2083	99.9974	-0.00116	50.3382	99.9864	-0.00072	50.7475	99.8747	-0.01054	52.9693	98.6522	-0.02998	52.8874	98.7498	-0.02939
45.3329	99.8517	-0.00139	45.3329	99.9974	-0.00116	50.4498	99.9863	-0.00072	50.8654	99.8736	-0.01056	53.0255	98.6464	-0.0299	52.9804	98.7447	-0.02948
45.4587	99.8516	-0.0014	45.4587	99.9973	-0.00116	50.5454	99.9862	-0.00072	50.9597	99.8726	-0.01058	53.0863	98.6403	-0.02983	53.1007	98.7392	-0.02957
45.5839	99.8515	-0.0014	45.5839	99.9973	-0.00116	50.6356	99.9862	-0.00072	51.0286	99.8715	-0.01061	53.1536	98.6338	-0.02975	53.2166	98.7334	-0.02967
45.7199	99.8514	-0.00141	45.7199	99.9972	-0.00116	50.739	99.9861	-0.00072	51.0935	99.8705	-0.01063	53.2266	98.6267	-0.02967	53.312	98.7272	-0.02977
45.8526	99.8513	-0.00141	45.8526	99.9972	-0.00116	50.8503	99.9861	-0.00072	51.1714	99.8694	-0.01065	53.3042	98.6193	-0.02958	53.3701	98.7206	-0.02987
45.9727	99.8512	-0.00141	45.9727	99.9971	-0.00116	50.9581	99.986	-0.00072	51.2599	99.8683	-0.01066	53.3715	98.6116	-0.02948	53.4045	98.7138	-0.02998
46.0799	99.8511	-0.00142	46.0799	99.997	-0.00116	51.0533	99.9859	-0.00072	51.3532	99.8672	-0.01068	53.4142	98.6039	-0.02938	53.4415	98.7067	-0.03009
46.1854	99.851	-0.00142	46.1854	99.997	-0.00116	51.1377	99.9859	-0.00072	51.4521	99.8661	-0.0107	53.4353	98.5962	-0.02926	53.4873	98.6993	-0.03019
46.2984	99.8509	-0.00143	46.2984	99.9969	-0.00116	51.2305	99.9858	-0.00072	51.5463	99.8651	-0.01071	53.4625	98.5885	-0.02914	53.5335	98.6919	-0.0303
46.4248	99.8509	-0.00143	46.4248	99.9969	-0.00116	51.3313	99.9858	-0.00072	51.6394	99.864	-0.01072	53.5244	98.5808	-0.029	53.585	98.6844	-0.03041
46.5507	99.8508	-0.00144	46.5507	99.9968	-0.00116	51.437	99.9857	-0.00072	51.733	99.863	-0.01073	53.6116	98.5732	-0.02886	53.644	98.6771	-0.03052
46.678	99.8507	-0.00144	46.678	99.9968	-0.00116	51.5443	99.9856	-0.00072	51.8354	99.862	-0.01074	53.7028	98.5657	-0.02872	53.7243	98.67	-0.03064
46.8072	99.8506	-0.00145	46.8072	99.9967	-0.00116	51.644	99.9856	-0.00072	51.9417	99.8609	-0.01075	53.7821	98.5584	-0.02857	53.8127	98.6632	-0.03075
46.9412	99.8505	-0.00145	46.9412	99.9967	-0.00116	51.7396	99.9855	-0.00072	52.0474	99.8599	-0.01075	53.8512	98.5513	-0.02842	53.888	98.6567	-0.03086
47.0761	99.8504	-0.00146	47.0761	99.9966	-0.00116	51.8385	99.9855	-0.00072	52.1434	99.8588	-0.01075	53.9244	98.5443	-0.02827	53.9411	98.6504	-0.03097
47.1975	99.8504	-0.00146	47.1975	99.9965	-0.00116	51.934	99.9854	-0.00072	52.2334	99.8577	-0.01075	53.9967	98.5375	-0.02812	53.9915	98.6444	-0.03109
47.3124	99.8503	-0.00146	47.3124	99.9965	-0.00116	52.0224	99.9853	-0.00072	52.3341	99.8567	-0.01075	54.0658	98.5308	-0.02797	54.0517	98.6388	-0.03121
47.432	99.8502	-0.00146	47.432	99.9964	-0.00116	52.122	99.9853	-0.00072	52.4447	99.8556	-0.01074	54.1277	98.5243	-0.02783	54.1259	98.6334	-0.03134
47.5745	99.8501	-0.00147	47.5745	99.9964	-0.00116	52.2443	99.9852	-0.00072	52.5543	99.8546	-0.01074	54.1889	98.518	-0.02769	54.2088	98.6282	-0.03147
47.7163	99.85	-0.00147	47.7163	99.9963	-0.00116	52.3816	99.9852	-0.00072	52.6577	99.8536	-0.01073	54.2428	98.5119	-0.02756	54.2899	98.6233	-0.0316
47.8462	99.8499	-0.00147	47.8462	99.9963	-0.00116	52.5174	99.9851	-0.00072	52.7447	99.8525	-0.01072	54.2943	98.5062	-0.02743	54.3587	98.6184	-0.03174
47.941	99.8498	-0.00147	47.941	99.9962	-0.00116	52.6291	99.985	-0.00072	52.822	99.8515	-0.0107	54.3455	98.5006	-0.02732	54.4034	98.6135	-0.03188
48.0333	99.8497	-0.00147	48.0333	99.9962	-0.00116	52.7222	99.985	-0.00072	52.9018	99.8505	-0.01069	54.3936	98.4948	-0.02723	54.4316	98.6085	-0.03202
48.1579	99.8496	-0.00147	48.1579	99.9961	-0.00116	52.8062	99.9849	-0.00072	52.9944	99.8495	-0.01067	54.4466	98.4888	-0.02715	54.4676	98.6033	-0.03217
48.3148	99.8496	-0.00147	48.3148	99.996	-0.00116	52.8957	99.9848	-0.00072	53.0886	99.8485	-0.01066	54.5147	98.4826	-0.0271	54.5287	98.5979	-0.03233
48.4814	99.8495	-0.00147	48.4814	99.996	-0.00116	52.9941	99.9848	-0.00072	53.1824	99.8475	-0.01064	54.5985	98.4761	-0.02706	54.6078	98.5924	-0.03248
48.6315	99.8494	-0.00147	48.6315	99.9959	-0.00116	53.1142	99.9847	-0.00072	53.2743	99.8465	-0.01061	54.6912	98.4694	-0.02705	54.6774	98.5869	-0.03263
48.7585	99.8493	-0.00147	48.7585	99.9959	-0.00116	53.2423	99.9847	-0.00072	53.3759	99.8455	-0.01059	54.7739	98.4625	-0.02705	54.7313	98.5813	-0.03278
48.8926	99.8492	-0.00147	48.8926	99.9958	-0.00116	53.3504	99.9846	-0.00072	53.5012	99.8444	-0.01056	54.8346	98.4555	-0.02708	54.7916	98.5758	-0.03292
49.0352	99.8491	-0.00147	49.0352	99.9958	-0.00116	53.4305	99.9845	-0.00072	53.6452	99.8434	-0.01054	54.8892	98.4484	-0.02712	54.86	98.5702	-0.03307
49.1799	99.849	-0.00147	49.1799	99.9957	-0.00116	53.5013	99.9845	-0.00072	53.7774	99.8424	-0.01051	54.9514	98.4413	-0.02718	54.9326	98.5646	-0.03321
49.3129	99.849	-0.00147	49.3129	99.9956	-0.00116	53.5869	99.9844	-0.00072	53.8822	99.8414	-0.01048	55.0226	98.4343	-0.02726	55.0046	98.559	-0.03335
49.4422	99.8489	-0.00147	49.4422	99.9956	-0.00116	53.697	99.9844	-0.00072	53.9598	99.8404	-0.01044	55.0955	98.4275	-0.02734	55.0711	98.5537	-0.03348
49.574	99.8488	-0.00147	49.574	99.9955	-0.00116	53.8151	99.9843	-0.00072	54.0326	99.8394	-0.01041	55.1555	98.421	-0.02744	55.1327	98.5485	-0.03361
49.7087	99.8487	-0.00147	49.7087	99.9955	-0.00116	53.9271	99.9843	-0.00072	54.1157	99.8385	-0.01037	55.2003	98.4147	-0.02754	55.1922	98.5436	-0.03374
49.8513	99.8486	-0.00147	49.8513	99.9954	-0.00116	54.0365	99.9842	-0.00072	54.2153	99.8375	-0.01034	55.2433	98.4085	-0.02766	55.2472	98.5388	-0.03386
49.9842	99.8485	-0.00147	49.9842	99.9954	-0.00116	54.1513	99.9841	-0.00072	54.3082	99.8366	-0.0103	55.303	98.4026	-0.02778	55.3009	98.5337	-0.03397
50.1081	99.8484	-0.00147	50.1081	99.9953	-0.00116	54.2742	99.9841	-0.00072	54.3954	99.8356	-0.01026	55.3706	98.3971	-0.02791	55.3624	98.5285	-0.03408
50.2182	99.8483	-0.00147	50.2182	99.9953	-0.00116	54.4045	99.984	-0.00072	54.488	99.8347	-0.01022	55.4402	98.392	-0.02804	55.4301	98.523	-0.03418
50.3221	99.8483	-0.00147	50.3221	99.9952	-0.00116	54.5308	99.9839	-0.00072	54.5906	99.8337	-0.01018	55.5002	98.3871	-0.02818	55.5006	98.5173	-0.03427
50.4271	99.8482	-0.00147	50.4271	99.9951	-0.00116	54.6322	99.9839	-0.00072	54.7013	99.8328	-0.01013	55.5576	98.3824	-0.02833	55.5831	98.5114	-0.03436
50.5459	99.8481	-0.00147	50.5459	99.9951	-0.00116	54.7194	99.9838	-0.00072	54.8086	99.8318	-0.01009	55.6178	98.3777	-0.0285	55.6657	98.5054	-0.03443
50.6755	99.848	-0.00147	50.6755	99.995	-0.00116	54.8025	99.9838	-0.00072	54.9197	99.8309	-0.01004	55.677	98.3733	-0.02867	55.7377	98.4992	-0.0345
50.8064	99.8479	-0.00147	50.8064	99.995	-0.00116	54.895	99.9837	-0.00072	55.0412	99.83	-0.00999	55.7302	98.369	-0.02885	55.7931	98.4931	-0.03455
50.9375	99.8478	-0.00147	50.9375	99.9949	-0.00116	55.0032	99.9836	-0.00072	55.1709	99.829	-0.00995	55.7852	98.3649	-0.02905	55.8321	98.4871	-0.0346
51.0803	99.8477	-0.00147	51.0803	99.9949	-0.00116	55.118	99.9836	-0.00072	55.287	99.8281	-0.0099	55.8529	98.3607	-0.02926	55.8764	98.4815	-0.03465
51.2334	99.8477	-0.00147	51.2334	99.9948	-0.00116	55.2335	99.9835	-0.00072	55.383	99.8272	-0.00985	55.9418	98.3564	-0.02948	55.9394	98.4762	-0.03469
51.3956	99.8476	-0.00147	51.3956	99.9948	-0.00116	55.3374	99.9835	-0.00072	55.4716	99.8263	-0.0098	56.0377	98.3517	-0.0297	56.0215	98.4714	-0.03472
51.5396	99.8475	-0.00147	51.5396	99.9947	-0.00116	55.4321	99.9834	-0.00072	55.558	99.8254	-0.00974	56.1223	98.3468	-0.02994	56.1098	98.4667	-0.03476
51.664	99.8474	-0.00147	51.664	99.9946	-0.00116	55.5248	99.9834	-0.00072	55.6483	99.8244	-0.00969	56.1893	98.3415	-0.03018	56.1918	98.4621	-0.0348
51.7705	99.8473	-0.00147	51.7705	99.9946	-0.00116	55.6225	99.9833	-0.00072	55.7402	99.8235	-0.00964	56.2484	98.3358	-0.03042	56.2567	98.4576	-0.03483
51.8763	99.8472	-0.00147	51.8763	99.9945	-0.00116	55.7206	99.9832	-0.00072	55.826	99.8225	-0.00958	56.3077	98.3295	-0.03067	56.305	98.453	-0.03487
51.9928	99.8471	-0.00147	51.9928	99.9945	-0.00116	55.8257	99.9832	-0.00072	55.9134	99.8215	-0.00953	56.3671	98.3223	-0.03091	56.3498	98.4482	-0.03491
52.1214	99.847	-0.00147	52.1214	99.9944	-0.00116	55.9473	99.9831	-0.00072	56.0111	99.8206	-0.00947	56.4295	98.3144	-0.03115	56.4095	98.4433	-0.03494
52.2583	99.847	-0.00147	52.2583	99.9944	-0.00116	56.0826	99.9831	-0.00072	56.1262	99.8196	-0.00941	56.4943	98.306	-0.03137	56.4944	98.438	-0.03498
52.3984	99.8469	-0.00147	52.3984	99.9943	-0.00116	56.2268	99.983	-0.00072	56.254	99.8187	-0.00935	56.562	98.2974	-0.03159	56.5907	98.4327	-0.03502
52.5373	99.8468	-0.00147	52.5373	99.9942	-0.00116	56.3558	99.9829	-0.00072	56.3748	99.8177	-0.00929	56.6373	98.2887	-0.03179	56.6781	98.4273	-0.03506
52.6702	99.8467	-0.00147	52.6702	99.9942	-0.00116	56.4577	99.9829	-0.00072	56.4768	99.8168	-0.00923	56.7143	98.2796	-0.03198	56.7482	98.4218	-0.03509
52.7964	99.8466	-0.00147	52.7964	99.9941	-0.00116	56.546	99.9828	-0.00072	56.5623	99.8159	-0.00917	56.7922	98.2701	-0.03215	56.8041	98.416	-0.03513
52.9237	99.8465	-0.00147	52.9237	99.9941	-0.00116	56.6354	99.9827	-0.00072	56.6517	99.815	-0.00911	56.8643	98.2599	-0.0323	56.853	98.41	-0.03516
53.0526	99.8464	-0.00147	53.0526	99.994	-0.00116	56.7311	99.9827	-0.00072	56.7426	99.814	-0.00905	56.9238	98.249	-0.03242	56.9121	98.4038	-0.0352
53.1863	99.8463	-0.00147	53.1863	99.994	-0.00116	56.8308	99.9826	-0.00072	56.8251	99.8131	-0.00899	56.9727	98.2378	-0.03253	56.9824	98.3974	-0.03523
53.314	99.8462	-0.00147	53.314	99.9939	-0.00116	56.9406	99.9826	-0.00072	56.8963	99.8122	-0.00892	57.0183	98.2265	-0.03261	57.065	98.391	-0.03527
53.4242	99.8462	-0.00147	53.4242	99.9939	-0.00116	57.0577	99.9825	-0.00072	56.9736	99.8113	-0.00886	57.0665	98.2152	-0.03267	57.1473	98.3844	-0.0353
53.5231	99.8461	-0.00147	53.5231	99.9938	-0.00116	57.1807	99.9825	-0.00072	57.0701	99.8104	-0.00879	57.1196	98.204	-0.0327	57.2163	98.3776	-0.03533
53.6163	99.846	-0.00147	53.6163	99.9938	-0.00116	57.3035	99.9824	-0.00072	57.1868	99.8095	-0.00873	57.1826	98.1929	-0.0327	57.281	98.3703	-0.03536
53.7166	99.8459	-0.00147	53.7166	99.9937	-0.00116	57.4197	99.9823	-0.00072	57.3071	99.8086	-0.00867	57.2525	98.1818	-0.03269	57.3582	98.3627	-0.03539
53.8322	99.8458	-0.00147	53.8322	99.9937	-0.00116	57.5279	99.9823	-0.00072	57.4171	99.8077	-0.0086	57.3219	98.171	-0.03265	57.4482	98.3549	-0.03541
53.9635	99.8457	-0.00147	53.9635	99.9936	-0.00116	57.6319	99.9822	-0.00072	57.5136	99.8069	-0.00853	57.3899	98.1603	-0.03259	57.5349	98.3469	-0.03542
54.0936	99.8457	-0.00147	54.0936	99.9935	-0.00116	57.7288	99.9822	-0.00072	57.6046	99.806	-0.00847	57.4615	98.15	-0.03252	57.6081	98.3389	-0.03542
54.2232	99.8456	-0.00147	54.2232	99.9935	-0.00116	57.817	99.9821	-0.00072	57.6904	99.8052	-0.0084	57.5427	98.14	-0.03242	57.6624	98.3311	-0.03542
54.3478	99.8455	-0.00147	54.3478	99.9934	-0.00116	57.9006	99.982	-0.00072	57.7807	99.8043	-0.00834	57.6263	98.1305	-0.03231	57.7087	98.3234	-0.03541
54.4713	99.8454	-0.00147	54.4713	99.9934	-0.00116	57.9946	99.982	-0.00072	57.8813	99.8034	-0.00827	57.7015	98.1214	-0.03217	57.7577	98.3159	-0.03539
54.596	99.8453	-0.00147	54.596	99.9933	-0.00116	58.0987	99.9819	-0.00072	57.9927	99.8026	-0.0082	57.7625	98.113	-0.03203	57.8137	98.3087	-0.03537
54.7159	99.8452	-0.00147	54.7159	99.9933	-0.00116	58.2118	99.9818	-0.00072	58.1126	99.8017	-0.00814	57.8138	98.1051	-0.03188	57.8774	98.3016	-0.03534
54.8224	99.8451	-0.00147	54.8224	99.9932	-0.00116	58.3252	99.9818	-0.00072	58.22	99.8008	-0.00807	57.8695	98.0979	-0.03172	57.9415	98.2947	-0.0353
54.9269	99.845	-0.00147	54.9269	99.9931	-0.00116	58.4364	99.9817	-0.00072	58.3249	99.7999	-0.008	57.9287	98.0914	-0.03155	58.0029	98.2879	-0.03525
55.0367	99.8449	-0.00147	55.0367	99.9931	-0.00116	58.5445	99.9817	-0.00072	58.4303	99.7991	-0.00793	57.9987	98.0853	-0.03138	58.0603	98.2813	-0.0352
55.1501	99.8449	-0.00147	55.1501	99.993	-0.00116	58.6524	99.9816	-0.00072	58.5449	99.7982	-0.00786	58.0833	98.0796	-0.03121	58.1237	98.2748	-0.03515
55.2624	99.8448	-0.00147	55.2624	99.993	-0.00116	58.7602	99.9815	-0.00072	58.6538	99.7973	-0.0078	58.1615	98.0742	-0.03104	58.2043	98.2686	-0.03508
55.3712	99.8447	-0.00147	55.3712	99.9929	-0.00116	58.8648	99.9815	-0.00072	58.7536	99.7965	-0.00773	58.2234	98.0692	-0.03088	58.2936	98.2627	-0.03502
55.4741	99.8446	-0.00147	55.4741	99.9929	-0.00116	58.9696	99.9814	-0.00072	58.8452	99.7956	-0.00766	58.2704	98.0645	-0.03071	58.3767	98.257	-0.03495
55.5765	99.8445	-0.00147	55.5765	99.9928	-0.00116	59.0719	99.9814	-0.00072	58.9333	99.7948	-0.00759	58.3146	98.0602	-0.03056	58.4523	98.2516	-0.03489
55.6957	99.8444	-0.00147	55.6957	99.9928	-0.00116	59.1639	99.9813	-0.00072	59.0231	99.7941	-0.00752	58.3756	98.056	-0.03041	58.5181	98.2465	-0.03482
55.8209	99.8443	-0.00147	55.8209	99.9927	-0.00116	59.2545	99.9813	-0.00072	59.1191	99.7933	-0.00745	58.4491	98.0517	-0.03028	58.5814	98.2415	-0.03476
55.9514	99.8443	-0.00147	55.9514	99.9926	-0.00116	59.3516	99.9812	-0.00072	59.2223	99.7925	-0.00739	58.5176	98.0472	-0.03016	58.642	98.2369	-0.0347
56.0769	99.8442	-0.00147	56.0769	99.9926	-0.00116	59.4509	99.9811	-0.00072	59.3286	99.7917	-0.00732	58.5722	98.0425	-0.03005	58.6979	98.2324	-0.03465
56.1935	99.8441	-0.00147	56.1935	99.9925	-0.00116	59.5503	99.9811	-0.00072	59.4283	99.7909	-0.00725	58.6191	98.0375	-0.02996	58.7583	98.228	-0.0346
56.3065	99.844	-0.00147	56.3065	99.9925	-0.00116	59.6487	99.981	-0.00072	59.5251	99.7902	-0.00718	58.6744	98.0323	-0.02988	58.823	98.2238	-0.03455
56.4257	99.8439	-0.00147	56.4257	99.9924	-0.00116	59.7455	99.981	-0.00072	59.6207	99.7894	-0.00712	58.7493	98.0267	-0.02982	58.8824	98.2197	-0.03452
56.5418	99.8438	-0.00147	56.5418	99.9924	-0.00116	59.8454	99.9809	-0.00072	59.7352	99.7887	-0.00705	58.8347	98.0206	-0.02977	58.9332	98.2159	-0.03449
56.6451	99.8437	-0.00147	56.6451	99.9923	-0.00116	59.9515	99.9808	-0.00072	59.8593	99.7879	-0.00698	58.9198	98.0142	-0.02973	58.9761	98.2121	-0.03448
56.7392	99.8436	-0.00147	56.7392	99.9922	-0.00116	60.0534	99.9808	-0.00072	59.9813	99.7871	-0.00691	59.0012	98.0076	-0.02972	59.0169	98.2084	-0.03447
56.8322	99.8436	-0.00147	56.8322	99.9922	-0.00116	60.158	99.9807	-0.00072	60.0856	99.7864	-0.00685	59.0849	98.0008	-0.02971	59.0762	98.2048	-0.03447
56.9278	99.8435	-0.00147	56.9278	99.9921	-0.00116	60.2687	99.9806	-0.00072	60.1662	99.7856	-0.00678	59.1666	97.9941	-0.02972	59.1708	98.2012	-0.03448
57.0264	99.8434	-0.00147	57.0264	99.9921	-0.00116	60.3809	99.9806	-0.00072	60.2356	99.7849	-0.00672	59.2292	97.9871	-0.02975	59.2831	98.1976	-0.03451
57.1349	99.8433	-0.00147	57.1349	99.992	-0.00116	60.4867	99.9805	-0.00072	60.3132	99.7841	-0.00665	59.2683	97.9796	-0.02979	59.3904	98.1939	-0.03454
57.2608	99.8432	-0.00147	57.2608	99.992	-0.00116	60.5831	99.9805	-0.00072	60.4081	99.7834	-0.00659	59.2985	97.9716	-0.02984	59.4684	98.1901	-0.03459
57.3938	99.8431	-0.00147	57.3938	99.9919	-0.00116	60.6807	99.9804	-0.00072	60.5149	99.7827	-0.00652	59.3414	97.9632	-0.02991	59.5157	98.1862	-0.03464
57.518	99.843	-0.00147	57.518	99.9919	-0.00116	60.789	99.9804	-0.00072	60.63	99.7821	-0.00646	59.4118	97.9548	-0.03	59.5613	98.182	-0.03471
57.6224	99.843	-0.00147	57.6224	99.9918	-0.00116	60.9093	99.9803	-0.00072	60.7405	99.7816	-0.00639	59.5086	97.9468	-0.03011	59.6212	98.1775	-0.03478
57.7138	99.8429	-0.00147	57.7138	99.9918	-0.00116	61.0242	99.9802	-0.00072	60.8351	99.7813	-0.00633	59.6075	97.9392	-0.03024	59.6895	98.1724	-0.03486
57.808	99.8428	-0.00147	57.808	99.9917	-0.00116	61.1229	99.9802	-0.00072	60.9215	99.7811	-0.00627	59.6955	97.9318	-0.03039	59.7537	98.1667	-0.03495
57.9082	99.8427	-0.00147	57.9082	99.9917	-0.00116	61.2071	99.9801	-0.00072	61.0042	99.781	-0.00621	59.7592	97.9244	-0.03056	59.819	98.1604	-0.03504
58.0053	99.8426	-0.00147	58.0053	99.9916	-0.00116	61.2886	99.9801	-0.00072	61.0975	99.781	-0.00616	59.8037	97.9168	-0.03075	59.9002	98.1537	-0.03513
58.0964	99.8425	-0.00147	58.0964	99.9915	-0.00116	61.3732	99.98	-0.00072	61.202	99.781	-0.0061	59.8526	97.9092	-0.03097	59.9924	98.1467	-0.03522
58.1908	99.8424	-0.00147	58.1908	99.9915	-0.00116	61.4632	99.9799	-0.00072	61.3101	99.7811	-0.00605	59.9203	97.9018	-0.0312	60.0766	98.1396	-0.0353
58.3013	99.8423	-0.00147	58.3013	99.9914	-0.00116	61.5537	99.9799	-0.00072	61.4157	99.7812	-0.00601	59.996	97.8947	-0.03145	60.1411	98.1324	-0.03539
58.4231	99.8423	-0.00147	58.4231	99.9914	-0.00116	61.64	99.9798	-0.00072	61.5161	99.7813	-0.00596	60.0619	97.8878	-0.03172	60.1946	98.1251	-0.03547
58.5483	99.8422	-0.00147	58.5483	99.9913	-0.00116	61.7248	99.9797	-0.00072	61.6129	99.7814	-0.00592	60.1165	97.8808	-0.03201	60.2522	98.1178	-0.03554
58.6601	99.8421	-0.00147	58.6601	99.9913	-0.00116	61.8143	99.9797	-0.00072	61.7047	99.7814	-0.00588	60.1726	97.8737	-0.03231	60.3191	98.1106	-0.03561
58.7472	99.842	-0.00147	58.7472	99.9912	-0.00116	61.9069	99.9796	-0.00072	61.7899	99.7814	-0.00585	60.2374	97.8665	-0.03261	60.3912	98.1036	-0.03568
58.823	99.8419	-0.00147	58.823	99.9911	-0.00116	62.0076	99.9796	-0.00072	61.8645	99.7814	-0.00582	60.3125	97.8594	-0.03292	60.4626	98.0969	-0.03574
58.9006	99.8418	-0.00147	58.9006	99.9911	-0.00116	62.1048	99.9795	-0.00072	61.9363	99.7814	-0.00579	60.3815	97.8525	-0.03323	60.5338	98.0901	-0.03581
58.9961	99.8417	-0.00147	58.9961	99.991	-0.00116	62.1912	99.9794	-0.00072	62.0102	99.7814	-0.00576	60.446	97.8458	-0.03355	60.5948	98.0833	-0.03586
59.1027	99.8416	-0.00147	59.1027	99.991	-0.00116	62.2701	99.9794	-0.00072	62.0945	99.7813	-0.00574	60.5122	97.8392	-0.03386	60.6455	98.0764	-0.03592
59.2075	99.8415	-0.00147	59.2075	99.9909	-0.00116	62.3489	99.9793	-0.00072	62.1868	99.7813	-0.00571	60.5759	97.8325	-0.03417	60.6934	98.0693	-0.03597
59.2946	99.8415	-0.00147	59.2946	99.9909	-0.00116	62.441	99.9793	-0.00072	62.2683	99.7812	-0.0057	60.6325	97.8256	-0.03448	60.7473	98.0622	-0.03602
59.3639	99.8414	-0.00147	59.3639	99.9908	-0.00116	62.5464	99.9792	-0.00072	62.3417	99.7812	-0.00568	60.6775	97.8185	-0.03478	60.8142	98.0552	-0.03607
59.4375	99.8413	-0.00147	59.4375	99.9908	-0.00116	62.6587	99.9791	-0.00072	62.4249	99.7812	-0.00567	60.7248	97.8113	-0.03507	60.8842	98.0485	-0.03612
59.5244	99.8412	-0.00147	59.5244	99.9907	-0.00116	62.7636	99.9791	-0.00072	62.5186	99.7811	-0.00566	60.7889	97.8038	-0.03535	60.9598	98.042	-0.03617
59.6187	99.8411	-0.00147	59.6187	99.9906	-0.00116	62.8527	99.979	-0.00072	62.6205	99.781	-0.00565	60.8763	97.796	-0.03562	61.0419	98.0355	-0.03622
59.7038	99.841	-0.00147	59.7038	99.9906	-0.00116	62.9261	99.979	-0.00072	62.7181	99.7809	-0.00565	60.9695	97.7877	-0.03588	61.1254	98.0291	-0.03627
59.7829	99.841	-0.00147	59.7829	99.9905	-0.00116	62.9941	99.9789	-0.00072	62.8127	99.7808	-0.00564	61.051	97.7789	-0.03612	61.2033	98.0229	-0.03632
59.8777	99.8409	-0.00147	59.8777	99.9905	-0.00116	63.0718	99.9788	-0.00072	62.9217	99.7806	-0.00564	61.1199	97.7696	-0.03636	61.2722	98.017	-0.03638
59.9847	99.8408	-0.00147	59.9847	99.9904	-0.00116	63.1705	99.9788	-0.00072	63.0415	99.7804	-0.00565	61.1803	97.7602	-0.03657	61.34	98.0117	-0.03645
60.0888	99.8407	-0.00147	60.0888	99.9904	-0.00116	63.2811	99.9787	-0.00072	63.1547	99.7803	-0.00565	61.2393	97.7506	-0.03677	61.4157	98.0069	-0.03653
60.1773	99.8406	-0.00147	60.1773	99.9903	-0.00116	63.3832	99.9787	-0.00072	63.2402	99.7801	-0.00566	61.2968	97.7409	-0.03694	61.4988	98.0026	-0.03662
60.2593	99.8405	-0.00147	60.2593	99.9903	-0.00116	63.4727	99.9786	-0.00072	63.3018	99.7799	-0.00567	61.3565	97.7313	-0.0371	61.5754	97.9985	-0.03672
60.3525	99.8404	-0.00147	60.3525	99.9902	-0.00116	63.5568	99.9785	-0.00072	63.3567	99.7797	-0.00568	61.4196	97.7218	-0.03724	61.6238	97.9944	-0.03684
60.4571	99.8403	-0.00147	60.4571	99.9901	-0.00116	63.6397	99.9785	-0.00072	63.4269	99.7794	-0.0057	61.4898	97.7124	-0.03736	61.6482	97.9903	-0.03697
60.5567	99.8402	-0.00147	60.5567	99.9901	-0.00116	63.7174	99.9784	-0.00072	63.522	99.7792	-0.00571	61.5688	97.703	-0.03747	61.674	97.9862	-0.03712
60.6485	99.8402	-0.00147	60.6485	99.99	-0.00116	63.7889	99.9784	-0.00072	63.6303	99.7789	-0.00573	61.6426	97.6935	-0.03755	61.7236	97.9822	-0.03728
60.7385	99.8401	-0.00147	60.7385	99.99	-0.00116	63.8653	99.9783	-0.00072	63.7423	99.7786	-0.00575	61.7043	97.6835	-0.03762	61.8022	97.9784	-0.03745
60.8201	99.84	-0.00147	60.8201	99.9899	-0.00116	63.9572	99.9782	-0.00072	63.8486	99.7784	-0.00578	61.7574	97.673	-0.03767	61.8782	97.9745	-0.03763
60.8918	99.8399	-0.00147	60.8918	99.9899	-0.00116	64.062	99.9782	-0.00072	63.945	99.778	-0.0058	61.8045	97.662	-0.0377	61.9367	97.9703	-0.03782
60.9673	99.8398	-0.00147	60.9673	99.9898	-0.00116	64.1643	99.9781	-0.00072	64.0363	99.7777	-0.00583	61.8583	97.6506	-0.03771	61.9942	97.9659	-0.03803
61.0447	99.8397	-0.00147	61.0447	99.9898	-0.00116	64.2525	99.9781	-0.00072	64.1261	99.7774	-0.00586	61.9194	97.6391	-0.0377	62.0716	97.961	-0.03823
61.1268	99.8396	-0.00147	61.1268	99.9897	-0.00116	64.3388	99.978	-0.00072	64.2217	99.7771	-0.00589	61.9852	97.6278	-0.03767	62.1632	97.9558	-0.03845
61.2195	99.8396	-0.00147	61.2195	99.9896	-0.00116	64.4262	99.9779	-0.00072	64.3166	99.7767	-0.00592	62.0528	97.6168	-0.03763	62.2383	97.9503	-0.03867
61.3259	99.8395	-0.00147	61.3259	99.9896	-0.00116	64.5196	99.9779	-0.00072	64.4093	99.7763	-0.00595	62.1227	97.6059	-0.03756	62.2853	97.9445	-0.03889
61.4397	99.8394	-0.00147	61.4397	99.9895	-0.00116	64.6157	99.9778	-0.00072	64.5021	99.776	-0.00599	62.1891	97.5949	-0.03748	62.3143	97.9386	-0.03911
61.5491	99.8393	-0.00147	61.5491	99.9895	-0.00116	64.7138	99.9778	-0.00072	64.5918	99.7756	-0.00603	62.2478	97.5838	-0.03739	62.3515	97.9326	-0.03934
61.6375	99.8392	-0.00147	61.6375	99.9894	-0.00116	64.8145	99.9777	-0.00072	64.6822	99.7752	-0.00606	62.3022	97.573	-0.03728	62.4044	97.9265	-0.03956
61.705	99.8391	-0.00147	61.705	99.9894	-0.00116	64.9132	99.9776	-0.00072	64.7675	99.7748	-0.0061	62.3664	97.5625	-0.03715	62.4656	97.9204	-0.03979
61.7688	99.839	-0.00147	61.7688	99.9893	-0.00116	65.0092	99.9776	-0.00072	64.8466	99.7744	-0.00615	62.4355	97.5526	-0.03702	62.5311	97.9141	-0.04001
61.8387	99.8389	-0.00147	61.8387	99.9892	-0.00116	65.0999	99.9775	-0.00072	64.9236	99.774	-0.00619	62.5134	97.5434	-0.03688	62.6028	97.9076	-0.04023
61.915	99.8389	-0.00147	61.915	99.9892	-0.00116	65.187	99.9775	-0.00072	65.0138	99.7736	-0.00624	62.5806	97.5345	-0.03673	62.6746	97.9008	-0.04046
61.9984	99.8388	-0.00147	61.9984	99.9891	-0.00116	65.2788	99.9774	-0.00072	65.1228	99.7732	-0.00628	62.6337	97.5258	-0.03658	62.7463	97.8936	-0.04067
62.085	99.8387	-0.00147	62.085	99.9891	-0.00116	65.3731	99.9773	-0.00072	65.2381	99.7728	-0.00633	62.6766	97.5175	-0.03643	62.8255	97.8863	-0.04088
62.1816	99.8386	-0.00147	62.1816	99.989	-0.00116	65.4668	99.9773	-0.00072	65.3376	99.7724	-0.00638	62.7306	97.5096	-0.03627	62.9144	97.8788	-0.04108
62.2806	99.8385	-0.00147	62.2806	99.989	-0.00116	65.5468	99.9772	-0.00072	65.4055	99.7719	-0.00643	62.803	97.5022	-0.03611	63.0029	97.8712	-0.04127
62.3685	99.8384	-0.00147	62.3685	99.9889	-0.00116	65.6147	99.9772	-0.00072	65.4628	99.7715	-0.00649	62.8857	97.4954	-0.03594	63.0836	97.8632	-0.04145
62.4418	99.8383	-0.00147	62.4418	99.9889	-0.00116	65.6837	99.9771	-0.00072	65.5338	99.771	-0.00654	62.9598	97.4889	-0.03578	63.1475	97.8548	-0.04162
62.515	99.8383	-0.00147	62.515	99.9888	-0.00116	65.7621	99.977	-0.00072	65.63	99.7705	-0.0066	63.0174	97.4824	-0.03561	63.2031	97.8463	-0.04178
62.6085	99.8382	-0.00147	62.6085	99.9887	-0.00116	65.8547	99.977	-0.00072	65.7349	99.77	-0.00665	63.0722	97.4756	-0.03545	63.2628	97.8378	-0.04193
62.7124	99.8381	-0.00147	62.7124	99.9887	-0.00116	65.9526	99.9769	-0.00072	65.8274	99.7694	-0.00671	63.1397	97.4686	-0.03529	63.3264	97.8295	-0.04206
62.8108	99.838	-0.00147	62.8108	99.9886	-0.00116	66.0526	99.9769	-0.00072	65.9061	99.7689	-0.00677	63.211	97.4612	-0.03512	63.3919	97.8214	-0.04218
62.8876	99.8379	-0.00147	62.8876	99.9886	-0.00116	66.1486	99.9768	-0.00072	65.9784	99.7683	-0.00683	63.2684	97.4535	-0.03495	63.4534	97.8136	-0.04229
62.9553	99.8378	-0.00147	62.9553	99.9885	-0.00116	66.2406	99.9767	-0.00072	66.064	99.7678	-0.00689	63.3046	97.4454	-0.03479	63.5167	97.8058	-0.04239
63.0438	99.8377	-0.00147	63.0438	99.9885	-0.00116	66.3257	99.9767	-0.00072	66.1707	99.7672	-0.00695	63.3488	97.4373	-0.03462	63.5844	97.7978	-0.04249
63.1459	99.8376	-0.00147	63.1459	99.9884	-0.00116	66.414	99.9766	-0.00072	66.2818	99.7666	-0.00701	63.4153	97.4291	-0.03446	63.6609	97.7898	-0.04258
63.2385	99.8375	-0.00147	63.2385	99.9884	-0.00116	66.5121	99.9766	-0.00072	66.3851	99.766	-0.00708	63.5029	97.4209	-0.03431	63.7497	97.7819	-0.04266
63.3012	99.8375	-0.00147	63.3012	99.9883	-0.00116	66.615	99.9765	-0.00072	66.4702	99.7654	-0.00714	63.5969	97.4131	-0.03416	63.8409	97.7743	-0.04274
63.3472	99.8374	-0.00147	63.3472	99.9883	-0.00116	66.7103	99.9764	-0.00072	66.5461	99.7648	-0.00721	63.6745	97.4057	-0.03402	63.9154	97.7669	-0.04282
63.3996	99.8373	-0.00147	63.3996	99.9882	-0.00116	66.7947	99.9764	-0.00072	66.6265	99.7642	-0.00727	63.734	97.3988	-0.03389	63.9695	97.7594	-0.0429
63.4756	99.8372	-0.00147	63.4756	99.9881	-0.00116	66.8768	99.9763	-0.00072	66.719	99.7636	-0.00734	63.7929	97.3923	-0.03377	64.005	97.7519	-0.04297
63.5638	99.8371	-0.00147	63.5638	99.9881	-0.00116	66.966	99.9763	-0.00072	66.8265	99.763	-0.00741	63.8573	97.386	-0.03366	64.0341	97.7444	-0.04303
63.6516	99.837	-0.00147	63.6516	99.988	-0.00116	67.0646	99.9762	-0.00072	66.9381	99.7623	-0.00747	63.9207	97.3798	-0.03356	64.0728	97.7368	-0.04309
63.7368	99.8369	-0.00147	63.7368	99.988	-0.00116	67.1636	99.9762	-0.00072	67.0418	99.7617	-0.00754	63.9743	97.3737	-0.03347	64.1262	97.7293	-0.04314
63.8292	99.8368	-0.00147	63.8292	99.9879	-0.00116	67.254	99.9761	-0.00072	67.131	99.761	-0.00761	64.0225	97.3674	-0.0334	64.1969	97.7222	-0.04318
63.9282	99.8368	-0.00147	63.9282	99.9879	-0.00116	67.3381	99.976	-0.00072	67.2156	99.7604	-0.00768	64.0705	97.3608	-0.03334	64.2807	97.7152	-0.04322
64.0233	99.8367	-0.00147	64.0233	99.9878	-0.00116	67.4219	99.976	-0.00072	67.2996	99.7598	-0.00775	64.1329	97.3537	-0.0333	64.3489	97.7083	-0.04325
64.1015	99.8366	-0.00147	64.1015	99.9878	-0.00116	67.5133	99.9759	-0.00072	67.3895	99.7591	-0.00782	64.2062	97.3461	-0.03326	64.3928	97.7013	-0.04328
64.1702	99.8365	-0.00147	64.1702	99.9877	-0.00116	67.6038	99.9758	-0.00072	67.4799	99.7585	-0.00789	64.272	97.3379	-0.03325	64.4265	97.6942	-0.0433
64.2335	99.8364	-0.00147	64.2335	99.9876	-0.00116	67.6749	99.9758	-0.00072	67.5606	99.7579	-0.00797	64.3344	97.3295	-0.03325	64.4701	97.6872	-0.04331
64.3058	99.8363	-0.00147	64.3058	99.9876	-0.00116	67.7308	99.9757	-0.00072	67.6344	99.7572	-0.00804	64.3984	97.3208	-0.03328	64.5317	97.6801	-0.04332
64.3975	99.8363	-0.00147	64.3975	99.9875	-0.00116	67.7893	99.9757	-0.00072	67.7142	99.7566	-0.00811	64.4693	97.3121	-0.03332	64.6042	97.6732	-0.04333
64.5071	99.8362	-0.00147	64.5071	99.9875	-0.00116	67.8773	99.9756	-0.00072	67.8012	99.7559	-0.00818	64.5512	97.3032	-0.03338	64.6728	97.6661	-0.04334
64.6247	99.8361	-0.00147	64.6247	99.9874	-0.00116	67.9946	99.9755	-0.00072	67.9004	99.7553	-0.00826	64.6361	97.2939	-0.03347	64.742	97.6589	-0.04335
64.7357	99.836	-0.00147	64.7357	99.9874	-0.00116	68.1122	99.9755	-0.00072	68.0083	99.7546	-0.00833	64.7091	97.2843	-0.03357	64.8161	97.6515	-0.04336
64.8371	99.8359	-0.00147	64.8371	99.9873	-0.00116	68.2051	99.9754	-0.00072	68.1145	99.7539	-0.00841	64.7583	97.2745	-0.0337	64.8949	97.6439	-0.04336
64.9191	99.8358	-0.00147	64.9191	99.9873	-0.00116	68.274	99.9754	-0.00072	68.2087	99.7533	-0.00848	64.792	97.2647	-0.03383	64.9844	97.636	-0.04337
65.0037	99.8357	-0.00147	65.0037	99.9872	-0.00116	68.3349	99.9753	-0.00072	68.2897	99.7526	-0.00855	64.8334	97.255	-0.03399	65.0735	97.628	-0.04336
65.0827	99.8356	-0.00147	65.0827	99.9871	-0.00116	68.4111	99.9752	-0.00072	68.3674	99.7519	-0.00863	64.8929	97.2456	-0.03416	65.1454	97.6197	-0.04336
65.1496	99.8355	-0.00147	65.1496	99.9871	-0.00116	68.5116	99.9752	-0.00072	68.4526	99.7512	-0.0087	64.969	97.2366	-0.03434	65.1981	97.6111	-0.04334
65.2111	99.8355	-0.00147	65.2111	99.987	-0.00116	68.6238	99.9751	-0.00072	68.5588	99.7506	-0.00878	65.0374	97.2282	-0.03453	65.2425	97.6023	-0.04332
65.2817	99.8354	-0.00147	65.2817	99.987	-0.00116	68.7337	99.9751	-0.00072	68.6648	99.7499	-0.00885	65.0947	97.2205	-0.03474	65.2907	97.5934	-0.04328
65.3692	99.8353	-0.00147	65.3692	99.9869	-0.00116	68.8351	99.975	-0.00072	68.7652	99.7492	-0.00893	65.1545	97.2133	-0.03496	65.3522	97.5847	-0.04324
65.4783	99.8352	-0.00147	65.4783	99.9856	-0.00116	68.9209	99.9749	-0.00072	68.8437	99.7484	-0.009	65.2332	97.2066	-0.0352	65.4195	97.5763	-0.04319
65.5809	99.8351	-0.00147	65.5809	99.9852	-0.00116	69.0024	99.9749	-0.00072	68.9216	99.7477	-0.00908	65.3247	97.2001	-0.03545	65.4869	97.568	-0.04313
65.6694	99.835	-0.00147	65.6694	99.9855	-0.00116	69.088	99.9748	-0.00072	69.0128	99.747	-0.00915	65.4142	97.1936	-0.03571	65.558	97.56	-0.04306
65.7498	99.8349	-0.00147	65.7498	99.9852	-0.00116	69.1669	99.9748	-0.00072	69.1129	99.7463	-0.00923	65.4852	97.187	-0.03598	65.6287	97.5522	-0.04299
65.8437	99.8349	-0.00147	65.8437	99.985	-0.00116	69.2429	99.9747	-0.00072	69.2152	99.7456	-0.00931	65.5494	97.1803	-0.03626	65.6875	97.5448	-0.04291
65.9545	99.8348	-0.00147	65.9545	99.9847	-0.00116	69.3148	99.9746	-0.00072	69.3127	99.7449	-0.00938	65.6254	97.1735	-0.03655	65.7396	97.5378	-0.04283
66.0658	99.8347	-0.00147	66.0658	99.9844	-0.00116	69.397	99.9746	-0.00072	69.3972	99.7442	-0.00946	65.7083	97.1662	-0.03685	65.7951	97.531	-0.04274
66.1649	99.8346	-0.00147	66.1649	99.9842	-0.00116	69.4916	99.9745	-0.00072	69.4831	99.7435	-0.00953	65.7829	97.1584	-0.03714	65.8588	97.5243	-0.04266
66.2421	99.8345	-0.00147	66.2421	99.9839	-0.00116	69.6066	99.9745	-0.00072	69.57	99.7427	-0.0096	65.8486	97.15	-0.03744	65.9274	97.5175	-0.04257
66.3078	99.8344	-0.00147	66.3078	99.9836	-0.00116	69.73	99.9744	-0.00072	69.656	99.742	-0.00968	65.8958	97.1412	-0.03774	65.9892	97.5106	-0.04248
66.3778	99.8343	-0.00147	66.3778	99.9834	-0.00116	69.8513	99.9743	-0.00072	69.7386	99.7413	-0.00975	65.9408	97.1322	-0.03804	66.0434	97.5035	-0.04239
66.4656	99.8342	-0.00147	66.4656	99.9831	-0.00116	69.9426	99.9743	-0.00072	69.8249	99.7401	-0.00982	65.9852	97.1234	-0.03832	66.1026	97.4963	-0.0423
66.5642	99.8341	-0.00147	66.5642	99.9829	-0.00116	70.0007	99.9742	-0.00072	69.9218	99.7389	-0.00989	66.0272	97.115	-0.03861	66.18	97.4891	-0.04221
66.6574	99.8341	-0.00147	66.6574	99.9826	-0.00116	70.0454	99.9742	-0.00072	70.0315	99.7377	-0.00995	66.0791	97.1071	-0.03888	66.266	97.4818	-0.04211
66.7454	99.834	-0.00147	66.7454	99.9823	-0.00116	70.1148	99.9741	-0.00072	70.1379	99.7365	-0.01002	66.1358	97.0997	-0.03915	66.3501	97.4742	-0.04201
66.8356	99.8339	-0.00147	66.8356	99.9821	-0.00116	70.2145	99.974	-0.00072	70.2302	99.7353	-0.01008	66.1872	97.0926	-0.03942	66.4263	97.4667	-0.0419
66.9399	99.8338	-0.00147	66.9399	99.9818	-0.00116	70.3347	99.974	-0.00072	70.3177	99.7341	-0.01014	66.2387	97.0858	-0.03968	66.49	97.4592	-0.04178
67.0597	99.8337	-0.00147	67.0597	99.9816	-0.00116	70.4512	99.9739	-0.00072	70.4101	99.7329	-0.01019	66.2968	97.0789	-0.03993	66.5519	97.452	-0.04166
67.1703	99.8336	-0.00147	67.1703	99.9813	-0.00116	70.5587	99.9739	-0.00072	70.5178	99.7317	-0.01025	66.3614	97.072	-0.04018	66.6165	97.4452	-0.04154
67.2618	99.8336	-0.00147	67.2618	99.981	-0.00116	70.6527	99.9738	-0.00072	70.6124	99.7304	-0.0103	66.4307	97.0647	-0.04042	66.6825	97.4387	-0.04141
67.34	99.8335	-0.00147	67.34	99.9808	-0.00116	70.7357	99.9737	-0.00072	70.6882	99.7292	-0.01035	66.4954	97.0568	-0.04065	66.753	97.4324	-0.04128
67.4196	99.8334	-0.00147	67.4196	99.9805	-0.00116	70.813	99.9737	-0.00072	70.7533	99.728	-0.01039	66.5606	97.048	-0.04088	66.818	97.4264	-0.04114
67.5064	99.8333	-0.00147	67.5064	99.9803	-0.00116	70.8911	99.9736	-0.00072	70.8295	99.7267	-0.01044	66.6304	97.0382	-0.04109	66.8723	97.4203	-0.04102
67.607	99.8332	-0.00147	67.607	99.98	-0.00116	70.9815	99.9736	-0.00072	70.9271	99.7254	-0.01048	66.7081	97.0272	-0.0413	66.927	97.4144	-0.04089
67.7104	99.8331	-0.00147	67.7104	99.9797	-0.00116	71.0784	99.9735	-0.00072	71.0284	99.7242	-0.01052	66.7903	97.0151	-0.04149	66.9941	97.4086	-0.04077
67.8135	99.833	-0.00147	67.8135	99.9795	-0.00116	71.1789	99.9734	-0.00072	71.1158	99.7229	-0.01056	66.8812	97.002	-0.04166	67.0699	97.4028	-0.04066
67.9179	99.8329	-0.00147	67.9179	99.9792	-0.00116	71.266	99.9734	-0.00072	71.2003	99.7217	-0.01059	66.9697	96.9882	-0.04182	67.1491	97.3969	-0.04055
68.0169	99.8328	-0.00147	68.0169	99.979	-0.00116	71.3423	99.9733	-0.00072	71.2929	99.7204	-0.01062	67.0425	96.9739	-0.04194	67.2242	97.3908	-0.04045
68.1121	99.8328	-0.00147	68.1121	99.9787	-0.00116	71.412	99.9733	-0.00072	71.4055	99.7191	-0.01065	67.0958	96.9594	-0.04205	67.2875	97.3842	-0.04035
68.2041	99.8327	-0.00147	68.2041	99.9784	-0.00116	71.4913	99.9732	-0.00072	71.5263	99.7179	-0.01068	67.1315	96.9449	-0.04213	67.3439	97.3773	-0.04026
68.2897	99.8326	-0.00147	68.2897	99.9782	-0.00116	71.581	99.9731	-0.00072	71.6452	99.7166	-0.0107	67.1675	96.9303	-0.04219	67.394	97.3701	-0.04017
68.3758	99.8325	-0.00147	68.3758	99.9779	-0.00116	71.6694	99.9731	-0.00072	71.7484	99.7153	-0.01072	67.2132	96.9158	-0.04221	67.4406	97.3628	-0.04007
68.476	99.8324	-0.00147	68.476	99.9777	-0.00116	71.7592	99.973	-0.00072	71.8422	99.7141	-0.01074	67.2667	96.9015	-0.04221	67.4913	97.3557	-0.03998
68.5843	99.8323	-0.00147	68.5843	99.9774	-0.00116	71.8542	99.973	-0.00072	71.9216	99.7128	-0.01076	67.3309	96.8877	-0.04219	67.5445	97.3489	-0.03989
68.6845	99.8322	-0.00147	68.6845	99.9771	-0.00116	71.9548	99.9729	-0.00072	71.9909	99.7116	-0.01078	67.3992	96.8744	-0.04214	67.5907	97.3424	-0.03981
68.768	99.8321	-0.00147	68.768	99.9769	-0.00116	72.0584	99.9728	-0.00072	72.0642	99.7104	-0.01079	67.4761	96.8618	-0.04207	67.6359	97.3365	-0.03972
68.8472	99.8321	-0.00147	68.8472	99.9766	-0.00116	72.1615	99.9728	-0.00072	72.15	99.7092	-0.0108	67.5597	96.85	-0.04197	67.694	97.3311	-0.03965
68.9429	99.832	-0.00147	68.9429	99.9763	-0.00116	72.262	99.9727	-0.00072	72.2532	99.7079	-0.01081	67.6488	96.8388	-0.04185	67.7783	97.3263	-0.03958
69.0603	99.8319	-0.00147	69.0603	99.9761	-0.00116	72.3681	99.9727	-0.00072	72.3598	99.7068	-0.01082	67.7412	96.8281	-0.04171	67.8674	97.3221	-0.03952
69.1746	99.8318	-0.00147	69.1746	99.9758	-0.00116	72.4801	99.9726	-0.00072	72.4565	99.7056	-0.01082	67.8216	96.8177	-0.04155	67.9465	97.3184	-0.03947
69.2778	99.8317	-0.00147	69.2778	99.9756	-0.00116	72.597	99.9725	-0.00072	72.5425	99.7044	-0.01082	67.873	96.8077	-0.04138	68.004	97.315	-0.03943
69.3714	99.8316	-0.00147	69.3714	99.9753	-0.00116	72.7134	99.9725	-0.00072	72.6232	99.7032	-0.01082	67.9011	96.7982	-0.04119	68.056	97.3119	-0.03941
69.4702	99.8315	-0.00147	69.4702	99.975	-0.00116	72.8202	99.9724	-0.00072	72.7101	99.702	-0.01082	67.9368	96.7891	-0.04099	68.1098	97.3087	-0.0394
69.5704	99.8315	-0.00147	69.5704	99.9748	-0.00116	72.9016	99.9724	-0.00072	72.8082	99.7008	-0.01082	67.9965	96.7803	-0.04078	68.1718	97.3052	-0.0394
69.6707	99.8314	-0.00147	69.6707	99.9745	-0.00116	72.9805	99.9723	-0.00072	72.907	99.6997	-0.01081	68.0751	96.7717	-0.04056	68.2481	97.3011	-0.03941
69.7778	99.8313	-0.00147	69.7778	99.9743	-0.00116	73.0632	99.9722	-0.00072	73.0023	99.6985	-0.01081	68.1539	96.7633	-0.04033	68.3314	97.2963	-0.03943
69.8851	99.8312	-0.00147	69.8851	99.974	-0.00116	73.1468	99.9722	-0.00072	73.0908	99.6973	-0.0108	68.2112	96.7549	-0.0401	68.4152	97.2908	-0.03946
69.9961	99.8311	-0.00147	69.9961	99.9737	-0.00116	73.2228	99.9721	-0.00072	73.1792	99.6962	-0.01079	68.2636	96.7466	-0.03987	68.4837	97.2848	-0.03949
70.1031	99.831	-0.00147	70.1031	99.9735	-0.00116	73.2922	99.9721	-0.00072	73.2678	99.695	-0.01077	68.3353	96.7386	-0.03963	68.5337	97.2783	-0.03952
70.1983	99.8309	-0.00147	70.1983	99.9732	-0.00116	73.3655	99.972	-0.00072	73.3655	99.6938	-0.01076	68.4221	96.731	-0.0394	68.5829	97.2715	-0.03955
70.2766	99.8308	-0.00147	70.2766	99.973	-0.00116	73.4575	99.9719	-0.00072	73.4693	99.6927	-0.01074	68.5062	96.7241	-0.03917	68.6397	97.2645	-0.03959
70.3474	99.8308	-0.00147	70.3474	99.9727	-0.00116	73.5719	99.9719	-0.00072	73.5787	99.6916	-0.01073	68.5719	96.7177	-0.03894	68.7109	97.2572	-0.03962
70.4222	99.8307	-0.00147	70.4222	99.9724	-0.00116	73.6819	99.9718	-0.00072	73.6779	99.6904	-0.01071	68.6215	96.7118	-0.03872	68.7943	97.2499	-0.03966
70.5202	99.8306	-0.00147	70.5202	99.9722	-0.00116	73.7847	99.9718	-0.00072	73.7537	99.6893	-0.01068	68.6713	96.7062	-0.03852	68.879	97.2426	-0.03969
70.6408	99.8305	-0.00147	70.6408	99.9719	-0.00116	73.884	99.9717	-0.00072	73.8157	99.6882	-0.01066	68.7353	96.7008	-0.03832	68.9544	97.2353	-0.03972
70.7774	99.8304	-0.00147	70.7774	99.9717	-0.00116	73.9859	99.9716	-0.00072	73.8807	99.6871	-0.01064	68.7968	96.6953	-0.03813	69.0199	97.2279	-0.03976
70.9067	99.8303	-0.00147	70.9067	99.9714	-0.00116	74.0876	99.9716	-0.00072	73.9668	99.686	-0.01061	68.8456	96.6894	-0.03796	69.0753	97.2204	-0.0398
71.0193	99.8302	-0.00147	71.0193	99.9711	-0.00116	74.1821	99.9715	-0.00072	74.0728	99.685	-0.01058	68.8896	96.6831	-0.0378	69.1258	97.2127	-0.03984
71.1181	99.8302	-0.00147	71.1181	99.9709	-0.00116	74.2683	99.9715	-0.00072	74.1913	99.6839	-0.01055	68.9306	96.6759	-0.03766	69.1765	97.2049	-0.03989
71.2242	99.8301	-0.00147	71.2242	99.9706	-0.00116	74.3514	99.9714	-0.00072	74.3102	99.6828	-0.01052	68.9837	96.668	-0.03754	69.2244	97.1969	-0.03993
71.3367	99.83	-0.00147	71.3367	99.9704	-0.00116	74.4424	99.9713	-0.00072	74.4157	99.6817	-0.01049	69.0634	96.659	-0.03743	69.2785	97.1888	-0.03998
71.4415	99.8299	-0.00147	71.4415	99.9701	-0.00116	74.5432	99.9713	-0.00072	74.5047	99.6807	-0.01045	69.1605	96.6492	-0.03734	69.3471	97.1807	-0.04003
71.5291	99.8298	-0.00147	71.5291	99.9698	-0.00116	74.6457	99.9712	-0.00072	74.5899	99.6797	-0.01042	69.2507	96.6385	-0.03726	69.4202	97.1725	-0.04009
71.6033	99.8297	-0.00147	71.6033	99.9696	-0.00116	74.755	99.9712	-0.00072	74.6821	99.6787	-0.01038	69.3084	96.6272	-0.03719	69.4893	97.1643	-0.04014
71.6866	99.8296	-0.00147	71.6866	99.9693	-0.00116	74.8549	99.9711	-0.00072	74.777	99.6776	-0.01034	69.3428	96.6157	-0.03714	69.5632	97.156	-0.0402
71.7888	99.8295	-0.00147	71.7888	99.969	-0.00116	74.9395	99.971	-0.00072	74.8606	99.6766	-0.0103	69.3886	96.6043	-0.03709	69.6427	97.1476	-0.04025
71.888	99.8294	-0.00147	71.888	99.9688	-0.00116	75.0127	99.971	-0.00072	74.9387	99.6757	-0.01026	69.4751	96.5932	-0.03707	69.7269	97.1393	-0.04031
71.9659	99.8294	-0.00147	71.9659	99.9685	-0.00116	75.0891	99.9709	-0.00072	75.0196	99.6747	-0.01022	69.5842	96.5825	-0.03706	69.801	97.1311	-0.04036
72.0371	99.8293	-0.00147	72.0371	99.9683	-0.00116	75.1852	99.9709	-0.00072	75.1174	99.6737	-0.01018	69.6692	96.5721	-0.03706	69.8597	97.1231	-0.04041
72.1217	99.8292	-0.00147	72.1217	99.968	-0.00116	75.2944	99.9708	-0.00072	75.2274	99.6728	-0.01013	69.7207	96.5618	-0.03708	69.9018	97.1153	-0.04046
72.2286	99.8291	-0.00147	72.2286	99.9677	-0.00116	75.4104	99.9707	-0.00072	75.3363	99.6718	-0.01009	69.755	96.5518	-0.03712	69.9396	97.1079	-0.04051
72.353	99.829	-0.00147	72.353	99.9675	-0.00116	75.5078	99.9707	-0.00072	75.4431	99.6709	-0.01004	69.8036	96.5421	-0.03717	69.9951	97.1012	-0.04056
72.4784	99.8289	-0.00147	72.4784	99.9672	-0.00116	75.5823	99.9706	-0.00072	75.5494	99.67	-0.01	69.8735	96.5327	-0.03724	70.0611	97.095	-0.04061
72.5898	99.8289	-0.00147	72.5898	99.967	-0.00116	75.648	99.9706	-0.00072	75.6621	99.6691	-0.00995	69.9513	96.5238	-0.03732	70.1331	97.0894	-0.04067
72.695	99.8288	-0.00147	72.695	99.9667	-0.00116	75.726	99.9705	-0.00072	75.7602	99.6682	-0.0099	70.0217	96.5151	-0.03741	70.1988	97.0842	-0.04073
72.7989	99.8287	-0.00147	72.7989	99.9664	-0.00116	75.8219	99.9704	-0.00072	75.8332	99.6673	-0.00985	70.0725	96.5066	-0.03752	70.2555	97.0793	-0.0408
72.9037	99.8286	-0.00147	72.9037	99.9662	-0.00116	75.9279	99.9704	-0.00072	75.8845	99.6664	-0.0098	70.1121	96.4982	-0.03763	70.3184	97.0747	-0.04088
72.9998	99.8285	-0.00147	72.9998	99.9659	-0.00116	76.0254	99.9703	-0.00072	75.9422	99.6655	-0.00975	70.1621	96.4899	-0.03774	70.395	97.0701	-0.04096
73.0875	99.8284	-0.00147	73.0875	99.9657	-0.00116	76.1078	99.9702	-0.00072	76.0235	99.6647	-0.0097	70.2325	96.4819	-0.03786	70.4798	97.0656	-0.04105
73.177	99.8283	-0.00147	73.177	99.9654	-0.00116	76.1893	99.9702	-0.00072	76.1245	99.6639	-0.00965	70.3254	96.4741	-0.03799	70.5561	97.0609	-0.04115
73.2732	99.8282	-0.00147	73.2732	99.9651	-0.00116	76.2781	99.9701	-0.00072	76.2227	99.6631	-0.00959	70.4232	96.4664	-0.03812	70.6226	97.056	-0.04125
73.392	99.8281	-0.00147	73.392	99.9649	-0.00116	76.3713	99.9701	-0.00072	76.3122	99.6623	-0.00954	70.5095	96.459	-0.03825	70.6816	97.0505	-0.04135
73.5167	99.8281	-0.00147	73.5167	99.9646	-0.00116	76.4699	99.97	-0.00072	76.3983	99.6615	-0.00948	70.5726	96.4516	-0.03838	70.7438	97.0445	-0.04146
73.6379	99.828	-0.00147	73.6379	99.9644	-0.00116	76.5571	99.9699	-0.00072	76.4961	99.6607	-0.00943	70.6174	96.4445	-0.03851	70.8019	97.038	-0.04157
73.7553	99.8279	-0.00147	73.7553	99.9641	-0.00116	76.6437	99.9699	-0.00072	76.6044	99.6599	-0.00937	70.6538	96.4376	-0.03865	70.8643	97.0311	-0.04167
73.8728	99.8278	-0.00147	73.8728	99.9638	-0.00116	76.737	99.9698	-0.00072	76.7316	99.6591	-0.00932	70.6973	96.4308	-0.03879	70.9341	97.0241	-0.04178
73.9844	99.8277	-0.00147	73.9844	99.9636	-0.00116	76.84	99.9698	-0.00072	76.8641	99.6584	-0.00926	70.7581	96.4241	-0.03893	71.0124	97.017	-0.04188
74.093	99.8276	-0.00147	74.093	99.9633	-0.00116	76.9506	99.9697	-0.00072	76.9839	99.6576	-0.00921	70.8292	96.4173	-0.03908	71.0885	97.0098	-0.04198
74.198	99.8275	-0.00147	74.198	99.9631	-0.00116	77.057	99.9697	-0.00072	77.0674	99.6569	-0.00915	70.9003	96.4102	-0.03923	71.1643	97.0026	-0.04207
74.2981	99.8274	-0.00147	74.2981	99.9628	-0.00116	77.1587	99.9696	-0.00072	77.1273	99.6561	-0.00909	70.9737	96.4027	-0.03938	71.2369	96.9954	-0.04217
74.3901	99.8274	-0.00147	74.3901	99.9625	-0.00116	77.2601	99.9695	-0.00072	77.1992	99.6554	-0.00903	71.0437	96.395	-0.03953	71.3144	96.9883	-0.04227
74.4792	99.8273	-0.00147	74.4792	99.9623	-0.00116	77.3651	99.9695	-0.00072	77.3006	99.6547	-0.00897	71.1062	96.3871	-0.03967	71.3906	96.9813	-0.04237
74.5681	99.8272	-0.00147	74.5681	99.962	-0.00116	77.4605	99.9694	-0.00072	77.4232	99.6539	-0.00892	71.1549	96.3788	-0.03981	71.453	96.9743	-0.04247
74.672	99.8271	-0.00147	74.672	99.9617	-0.00116	77.5464	99.9694	-0.00072	77.531	99.6532	-0.00886	71.2006	96.3699	-0.03994	71.4986	96.9674	-0.04257
74.7856	99.827	-0.00147	74.7856	99.9615	-0.00116	77.6281	99.9693	-0.00072	77.6126	99.6525	-0.0088	71.2576	96.3601	-0.04006	71.5419	96.9603	-0.04266
74.896	99.8269	-0.00147	74.896	99.9612	-0.00116	77.7161	99.9692	-0.00072	77.6758	99.6518	-0.00874	71.3231	96.3491	-0.04017	71.5981	96.9531	-0.04276
74.994	99.8268	-0.00147	74.994	99.961	-0.00116	77.8114	99.9692	-0.00072	77.7439	99.6511	-0.00868	71.3833	96.3373	-0.04026	71.6708	96.946	-0.04286
75.0865	99.8268	-0.00147	75.0865	99.9607	-0.00116	77.8993	99.9691	-0.00072	77.835	99.6504	-0.00862	71.4332	96.3248	-0.04033	71.7559	96.939	-0.04295
75.1781	99.8267	-0.00147	75.1781	99.9604	-0.00116	77.9743	99.969	-0.00072	77.9385	99.6497	-0.00856	71.4801	96.3121	-0.04038	71.8379	96.9322	-0.04304
75.2678	99.8266	-0.00147	75.2678	99.9602	-0.00116	78.0549	99.969	-0.00072	78.0418	99.6491	-0.00849	71.5303	96.2991	-0.04041	71.9093	96.9255	-0.04313
75.3643	99.8265	-0.00147	75.3643	99.9599	-0.00116	78.1511	99.9689	-0.00072	78.1284	99.6484	-0.00843	71.587	96.2861	-0.04043	71.9704	96.9189	-0.04321
75.4717	99.8264	-0.00147	75.4717	99.9597	-0.00116	78.2646	99.9689	-0.00072	78.2023	99.6478	-0.00837	71.6516	96.2729	-0.04042	72.0271	96.9121	-0.04328
75.5892	99.8263	-0.00147	75.5892	99.9594	-0.00116	78.3749	99.9688	-0.00072	78.2792	99.6471	-0.00831	71.7259	96.2598	-0.0404	72.0905	96.9052	-0.04335
75.7041	99.8262	-0.00147	75.7041	99.9591	-0.00116	78.478	99.9688	-0.00072	78.3675	99.6465	-0.00825	71.8106	96.247	-0.04037	72.1695	96.8981	-0.04341
75.8036	99.8261	-0.00147	75.8036	99.9589	-0.00116	78.5688	99.9687	-0.00072	78.4695	99.6459	-0.00819	71.8931	96.2345	-0.04032	72.2499	96.8911	-0.04347
75.8848	99.8261	-0.00147	75.8848	99.9586	-0.00116	78.6547	99.9686	-0.00072	78.5704	99.6453	-0.00813	71.9688	96.2226	-0.04026	72.3205	96.8843	-0.04352
75.9578	99.826	-0.00147	75.9578	99.9584	-0.00116	78.7295	99.9686	-0.00072	78.6675	99.6447	-0.00807	72.0418	96.2111	-0.04018	72.3725	96.8776	-0.04357
76.0397	99.8259	-0.00147	76.0397	99.9581	-0.00116	78.7995	99.9685	-0.00072	78.7695	99.6441	-0.00801	72.1094	96.1998	-0.0401	72.4144	96.8709	-0.04362
76.1302	99.8258	-0.00147	76.1302	99.9578	-0.00116	78.8787	99.9685	-0.00072	78.8825	99.6436	-0.00795	72.1722	96.1888	-0.04001	72.4544	96.8641	-0.04366
76.2256	99.8257	-0.00147	76.2256	99.9576	-0.00116	78.9737	99.9684	-0.00072	78.995	99.643	-0.00789	72.2337	96.178	-0.0399	72.505	96.8572	-0.04371
76.3291	99.8256	-0.00147	76.3291	99.9573	-0.00116	79.0817	99.9683	-0.00072	79.0944	99.6424	-0.00783	72.2955	96.1677	-0.03979	72.5742	96.8503	-0.04375
76.4322	99.8255	-0.00147	76.4322	99.9571	-0.00116	79.1896	99.9683	-0.00072	79.182	99.6418	-0.00777	72.3621	96.158	-0.03966	72.6575	96.8435	-0.04379
76.5523	99.8255	-0.00147	76.5523	99.9568	-0.00116	79.293	99.9682	-0.00072	79.2574	99.6412	-0.00772	72.4356	96.1489	-0.03953	72.7407	96.8367	-0.04383
76.6816	99.8254	-0.00147	76.6816	99.9565	-0.00116	79.3942	99.9681	-0.00072	79.324	99.6406	-0.00766	72.5086	96.1404	-0.0394	72.8116	96.8296	-0.04386
76.8114	99.8253	-0.00147	76.8114	99.9563	-0.00116	79.4836	99.9681	-0.00072	79.3874	99.6401	-0.0076	72.5669	96.1321	-0.03926	72.8658	96.8223	-0.0439
76.9273	99.8252	-0.00147	76.9273	99.956	-0.00116	79.5636	99.968	-0.00072	79.449	99.6395	-0.00755	72.6095	96.124	-0.03911	72.9267	96.8146	-0.04393
77.0299	99.8251	-0.00147	77.0299	99.9558	-0.00116	79.6316	99.968	-0.00072	79.5172	99.6389	-0.0075	72.6403	96.116	-0.03895	73.0005	96.8066	-0.04396
77.1238	99.825	-0.00147	77.1238	99.9555	-0.00116	79.6977	99.9679	-0.00072	79.6047	99.6384	-0.00744	72.6758	96.1085	-0.0388	73.0814	96.7983	-0.04398
77.2108	99.8249	-0.00147	77.2108	99.9552	-0.00116	79.7826	99.9678	-0.00072	79.7191	99.6378	-0.00739	72.7327	96.1016	-0.03864	73.1485	96.7897	-0.044
77.2944	99.8248	-0.00147	77.2944	99.955	-0.00116	79.8818	99.9678	-0.00072	79.8425	99.6373	-0.00734	72.7987	96.095	-0.03847	73.2029	96.7807	-0.04401
77.3859	99.8247	-0.00147	77.3859	99.9547	-0.00116	79.9803	99.9677	-0.00072	79.9527	99.6368	-0.00729	72.8661	96.0887	-0.03832	73.2565	96.7715	-0.04401
77.4996	99.8247	-0.00147	77.4996	99.9544	-0.00116	80.0633	99.9677	-0.00072	80.0314	99.6362	-0.00724	72.9358	96.0821	-0.03816	73.3184	96.7619	-0.04401
77.6202	99.8246	-0.00147	77.6202	99.9542	-0.00116	80.1382	99.9676	-0.00072	80.0939	99.6357	-0.00719	73.0115	96.0753	-0.03801	73.3867	96.7523	-0.044
77.7201	99.8245	-0.00147	77.7201	99.9539	-0.00116	80.2182	99.9676	-0.00072	80.174	99.6352	-0.00714	73.0922	96.0682	-0.03785	73.454	96.7428	-0.04398
77.7862	99.8244	-0.00147	77.7862	99.9537	-0.00116	80.312	99.9675	-0.00072	80.279	99.6347	-0.00709	73.1686	96.0608	-0.0377	73.5167	96.7336	-0.04396
77.837	99.8243	-0.00147	77.837	99.9534	-0.00116	80.4114	99.9674	-0.00072	80.3923	99.6342	-0.00705	73.2321	96.0532	-0.03754	73.5894	96.7245	-0.04393
77.9024	99.8242	-0.00147	77.9024	99.9531	-0.00116	80.511	99.9674	-0.00072	80.4919	99.6337	-0.007	73.2789	96.0452	-0.03738	73.667	96.7157	-0.0439
77.9957	99.8242	-0.00147	77.9957	99.9529	-0.00116	80.6073	99.9673	-0.00072	80.574	99.6332	-0.00696	73.319	96.0368	-0.03721	73.7494	96.7072	-0.04387
78.094	99.8241	-0.00147	78.094	99.9526	-0.00116	80.6879	99.9673	-0.00072	80.6493	99.6327	-0.00691	73.3708	96.028	-0.03704	73.8288	96.6989	-0.04384
78.1916	99.824	-0.00147	78.1916	99.9524	-0.00116	80.7613	99.9672	-0.00072	80.7212	99.6323	-0.00687	73.4407	96.0189	-0.03685	73.9003	96.691	-0.0438
78.2858	99.8239	-0.00147	78.2858	99.9521	-0.00116	80.8414	99.9671	-0.00072	80.791	99.6318	-0.00683	73.5324	96.0096	-0.03665	73.9536	96.6835	-0.04377
78.3858	99.8238	-0.00147	78.3858	99.9518	-0.00116	80.9372	99.9671	-0.00072	80.8647	99.6313	-0.00679	73.6239	96.0002	-0.03643	73.9941	96.6764	-0.04373
78.4949	99.8237	-0.00147	78.4949	99.9516	-0.00116	81.0417	99.967	-0.00072	80.9458	99.6308	-0.00675	73.6962	95.9905	-0.0362	74.0315	96.6696	-0.04369
78.608	99.8236	-0.00147	78.608	99.9513	-0.00116	81.1331	99.9669	-0.00072	81.0364	99.6303	-0.00671	73.7546	95.9807	-0.03596	74.0942	96.663	-0.04366
78.7219	99.8235	-0.00147	78.7219	99.9511	-0.00116	81.2123	99.9669	-0.00072	81.1374	99.6298	-0.00668	73.8129	95.9708	-0.03572	74.1827	96.6566	-0.04362
78.8303	99.8234	-0.00147	78.8303	99.9508	-0.00116	81.2925	99.9668	-0.00072	81.2463	99.6293	-0.00664	73.8802	95.961	-0.03547	74.2718	96.6504	-0.04358
78.9357	99.8234	-0.00147	78.9357	99.9505	-0.00116	81.3854	99.9668	-0.00072	81.3547	99.6288	-0.0066	73.9461	95.9514	-0.03521	74.3382	96.6443	-0.04354
79.0305	99.8233	-0.00147	79.0305	99.9503	-0.00116	81.4745	99.9667	-0.00072	81.4481	99.6283	-0.00657	74.0029	95.942	-0.03496	74.3872	96.6384	-0.0435
79.1149	99.8232	-0.00147	79.1149	99.95	-0.00116	81.5458	99.9667	-0.00072	81.5216	99.6278	-0.00653	74.0507	95.9326	-0.03471	74.4431	96.6323	-0.04346
79.1863	99.8231	-0.00147	79.1863	99.9498	-0.00116	81.6111	99.9666	-0.00072	81.5789	99.6272	-0.0065	74.0922	95.9233	-0.03447	74.5158	96.6259	-0.04341
79.2587	99.823	-0.00147	79.2587	99.9495	-0.00116	81.6874	99.9665	-0.00072	81.6463	99.6268	-0.00647	74.1372	95.9141	-0.03423	74.5941	96.6193	-0.04337
79.3462	99.8229	-0.00147	79.3462	99.9492	-0.00116	81.7836	99.9665	-0.00072	81.7382	99.6262	-0.00644	74.1752	95.9047	-0.034	74.6632	96.6125	-0.04332
79.4429	99.8228	-0.00147	79.4429	99.949	-0.00116	81.8902	99.9664	-0.00072	81.8515	99.6258	-0.00641	74.2005	95.8954	-0.03377	74.7249	96.6058	-0.04328
79.5433	99.8227	-0.00147	79.5433	99.9487	-0.00116	81.9884	99.9664	-0.00072	81.9645	99.6253	-0.00638	74.2384	95.8862	-0.03356	74.7844	96.599	-0.04323
79.6452	99.8227	-0.00147	79.6452	99.9485	-0.00116	82.0721	99.9663	-0.00072	82.0621	99.6248	-0.00635	74.315	95.8771	-0.03334	74.8544	96.5923	-0.04319
79.7413	99.8226	-0.00147	79.7413	99.9482	-0.00116	82.1464	99.9662	-0.00072	82.1415	99.6243	-0.00632	74.4312	95.8683	-0.03314	74.9252	96.5854	-0.04315
79.8356	99.8225	-0.00147	79.8356	99.9479	-0.00116	82.221	99.9662	-0.00072	82.2051	99.6238	-0.00629	74.549	95.8596	-0.03294	74.9954	96.5783	-0.0431
79.9218	99.8224	-0.00147	79.9218	99.9477	-0.00116	82.2992	99.9661	-0.00072	82.2675	99.6234	-0.00627	74.6305	95.8509	-0.03276	75.0576	96.5712	-0.04306
80.0068	99.8223	-0.00147	80.0068	99.9474	-0.00116	82.3953	99.966	-0.00072	82.3452	99.6229	-0.00624	74.6668	95.8427	-0.03259	75.1126	96.564	-0.04302
80.0925	99.8222	-0.00147	80.0925	99.9471	-0.00116	82.5027	99.966	-0.00072	82.4483	99.6224	-0.00622	74.6995	95.835	-0.03243	75.1653	96.5569	-0.04297
80.1874	99.8221	-0.00147	80.1874	99.9469	-0.00116	82.6091	99.9659	-0.00072	82.5601	99.6219	-0.00619	74.7469	95.828	-0.03228	75.238	96.5498	-0.04292
80.2846	99.8221	-0.00147	80.2846	99.9466	-0.00116	82.6983	99.9659	-0.00072	82.66	99.6214	-0.00617	74.811	95.8216	-0.03216	75.3362	96.5426	-0.04287
80.3789	99.822	-0.00147	80.3789	99.9464	-0.00116	82.7779	99.9658	-0.00072	82.7426	99.6209	-0.00615	74.875	95.8154	-0.03205	75.4367	96.5351	-0.04282
80.4755	99.8219	-0.00147	80.4755	99.9461	-0.00116	82.8671	99.9657	-0.00072	82.8158	99.6204	-0.00613	74.9359	95.8094	-0.03196	75.5144	96.5275	-0.04276
80.5756	99.8218	-0.00147	80.5756	99.9458	-0.00116	82.9663	99.9657	-0.00072	82.8988	99.62	-0.00611	74.9973	95.8032	-0.03189	75.5733	96.5198	-0.0427
80.6768	99.8217	-0.00147	80.6768	99.9456	-0.00116	83.0644	99.9656	-0.00072	82.988	99.6195	-0.00609	75.0635	95.7971	-0.03183	75.6319	96.5121	-0.04264
80.7698	99.8216	-0.00147	80.7698	99.9453	-0.00116	83.1434	99.9656	-0.00072	83.0653	99.619	-0.00607	75.1362	95.7911	-0.03179	75.7113	96.5046	-0.04257
80.8499	99.8215	-0.00147	80.8499	99.9451	-0.00116	83.2116	99.9655	-0.00072	83.1365	99.6185	-0.00605	75.2212	95.7849	-0.03176	75.7997	96.4972	-0.0425
80.9179	99.8214	-0.00147	80.9179	99.9448	-0.00116	83.2934	99.9655	-0.00072	83.2123	99.618	-0.00604	75.3091	95.7783	-0.03173	75.8748	96.4898	-0.04242
80.9889	99.8214	-0.00147	80.9889	99.9445	-0.00116	83.3946	99.9654	-0.00072	83.2955	99.6175	-0.00602	75.3921	95.7713	-0.03172	75.9372	96.4825	-0.04234
81.0756	99.8213	-0.00147	81.0756	99.9443	-0.00116	83.5051	99.9653	-0.00072	83.383	99.6171	-0.006	75.4549	95.7638	-0.03171	75.978	96.4753	-0.04226
81.1658	99.8212	-0.00147	81.1658	99.944	-0.00116	83.6069	99.9653	-0.00072	83.4621	99.6166	-0.00599	75.5002	95.7562	-0.03171	76.0063	96.4683	-0.04218
81.2572	99.8211	-0.00147	81.2572	99.9438	-0.00116	83.6905	99.9652	-0.00072	83.5401	99.6161	-0.00597	75.5417	95.7487	-0.0317	76.0328	96.4616	-0.0421
81.3632	99.821	-0.00147	81.3632	99.9435	-0.00116	83.7609	99.9651	-0.00072	83.6316	99.6156	-0.00596	75.5898	95.7416	-0.0317	76.0793	96.4552	-0.04202
81.49	99.8209	-0.00147	81.49	99.9432	-0.00116	83.8251	99.9651	-0.00072	83.7454	99.6151	-0.00595	75.6455	95.7348	-0.0317	76.1584	96.449	-0.04194
81.6235	99.8208	-0.00147	81.6235	99.943	-0.00116	83.8909	99.965	-0.00072	83.8609	99.6146	-0.00593	75.7052	95.7285	-0.03171	76.2523	96.4428	-0.04186
81.7317	99.8208	-0.00147	81.7317	99.9427	-0.00116	83.9557	99.965	-0.00072	83.9679	99.6142	-0.00592	75.7677	95.7225	-0.03172	76.3341	96.4366	-0.04178
81.8074	99.8207	-0.00147	81.8074	99.9425	-0.00116	84.0348	99.9649	-0.00072	84.0618	99.6137	-0.0059	75.8447	95.717	-0.03174	76.4004	96.4305	-0.0417
81.8707	99.8206	-0.00147	81.8707	99.9422	-0.00116	84.1308	99.9648	-0.00072	84.1447	99.6132	-0.00589	75.9292	95.7118	-0.03178	76.4593	96.4245	-0.04162
81.9394	99.8205	-0.00147	81.9394	99.9419	-0.00116	84.2415	99.9648	-0.00072	84.2151	99.6127	-0.00588	76.0086	95.7067	-0.03182	76.5246	96.4187	-0.04154
82.0189	99.8204	-0.00147	82.0189	99.9417	-0.00116	84.3543	99.9647	-0.00072	84.2743	99.6122	-0.00587	76.0727	95.7017	-0.03188	76.5946	96.4131	-0.04146
82.0885	99.8203	-0.00147	82.0885	99.9414	-0.00116	84.4582	99.9647	-0.00072	84.3279	99.6117	-0.00585	76.1227	95.6963	-0.03195	76.6661	96.4076	-0.04138
82.1545	99.8202	-0.00147	82.1545	99.9412	-0.00116	84.5515	99.9646	-0.00072	84.3898	99.6112	-0.00584	76.1724	95.6906	-0.03203	76.7376	96.402	-0.04131
82.2301	99.8201	-0.00147	82.2301	99.9409	-0.00116	84.6393	99.9645	-0.00072	84.4726	99.6107	-0.00583	76.2242	95.6846	-0.03212	76.8091	96.3964	-0.04123
82.3271	99.82	-0.00147	82.3271	99.9406	-0.00116	84.7271	99.9645	-0.00072	84.5673	99.6102	-0.00582	76.272	95.6781	-0.03221	76.8833	96.3906	-0.04116
82.4308	99.82	-0.00147	82.4308	99.9404	-0.00116	84.8094	99.9644	-0.00072	84.6581	99.6097	-0.0058	76.3084	95.6713	-0.03231	76.9574	96.3849	-0.04109
82.5292	99.8199	-0.00147	82.5292	99.9401	-0.00116	84.8807	99.9644	-0.00072	84.7449	99.6092	-0.00579	76.3535	95.6641	-0.03242	77.0374	96.3791	-0.04102
82.6185	99.8198	-0.00147	82.6185	99.9399	-0.00116	84.9462	99.9643	-0.00072	84.8342	99.6087	-0.00578	76.4135	95.6566	-0.03252	77.1159	96.3733	-0.04095
82.7003	99.8197	-0.00147	82.7003	99.9396	-0.00116	85.009	99.9642	-0.00072	84.9361	99.6082	-0.00577	76.4869	95.6488	-0.03263	77.185	96.3673	-0.04089
82.7842	99.8196	-0.00147	82.7842	99.9393	-0.00116	85.0806	99.9642	-0.00072	85.0476	99.6077	-0.00575	76.5686	95.6406	-0.03273	77.2417	96.3611	-0.04083
82.8758	99.8195	-0.00147	82.8758	99.9391	-0.00116	85.1632	99.9641	-0.00072	85.1547	99.6072	-0.00574	76.6466	95.632	-0.03283	77.2905	96.3546	-0.04078
82.9689	99.8195	-0.00147	82.9689	99.9388	-0.00116	85.2544	99.9641	-0.00072	85.2516	99.6067	-0.00573	76.7227	95.623	-0.03293	77.3399	96.3478	-0.04073
83.063	99.8194	-0.00147	83.063	99.9386	-0.00116	85.3529	99.964	-0.00072	85.3405	99.6063	-0.00572	76.794	95.6135	-0.03302	77.4002	96.3408	-0.04068
83.1472	99.8193	-0.00147	83.1472	99.9383	-0.00116	85.4482	99.9639	-0.00072	85.4313	99.6058	-0.0057	76.858	95.6038	-0.0331	77.4798	96.3336	-0.04064
83.2225	99.8192	-0.00147	83.2225	99.938	-0.00116	85.5345	99.9639	-0.00072	85.5281	99.6053	-0.00569	76.9265	95.5938	-0.03317	77.5745	96.3261	-0.04059
83.3013	99.8191	-0.00147	83.3013	99.9378	-0.00116	85.61	99.9638	-0.00072	85.6279	99.6048	-0.00568	77.0108	95.5835	-0.03322	77.6626	96.3184	-0.04055
83.3888	99.819	-0.00147	83.3888	99.9375	-0.00116	85.684	99.9638	-0.00072	85.7195	99.6043	-0.00566	77.101	95.5728	-0.03326	77.7314	96.3105	-0.0405
83.4878	99.8189	-0.00147	83.4878	99.9372	-0.00116	85.7601	99.9637	-0.00072	85.7992	99.6039	-0.00565	77.1759	95.562	-0.03329	77.7776	96.3027	-0.04045
83.5854	99.8188	-0.00147	83.5854	99.937	-0.00116	85.8455	99.9636	-0.00072	85.8729	99.6034	-0.00564	77.2236	95.5512	-0.03329	77.8278	96.2948	-0.0404
83.6707	99.8187	-0.00147	83.6707	99.9367	-0.00116	85.9379	99.9636	-0.00072	85.9509	99.6029	-0.00563	77.2524	95.5406	-0.03327	77.8977	96.2872	-0.04034
83.7445	99.8187	-0.00147	83.7445	99.9365	-0.00116	86.0302	99.9635	-0.00072	86.0456	99.6024	-0.00561	77.2928	95.5304	-0.03324	77.9727	96.2796	-0.04028
83.8301	99.8186	-0.00147	83.8301	99.9362	-0.00116	86.1176	99.9635	-0.00072	86.1374	99.602	-0.0056	77.3539	95.5205	-0.03319	78.0419	96.2721	-0.04022
83.9291	99.8185	-0.00147	83.9291	99.9359	-0.00116	86.1982	99.9634	-0.00072	86.2215	99.6014	-0.00559	77.4283	95.5109	-0.03312	78.1041	96.2647	-0.04015
84.0306	99.8184	-0.00147	84.0306	99.9357	-0.00116	86.2838	99.9633	-0.00072	86.2986	99.6009	-0.00557	77.4954	95.5012	-0.03305	78.1744	96.2575	-0.04008
84.1191	99.8183	-0.00147	84.1191	99.9354	-0.00116	86.3882	99.9633	-0.00072	86.3685	99.6004	-0.00556	77.5559	95.4915	-0.03296	78.2498	96.2505	-0.04001
84.1949	99.8182	-0.00147	84.1949	99.9352	-0.00116	86.5035	99.9632	-0.00072	86.4378	99.5999	-0.00555	77.6188	95.4817	-0.03287	78.3246	96.2435	-0.03994
84.2692	99.8181	-0.00147	84.2692	99.9349	-0.00116	86.6182	99.9632	-0.00072	86.5157	99.5994	-0.00553	77.6945	95.4721	-0.03277	78.3932	96.2366	-0.03988
84.3502	99.818	-0.00147	84.3502	99.9346	-0.00116	86.7191	99.9631	-0.00072	86.6034	99.5989	-0.00552	77.7682	95.4627	-0.03268	78.4681	96.2295	-0.03981
84.4384	99.818	-0.00147	84.4384	99.9344	-0.00116	86.8141	99.963	-0.00072	86.7041	99.5984	-0.0055	77.836	95.4538	-0.03259	78.5538	96.2222	-0.03974
84.5222	99.8179	-0.00147	84.5222	99.9341	-0.00116	86.9182	99.963	-0.00072	86.8113	99.5979	-0.00549	77.8948	95.4456	-0.0325	78.6343	96.2148	-0.03967
84.6075	99.8178	-0.00147	84.6075	99.9339	-0.00116	87.0176	99.9629	-0.00072	86.9121	99.5974	-0.00547	77.961	95.438	-0.03243	78.6915	96.2074	-0.0396
84.7101	99.8177	-0.00147	84.7101	99.9336	-0.00116	87.0804	99.9629	-0.00072	87.0024	99.5969	-0.00546	78.0471	95.4309	-0.03237	78.7307	96.2001	-0.03954
84.823	99.8176	-0.00147	84.823	99.9333	-0.00116	87.1079	99.9628	-0.00072	87.0879	99.5964	-0.00544	78.1397	95.4244	-0.03233	78.7643	96.1929	-0.03947
84.9288	99.8175	-0.00147	84.9288	99.9331	-0.00116	87.1382	99.9627	-0.00072	87.1705	99.5959	-0.00543	78.2236	95.4183	-0.03229	78.8047	96.1858	-0.0394
85.0202	99.8174	-0.00147	85.0202	99.9328	-0.00116	87.2028	99.9627	-0.00072	87.2452	99.5954	-0.00541	78.2891	95.4128	-0.03227	78.8582	96.1786	-0.03934
85.0948	99.8174	-0.00147	85.0948	99.9326	-0.00116	87.3142	99.9626	-0.00072	87.323	99.5949	-0.0054	78.3376	95.4079	-0.03227	78.9193	96.1715	-0.03927
85.1633	99.8173	-0.00147	85.1633	99.9323	-0.00116	87.4374	99.9626	-0.00072	87.404	99.5944	-0.00538	78.3828	95.4034	-0.03227	78.9798	96.1646	-0.03921
85.2336	99.8172	-0.00147	85.2336	99.932	-0.00116	87.5503	99.9625	-0.00072	87.4958	99.5939	-0.00536	78.4386	95.3991	-0.03228	79.0377	96.158	-0.03915
85.3107	99.8171	-0.00147	85.3107	99.9318	-0.00116	87.6416	99.9624	-0.00072	87.5923	99.5934	-0.00535	78.5075	95.3946	-0.0323	79.1045	96.1518	-0.03909
85.3888	99.817	-0.00147	85.3888	99.9315	-0.00116	87.7193	99.9624	-0.00072	87.6881	99.5929	-0.00533	78.5803	95.3898	-0.03234	79.1753	96.1459	-0.03903
85.4773	99.8169	-0.00147	85.4773	99.9313	-0.00116	87.7921	99.9623	-0.00072	87.7733	99.5925	-0.00531	78.6473	95.3846	-0.03237	79.2535	96.1402	-0.03899
85.5852	99.8168	-0.00147	85.5852	99.931	-0.00116	87.8738	99.9623	-0.00072	87.8474	99.592	-0.00529	78.7106	95.3792	-0.03242	79.3337	96.1344	-0.03895
85.7094	99.8167	-0.00147	85.7094	99.9307	-0.00116	87.9774	99.9622	-0.00072	87.9192	99.5915	-0.00528	78.7712	95.3737	-0.03247	79.41	96.1284	-0.03891
85.8346	99.8167	-0.00147	85.8346	99.9305	-0.00116	88.0858	99.9621	-0.00072	87.9969	99.591	-0.00526	78.8347	95.368	-0.03254	79.475	96.1224	-0.03888
85.943	99.8166	-0.00147	85.943	99.9302	-0.00116	88.1734	99.9621	-0.00072	88.0869	99.5905	-0.00524	78.8947	95.3623	-0.03261	79.5384	96.1164	-0.03886
86.025	99.8165	-0.00147	86.025	99.9299	-0.00116	88.2447	99.962	-0.00072	88.1846	99.5901	-0.00522	78.9548	95.3564	-0.03269	79.6025	96.1105	-0.03885
86.0974	99.8164	-0.00147	86.0974	99.9297	-0.00116	88.3093	99.962	-0.00072	88.287	99.5896	-0.0052	79.022	95.3502	-0.03278	79.671	96.1047	-0.03884
86.176	99.8163	-0.00147	86.176	99.9294	-0.00116	88.3847	99.9619	-0.00072	88.3842	99.5891	-0.00518	79.1016	95.3438	-0.03288	79.748	96.0987	-0.03884
86.2571	99.8162	-0.00147	86.2571	99.9292	-0.00116	88.4655	99.9618	-0.00072	88.474	99.5886	-0.00516	79.1989	95.3369	-0.033	79.8131	96.0923	-0.03884
86.3243	99.8161	-0.00147	86.3243	99.9289	-0.00116	88.5438	99.9618	-0.00072	88.5586	99.5881	-0.00514	79.2985	95.3298	-0.03312	79.8549	96.0856	-0.03884
86.3851	99.8161	-0.00147	86.3851	99.9286	-0.00116	88.6281	99.9617	-0.00072	88.6365	99.5875	-0.00512	79.3753	95.3224	-0.03326	79.8936	96.0787	-0.03885
86.4555	99.816	-0.00147	86.4555	99.9284	-0.00116	88.7268	99.9617	-0.00072	88.7161	99.587	-0.0051	79.4236	95.315	-0.0334	79.9454	96.0721	-0.03886
86.5487	99.8159	-0.00147	86.5487	99.9281	-0.00116	88.8372	99.9616	-0.00072	88.799	99.5865	-0.00508	79.454	95.3075	-0.03356	80.0157	96.0658	-0.03886
86.6549	99.8158	-0.00147	86.6549	99.9279	-0.00116	88.9314	99.9615	-0.00072	88.8931	99.586	-0.00506	79.4906	95.2999	-0.03373	80.0959	96.0598	-0.03887
86.752	99.8157	-0.00147	86.752	99.9276	-0.00116	89.0056	99.9615	-0.00072	88.99	99.5855	-0.00504	79.5508	95.2921	-0.03391	80.1734	96.054	-0.03888
86.8395	99.8156	-0.00147	86.8395	99.9273	-0.00116	89.0684	99.9614	-0.00072	89.0789	99.585	-0.00501	79.6268	95.284	-0.03411	80.2465	96.0483	-0.03889
86.9207	99.8155	-0.00147	86.9207	99.9271	-0.00116	89.1347	99.9614	-0.00072	89.1607	99.5845	-0.00499	79.6991	95.2757	-0.03432	80.3217	96.0427	-0.0389
87.0016	99.8154	-0.00147	87.0016	99.9268	-0.00116	89.2173	99.9613	-0.00072	89.2402	99.584	-0.00497	79.7691	95.2673	-0.03454	80.4033	96.0374	-0.03892
87.0865	99.8153	-0.00147	87.0865	99.9266	-0.00116	89.3118	99.9612	-0.00072	89.326	99.5835	-0.00495	79.8456	95.2588	-0.03477	80.4699	96.0323	-0.03893
87.1833	99.8153	-0.00147	87.1833	99.9263	-0.00116	89.408	99.9612	-0.00072	89.4115	99.583	-0.00492	79.917	95.2499	-0.035	80.5152	96.0273	-0.03895
87.2874	99.8152	-0.00147	87.2874	99.926	-0.00116	89.4998	99.9611	-0.00072	89.4883	99.5825	-0.0049	79.9756	95.2404	-0.03525	80.5492	96.0225	-0.03898
87.3862	99.8151	-0.00147	87.3862	99.9258	-0.00116	89.5992	99.9611	-0.00072	89.5665	99.582	-0.00487	80.0247	95.2301	-0.0355	80.5919	96.0176	-0.039
87.4698	99.815	-0.00147	87.4698	99.9255	-0.00116	89.7007	99.961	-0.00072	89.6514	99.5814	-0.00485	80.067	95.219	-0.03575	80.6601	96.0127	-0.03903
87.545	99.8149	-0.00147	87.545	99.9253	-0.00116	89.7969	99.9609	-0.00072	89.7459	99.5809	-0.00482	80.1106	95.2073	-0.03599	80.7478	96.0078	-0.03906
87.6271	99.8148	-0.00147	87.6271	99.925	-0.00116	89.8885	99.9609	-0.00072	89.8527	99.5804	-0.0048	80.1659	95.1952	-0.03623	80.8264	96.0028	-0.03909
87.7206	99.8148	-0.00147	87.7206	99.9247	-0.00116	89.9672	99.9608	-0.00072	89.9654	99.5799	-0.00477	80.2314	95.183	-0.03647	80.8915	95.9975	-0.03913
87.8137	99.8147	-0.00147	87.8137	99.9245	-0.00116	90.0509	99.9608	-0.00072	90.0785	99.5794	-0.00475	80.3088	95.1708	-0.03669	80.9452	95.992	-0.03916
87.9054	99.8146	-0.00147	87.9054	99.9242	-0.00116	90.1494	99.9607	-0.00072	90.1849	99.5789	-0.00472	80.3946	95.1587	-0.03691	81.0049	95.9864	-0.03919
87.986	99.8145	-0.00147	87.986	99.924	-0.00116	90.2497	99.9606	-0.00072	90.2856	99.5783	-0.00469	80.4706	95.1469	-0.03711	81.0699	95.9808	-0.03923
88.0643	99.8144	-0.00147	88.0643	99.9237	-0.00116	90.336	99.9606	-0.00072	90.3721	99.5778	-0.00466	80.5368	95.1357	-0.0373	81.1353	95.9751	-0.03926
88.1412	99.8143	-0.00147	88.1412	99.9234	-0.00116	90.4138	99.9605	-0.00072	90.4609	99.5772	-0.00464	80.5992	95.1251	-0.03748	81.1941	95.9695	-0.03929
88.2144	99.8142	-0.00147	88.2144	99.9232	-0.00116	90.4851	99.9605	-0.00072	90.5464	99.5767	-0.00461	80.6632	95.1154	-0.03765	81.2533	95.9638	-0.03933
88.2838	99.8141	-0.00147	88.2838	99.9229	-0.00116	90.5585	99.9604	-0.00072	90.6156	99.5761	-0.00458	80.7331	95.1066	-0.03781	81.3169	95.9579	-0.03936
88.3607	99.814	-0.00147	88.3607	99.9226	-0.00116	90.6439	99.9603	-0.00072	90.6716	99.5756	-0.00455	80.8053	95.0987	-0.03795	81.383	95.952	-0.03939
88.4601	99.814	-0.00147	88.4601	99.9224	-0.00116	90.733	99.9603	-0.00072	90.7284	99.575	-0.00452	80.8728	95.0914	-0.03809	81.4357	95.9461	-0.03943
88.5752	99.8139	-0.00147	88.5752	99.9221	-0.00116	90.8259	99.9602	-0.00072	90.7996	99.5745	-0.00449	80.9375	95.0844	-0.03822	81.4792	95.9405	-0.03947
88.705	99.8138	-0.00147	88.705	99.9219	-0.00116	90.9181	99.9602	-0.00072	90.89	99.5739	-0.00446	80.9992	95.0776	-0.03835	81.5248	95.9351	-0.03951
88.8285	99.8137	-0.00147	88.8285	99.9216	-0.00116	91.005	99.9601	-0.00072	90.9848	99.5734	-0.00442	81.0566	95.0708	-0.03847	81.5857	95.9297	-0.03956
88.9363	99.8136	-0.00147	88.9363	99.9213	-0.00116	91.0905	99.96	-0.00072	91.0684	99.5728	-0.00439	81.1108	95.0639	-0.03859	81.6628	95.9243	-0.03962
89.0348	99.8135	-0.00147	89.0348	99.9211	-0.00116	91.1808	99.96	-0.00072	91.1505	99.5723	-0.00436	81.1639	95.0569	-0.03871	81.7509	95.9186	-0.03968
89.1278	99.8134	-0.00147	89.1278	99.9208	-0.00116	91.2796	99.9599	-0.00072	91.2546	99.5718	-0.00433	81.219	95.0498	-0.03882	81.8346	95.9125	-0.03975
89.2075	99.8133	-0.00147	89.2075	99.9206	-0.00116	91.3823	99.9599	-0.00072	91.3677	99.5713	-0.00429	81.278	95.0425	-0.03893	81.9138	95.9058	-0.03983
89.2847	99.8133	-0.00147	89.2847	99.9203	-0.00116	91.4848	99.9598	-0.00072	91.4807	99.5709	-0.00426	81.3391	95.0349	-0.03903	81.9981	95.8988	-0.0399
89.3637	99.8132	-0.00147	89.3637	99.92	-0.00116	91.5864	99.9597	-0.00072	91.576	99.5704	-0.00422	81.4016	95.0271	-0.03913	82.0731	95.8915	-0.03998
89.4528	99.8131	-0.00147	89.4528	99.9198	-0.00116	91.6713	99.9597	-0.00072	91.6618	99.57	-0.00419	81.4729	95.019	-0.03923	82.1404	95.8839	-0.04005
89.5461	99.813	-0.00147	89.5461	99.9195	-0.00116	91.7437	99.9596	-0.00072	91.7607	99.5696	-0.00416	81.561	95.0108	-0.03932	82.201	95.8759	-0.04012
89.6428	99.8129	-0.00147	89.6428	99.9193	-0.00116	91.8115	99.9595	-0.00072	91.8651	99.5692	-0.00412	81.6546	95.0024	-0.03941	82.2485	95.8676	-0.04019
89.7318	99.8128	-0.00147	89.7318	99.919	-0.00116	91.8857	99.9595	-0.00072	91.9564	99.5688	-0.00409	81.7337	94.9938	-0.0395	82.2896	95.8591	-0.04024
89.8187	99.8127	-0.00147	89.8187	99.9187	-0.00116	91.9715	99.9594	-0.00072	92.0262	99.5685	-0.00405	81.7997	94.9851	-0.03959	82.335	95.8504	-0.04029
89.9002	99.8127	-0.00147	89.9002	99.9185	-0.00116	92.0637	99.9594	-0.00072	92.0899	99.5682	-0.00402	81.857	94.9762	-0.03968	82.3812	95.8419	-0.04033
89.9733	99.8126	-0.00147	89.9733	99.9182	-0.00116	92.1548	99.9593	-0.00072	92.1637	99.5679	-0.00398	81.9151	94.9672	-0.03976	82.4295	95.8337	-0.04036
90.0471	99.8125	-0.00147	90.0471	99.918	-0.00116	92.239	99.9592	-0.00072	92.2525	99.5677	-0.00395	81.9689	94.9581	-0.03984	82.4898	95.8258	-0.04039
90.1296	99.8124	-0.00147	90.1296	99.9177	-0.00116	92.3164	99.9592	-0.00072	92.3551	99.5674	-0.00392	82.0229	94.9489	-0.03991	82.5617	95.8181	-0.04041
90.2288	99.8123	-0.00147	90.2288	99.9174	-0.00116	92.3874	99.9591	-0.00072	92.4624	99.5672	-0.00388	82.0715	94.9394	-0.03997	82.6449	95.8105	-0.04043
90.332	99.8122	-0.00147	90.332	99.9172	-0.00116	92.4605	99.9591	-0.00072	92.5627	99.567	-0.00385	82.1296	94.9296	-0.04002	82.729	95.8029	-0.04044
90.4344	99.8121	-0.00147	90.4344	99.9169	-0.00116	92.5473	99.959	-0.00072	92.6467	99.5668	-0.00382	82.1929	94.9194	-0.04005	82.803	95.7953	-0.04044
90.5344	99.812	-0.00147	90.5344	99.9167	-0.00116	92.6462	99.959	-0.00072	92.7182	99.5666	-0.00378	82.262	94.9088	-0.04006	82.8653	95.7875	-0.04044
90.6419	99.812	-0.00147	90.6419	99.9164	-0.00116	92.7441	99.9589	-0.00072	92.7964	99.5664	-0.00375	82.3303	94.8979	-0.04005	82.9317	95.7797	-0.04042
90.7566	99.8119	-0.00147	90.7566	99.9161	-0.00116	92.8378	99.9588	-0.00072	92.8842	99.5662	-0.00372	82.4012	94.8866	-0.04001	83.0024	95.7718	-0.0404
90.8665	99.8118	-0.00147	90.8665	99.9159	-0.00116	92.9286	99.9588	-0.00072	92.9899	99.566	-0.00369	82.4747	94.8749	-0.03994	83.0765	95.7639	-0.04036
90.9613	99.8117	-0.00147	90.9613	99.9156	-0.00116	93.0192	99.9587	-0.00072	93.1025	99.5659	-0.00366	82.5467	94.8629	-0.03984	83.1438	95.7558	-0.0403
91.0413	99.8116	-0.00147	91.0413	99.9153	-0.00116	93.1136	99.9587	-0.00072	93.2185	99.5657	-0.00363	82.6075	94.8504	-0.03971	83.2026	95.7478	-0.04023
91.1085	99.8115	-0.00147	91.1085	99.9151	-0.00116	93.2149	99.9586	-0.00072	93.3269	99.5655	-0.0036	82.6632	94.8376	-0.03956	83.2559	95.7396	-0.04014
91.1798	99.8114	-0.00147	91.1798	99.9148	-0.00116	93.3082	99.9585	-0.00072	93.4225	99.5653	-0.00357	82.7197	94.8248	-0.03937	83.3073	95.7314	-0.04004
91.2636	99.8114	-0.00147	91.2636	99.9146	-0.00116	93.4013	99.9585	-0.00072	93.503	99.5651	-0.00354	82.7827	94.812	-0.03916	83.3589	95.7232	-0.03991
91.363	99.8113	-0.00147	91.363	99.9143	-0.00116	93.4906	99.9584	-0.00072	93.5725	99.5649	-0.00351	82.8453	94.7997	-0.03893	83.4119	95.7152	-0.03976
91.4703	99.8112	-0.00147	91.4703	99.914	-0.00116	93.5798	99.9583	-0.00072	93.6458	99.5648	-0.00349	82.8959	94.7879	-0.03867	83.4751	95.7074	-0.0396
91.5749	99.8111	-0.00147	91.5749	99.9138	-0.00116	93.6633	99.9583	-0.00072	93.7257	99.5646	-0.00346	82.9428	94.7769	-0.03838	83.545	95.7	-0.03942
91.6721	99.811	-0.00147	91.6721	99.9135	-0.00116	93.7421	99.9582	-0.00072	93.817	99.5644	-0.00343	83.0095	94.7666	-0.03807	83.6164	95.6929	-0.03923
91.7526	99.8109	-0.00147	91.7526	99.9133	-0.00116	93.821	99.9582	-0.00072	93.9053	99.5642	-0.0034	83.1024	94.7572	-0.03775	83.683	95.6859	-0.03902
91.8295	99.8108	-0.00147	91.8295	99.913	-0.00116	93.9025	99.9581	-0.00072	93.9763	99.564	-0.00338	83.1973	94.7484	-0.0374	83.7408	95.6791	-0.03881
91.9065	99.8107	-0.00147	91.9065	99.9127	-0.00116	94.0007	99.9581	-0.00072	94.0387	99.5639	-0.00335	83.2695	94.7402	-0.03704	83.7967	95.6722	-0.03858
91.9894	99.8106	-0.00147	91.9894	99.9125	-0.00116	94.1129	99.958	-0.00072	94.1157	99.5637	-0.00333	83.3193	94.7325	-0.03666	83.8628	95.6655	-0.03834
92.0793	99.8106	-0.00147	92.0793	99.9122	-0.00116	94.239	99.9579	-0.00072	94.2193	99.5635	-0.0033	83.3645	94.7251	-0.03627	83.9361	95.6591	-0.0381
92.1738	99.8105	-0.00147	92.1738	99.912	-0.00116	94.355	99.9579	-0.00072	94.332	99.5633	-0.00328	83.4259	94.7178	-0.03586	84.0039	95.6529	-0.03785
92.2728	99.8104	-0.00147	92.2728	99.9117	-0.00116	94.4421	99.9578	-0.00072	94.4223	99.5631	-0.00326	83.497	94.7105	-0.03544	84.063	95.647	-0.03759
92.3698	99.8103	-0.00147	92.3698	99.9114	-0.00116	94.5006	99.9578	-0.00072	94.4927	99.5629	-0.00323	83.5694	94.7032	-0.03501	84.1154	95.6413	-0.03734
92.47	99.8102	-0.00147	92.47	99.9112	-0.00116	94.5585	99.9577	-0.00072	94.5581	99.5627	-0.00321	83.6368	94.6958	-0.03457	84.173	95.6356	-0.03708
92.5772	99.8101	-0.00147	92.5772	99.9109	-0.00116	94.6376	99.9576	-0.00072	94.6363	99.5625	-0.00319	83.7049	94.6883	-0.03413	84.2425	95.6297	-0.03682
92.6857	99.81	-0.00147	92.6857	99.9107	-0.00116	94.7279	99.9576	-0.00072	94.7242	99.5623	-0.00317	83.7713	94.6804	-0.03368	84.3131	95.6237	-0.03656
92.7943	99.81	-0.00147	92.7943	99.9104	-0.00116	94.8067	99.9575	-0.00072	94.8166	99.5621	-0.00314	83.8356	94.6722	-0.03322	84.3662	95.6176	-0.0363
92.896	99.8099	-0.00147	92.896	99.9101	-0.00116	94.8812	99.9574	-0.00072	94.912	99.5619	-0.00312	83.8964	94.6636	-0.03277	84.4107	95.6118	-0.03604
92.9885	99.8098	-0.00147	92.9885	99.9099	-0.00116	94.9624	99.9574	-0.00072	95.0107	99.5617	-0.0031	83.9546	94.6548	-0.0323	84.4618	95.6063	-0.03578
93.0694	99.8097	-0.00147	93.0694	99.9096	-0.00116	95.0621	99.9573	-0.00072	95.1124	99.5615	-0.00308	84.0021	94.6457	-0.03184	84.5319	95.6011	-0.03551
93.1459	99.8096	-0.00147	93.1459	99.9094	-0.00116	95.1655	99.9573	-0.00072	95.2109	99.5613	-0.00306	84.0416	94.6364	-0.03137	84.6134	95.596	-0.03525
93.2294	99.8095	-0.00147	93.2294	99.9091	-0.00116	95.2625	99.9572	-0.00072	95.307	99.5611	-0.00304	84.0794	94.6271	-0.03089	84.686	95.5908	-0.03499
93.3267	99.8094	-0.00147	93.3267	99.9088	-0.00116	95.3473	99.9571	-0.00072	95.3923	99.5609	-0.00302	84.1441	94.6177	-0.0304	84.7479	95.5856	-0.03473
93.428	99.8093	-0.00147	93.428	99.9086	-0.00116	95.4188	99.9571	-0.00072	95.4662	99.5606	-0.00301	84.228	94.6084	-0.0299	84.8088	95.5805	-0.03448
93.5094	99.8093	-0.00147	93.5094	99.9083	-0.00116	95.4798	99.957	-0.00072	95.5313	99.5604	-0.00299	84.317	94.5995	-0.0294	84.8799	95.5755	-0.03422
93.5703	99.8092	-0.00147	93.5703	99.908	-0.00116	95.5474	99.957	-0.00072	95.6	99.5602	-0.00297	84.3862	94.5913	-0.02888	84.9554	95.5708	-0.03397
93.6266	99.8091	-0.00147	93.6266	99.9078	-0.00116	95.6409	99.9569	-0.00072	95.6783	99.56	-0.00295	84.4384	94.5838	-0.02837	85.0246	95.5662	-0.03372
93.6961	99.809	-0.00147	93.6961	99.9075	-0.00116	95.7507	99.9569	-0.00072	95.7581	99.5598	-0.00293	84.5049	94.5772	-0.02785	85.0853	95.5616	-0.03348
93.785	99.8089	-0.00147	93.785	99.9073	-0.00116	95.8596	99.9568	-0.00072	95.8351	99.5596	-0.00292	84.5933	94.5713	-0.02734	85.1395	95.5567	-0.03324
93.8836	99.8088	-0.00147	93.8836	99.907	-0.00116	95.9527	99.9567	-0.00072	95.9125	99.5594	-0.0029	84.673	94.5661	-0.02683	85.1952	95.5514	-0.03299
93.9861	99.8087	-0.00147	93.9861	99.9067	-0.00116	96.0305	99.9567	-0.00072	95.9981	99.5593	-0.00289	84.7264	94.5615	-0.02634	85.2571	95.5457	-0.03275
94.0982	99.8087	-0.00147	94.0982	99.9065	-0.00116	96.1	99.9566	-0.00072	96.0896	99.5591	-0.00287	84.7635	94.5577	-0.02588	85.3238	95.5395	-0.03251
94.2057	99.8086	-0.00147	94.2057	99.9062	-0.00116	96.1573	99.9565	-0.00072	96.1732	99.5589	-0.00286	84.8149	94.5544	-0.02543	85.3947	95.5328	-0.03226
94.3052	99.8085	-0.00147	94.3052	99.906	-0.00116	96.2184	99.9565	-0.00072	96.2481	99.5587	-0.00284	84.8871	94.5513	-0.02501	85.4707	95.5257	-0.03201
94.3976	99.8084	-0.00147	94.3976	99.9057	-0.00116	96.304	99.9564	-0.00072	96.3304	99.5585	-0.00283	84.9671	94.5481	-0.02462	85.5519	95.5184	-0.03174
94.489	99.8083	-0.00147	94.489	99.9054	-0.00116	96.4198	99.9564	-0.00072	96.4255	99.5583	-0.00281	85.0274	94.5444	-0.02426	85.6256	95.5109	-0.03147
94.5717	99.8082	-0.00147	94.5717	99.9052	-0.00116	96.5503	99.9563	-0.00072	96.5251	99.5581	-0.0028	85.077	94.5404	-0.02393	85.6879	95.5034	-0.03118
94.6498	99.8081	-0.00147	94.6498	99.9049	-0.00116	96.6663	99.9562	-0.00072	96.612	99.5579	-0.00279	85.1351	94.5361	-0.02362	85.7359	95.496	-0.03088
94.7268	99.808	-0.00147	94.7268	99.9047	-0.00116	96.754	99.9562	-0.00072	96.6906	99.5577	-0.00277	85.2079	94.5317	-0.02333	85.7862	95.4887	-0.03058
94.8033	99.808	-0.00147	94.8033	99.9044	-0.00116	96.8228	99.9561	-0.00072	96.7675	99.5575	-0.00276	85.276	94.5277	-0.02306	85.8563	95.4818	-0.03026
94.8899	99.8079	-0.00147	94.8899	99.9041	-0.00116	96.8863	99.9561	-0.00072	96.8579	99.5572	-0.00275	85.3242	94.524	-0.0228	85.9334	95.4755	-0.02994
94.9849	99.8078	-0.00147	94.9849	99.9039	-0.00116	96.9439	99.956	-0.00072	96.96	99.557	-0.00274	85.36	94.5206	-0.02257	85.9959	95.4698	-0.02962
95.087	99.8077	-0.00147	95.087	99.9036	-0.00116	97.004	99.956	-0.00072	97.0603	99.5568	-0.00273	85.4069	94.5172	-0.02235	86.0393	95.4644	-0.02929
95.1835	99.8076	-0.00147	95.1835	99.9034	-0.00116	97.0759	99.9559	-0.00072	97.152	99.5565	-0.00271	85.4767	94.5139	-0.02214	86.0763	95.4592	-0.02896
95.2683	99.8075	-0.00147	95.2683	99.9031	-0.00116	97.1597	99.9558	-0.00072	97.2348	99.5563	-0.0027	85.5629	94.5106	-0.02195	86.1341	95.454	-0.02863
95.3438	99.8074	-0.00147	95.3438	99.9028	-0.00116	97.2604	99.9558	-0.00072	97.3113	99.556	-0.00269	85.6512	94.5074	-0.02176	86.2155	95.4488	-0.02829
95.4268	99.8073	-0.00147	95.4268	99.9026	-0.00116	97.3603	99.9557	-0.00072	97.3895	99.5558	-0.00268	85.7272	94.5044	-0.02159	86.3023	95.4434	-0.02796
95.5273	99.8073	-0.00147	95.5273	99.9023	-0.00116	97.4556	99.9557	-0.00072	97.4782	99.5556	-0.00267	85.7938	94.5011	-0.02144	86.3759	95.4383	-0.02762
95.6349	99.8072	-0.00147	95.6349	99.9021	-0.00116	97.5441	99.9556	-0.00072	97.5718	99.5554	-0.00266	85.8452	94.4975	-0.02129	86.434	95.4335	-0.02728
95.7382	99.8071	-0.00147	95.7382	99.9018	-0.00116	97.6355	99.9555	-0.00072	97.6601	99.5551	-0.00265	85.8884	94.4931	-0.02116	86.4808	95.429	-0.02694
95.8356	99.807	-0.00147	95.8356	99.9015	-0.00116	97.7268	99.9555	-0.00072	97.738	99.5549	-0.00265	85.9351	94.4879	-0.02103	86.5308	95.4248	-0.0266
95.9254	99.8069	-0.00147	95.9254	99.9013	-0.00116	97.8135	99.9554	-0.00072	97.8054	99.5547	-0.00264	85.9943	94.4821	-0.02092	86.6	95.421	-0.02626
96.0105	99.8068	-0.00147	96.0105	99.901	-0.00116	97.892	99.9553	-0.00072	97.8833	99.5544	-0.00263	86.0555	94.4757	-0.0208	86.6847	95.4175	-0.02592
96.088	99.8067	-0.00147	96.088	99.9007	-0.00116	97.9569	99.9553	-0.00072	97.975	99.5542	-0.00262	86.1084	94.4688	-0.02068	86.7711	95.4147	-0.02558
96.1686	99.8067	-0.00147	96.1686	99.9005	-0.00116	98.0151	99.9552	-0.00072	98.0745	99.554	-0.00261	86.1624	94.4612	-0.02056	86.8381	95.4126	-0.02526
96.2579	99.8066	-0.00147	96.2579	99.9002	-0.00116	98.0823	99.9552	-0.00072	98.1691	99.5538	-0.00261	86.225	94.4532	-0.02044	86.8821	95.4114	-0.02494
96.3563	99.8065	-0.00147	96.3563	99.9	-0.00116	98.1689	99.9551	-0.00072	98.2512	99.5536	-0.0026	86.2998	94.4451	-0.02031	86.9217	95.4109	-0.02464
96.4617	99.8064	-0.00147	96.4617	99.8997	-0.00116	98.2788	99.955	-0.00072	98.3322	99.5534	-0.0026	86.3821	94.437	-0.02017	86.9732	95.4111	-0.02435
96.5558	99.8063	-0.00147	96.5558	99.8994	-0.00116	98.3882	99.955	-0.00072	98.4177	99.5532	-0.00259	86.4623	94.4294	-0.02003	87.0299	95.4115	-0.02408
96.6324	99.8062	-0.00147	96.6324	99.8992	-0.00116	98.4836	99.9549	-0.00072	98.5121	99.553	-0.00259	86.5321	94.4221	-0.01988	87.0842	95.4119	-0.02383
96.6821	99.8061	-0.00147	96.6821	99.8989	-0.00116	98.5597	99.9549	-0.00072	98.6032	99.5528	-0.00258	86.5878	94.4153	-0.01974	87.1371	95.4123	-0.0236
96.7369	99.806	-0.00147	96.7369	99.8987	-0.00116	98.6287	99.9548	-0.00072	98.6819	99.5526	-0.00258	86.633	94.409	-0.01959	87.2002	95.4126	-0.02338
96.8195	99.8059	-0.00147	96.8195	99.8984	-0.00116	98.7078	99.9548	-0.00072	98.7501	99.5524	-0.00257	86.6795	94.4033	-0.01944	87.2788	95.4129	-0.02319
96.9283	99.8059	-0.00147	96.9283	99.8981	-0.00116	98.8035	99.9547	-0.00072	98.8191	99.5521	-0.00257	86.7351	94.3982	-0.01929	87.3628	95.413	-0.023
97.032	99.8058	-0.00147	97.032	99.8979	-0.00116	98.9124	99.9546	-0.00072	98.9043	99.5519	-0.00257	86.8034	94.3938	-0.01916	87.435	95.4129	-0.02284
97.1126	99.8057	-0.00147	97.1126	99.8976	-0.00116	99.0171	99.9546	-0.00072	99.0048	99.5517	-0.00257	86.8707	94.3897	-0.01903	87.4937	95.4125	-0.02269
97.1833	99.8056	-0.00147	97.1833	99.8974	-0.00116	99.1202	99.9545	-0.00072	99.1022	99.5515	-0.00257	86.9376	94.3858	-0.0189	87.5508	95.4113	-0.02255
97.2726	99.8055	-0.00147	97.2726	99.8971	-0.00116	99.2103	99.9544	-0.00072	99.1865	99.5512	-0.00257	87.005	94.3817	-0.01879	87.6117	95.4094	-0.02242
97.3718	99.8054	-0.00147	97.3718	99.8968	-0.00116	99.2917	99.9544	-0.00072	99.2618	99.551	-0.00257	87.0746	94.3777	-0.01868	87.6832	95.4067	-0.0223
97.4692	99.8053	-0.00147	97.4692	99.8966	-0.00116	99.365	99.9543	-0.00072	99.3464	99.5507	-0.00257	87.1377	94.3737	-0.01857	87.7441	95.4032	-0.02219
97.5519	99.8053	-0.00147	97.5519	99.8963	-0.00116	99.4314	99.9543	-0.00072	99.4397	99.5505	-0.00257	87.1933	94.3698	-0.01846	87.7926	95.399	-0.02207
97.6359	99.8052	-0.00147	97.6359	99.8961	-0.00116	99.4979	99.9542	-0.00072	99.532	99.5503	-0.00257	87.2471	94.3661	-0.01836	87.8437	95.3942	-0.02196
97.7252	99.8051	-0.00147	97.7252	99.8958	-0.00116	99.5668	99.9541	-0.00072	99.611	99.55	-0.00257	87.31	94.3623	-0.01825	87.9102	95.3889	-0.02184
97.8241	99.805	-0.00147	97.8241	99.8955	-0.00116	99.6423	99.9541	-0.00072	99.6767	99.5498	-0.00257	87.3915	94.3587	-0.01814	87.9898	95.3833	-0.02172
97.927	99.8049	-0.00147	97.927	99.8953	-0.00116	99.7279	99.954	-0.00072	99.738	99.5496	-0.00257	87.4778	94.3553	-0.01803	88.0659	95.3773	-0.0216
98.0373	99.8048	-0.00147	98.0373	99.895	-0.00116	99.8223	99.954	-0.00072	99.8011	99.5494	-0.00258	87.5473	94.3523	-0.01793	88.1272	95.3712	-0.02146
98.1441	99.8047	-0.00147	98.1441	99.8948	-0.00116	99.9257	99.9539	-0.00072	99.8767	99.5492	-0.00258	87.5955	94.3498	-0.01783	88.1798	95.3649	-0.02132
98.2312	99.8046	-0.00147	98.2312	99.8945	-0.00116	100.026	99.9539	-0.00072	99.9633	99.5489	-0.00258	87.635	94.3478	-0.01773	88.2361	95.3587	-0.02117
98.2977	99.8046	-0.00147	98.2977	99.8942	-0.00116	100.112	99.9538	-0.00072	100.061	99.5487	-0.00259	87.687	94.3461	-0.01764	88.2998	95.3526	-0.02101
98.3571	99.8045	-0.00147	98.3571	99.894	-0.00116	100.179	99.9537	-0.00072	100.162	99.5485	-0.00259	87.7613	94.3445	-0.01756	88.3741	95.3466	-0.02084
98.4309	99.8044	-0.00147	98.4309	99.8937	-0.00116	100.24	99.9537	-0.00072	100.252	99.5483	-0.00259	87.8436	94.3428	-0.01748	88.4534	95.3406	-0.02065
98.5178	99.8043	-0.00147	98.5178	99.8934	-0.00116	100.31	99.9536	-0.00072	100.329	99.5481	-0.0026	87.9171	94.3407	-0.01741	88.5276	95.3347	-0.02046
98.6026	99.8042	-0.00147	98.6026	99.8932	-0.00116	100.402	99.9536	-0.00072	100.404	99.5479	-0.0026	87.961	94.3384	-0.01734	88.5861	95.3288	-0.02026
98.6851	99.8041	-0.00147	98.6851	99.8929	-0.00116	100.509	99.9535	-0.00072	100.485	99.5477	-0.00261	87.9835	94.3358	-0.01727	88.622	95.323	-0.02005
98.7639	99.804	-0.00147	98.7639	99.8927	-0.00116	100.603	99.9534	-0.00072	100.569	99.5475	-0.00261	88.0108	94.3326	-0.01721	88.6516	95.3173	-0.01983
98.8466	99.804	-0.00147	98.8466	99.8924	-0.00116	100.682	99.9534	-0.00072	100.652	99.5473	-0.00262	88.0628	94.3289	-0.01714	88.6961	95.3118	-0.0196
98.9384	99.8039	-0.00147	98.9384	99.8921	-0.00116	100.757	99.9533	-0.00072	100.737	99.547	-0.00262	88.1491	94.3245	-0.01706	88.7627	95.3064	-0.01936
99.0314	99.8038	-0.00147	99.0314	99.8919	-0.00116	100.849	99.9532	-0.00072	100.827	99.5468	-0.00263	88.2457	94.3194	-0.01697	88.8455	95.3011	-0.01911
99.1274	99.8037	-0.00147	99.1274	99.8916	-0.00116	100.955	99.9532	-0.00072	100.931	99.5465	-0.00263	88.3274	94.3139	-0.01688	88.9307	95.2959	-0.01885
99.2188	99.8036	-0.00147	99.2188	99.8914	-0.00116	101.061	99.9531	-0.00072	101.038	99.5463	-0.00264	88.3863	94.3082	-0.01677	89.0055	95.2908	-0.01858
99.3097	99.8035	-0.00147	99.3097	99.8911	-0.00116	101.153	99.9531	-0.00072	101.135	99.5461	-0.00264	88.4373	94.3026	-0.01665	89.0704	95.286	-0.0183
99.4003	99.8034	-0.00147	99.4003	99.8908	-0.00116	101.221	99.953	-0.00072	101.216	99.5458	-0.00265	88.4843	94.2972	-0.01652	89.1232	95.2817	-0.01802
99.5	99.8033	-0.00147	99.5	99.8906	-0.00116	101.278	99.953	-0.00072	101.284	99.5456	-0.00266	88.5393	94.292	-0.01639	89.1644	95.2778	-0.01774
99.604	99.8033	-0.00147	99.604	99.8903	-0.00116	101.337	99.9529	-0.00072	101.357	99.5453	-0.00266	88.6075	94.2869	-0.01625	89.2048	95.2743	-0.01747
99.7009	99.8032	-0.00147	99.7009	99.8901	-0.00116	101.406	99.9528	-0.00072	101.441	99.5451	-0.00267	88.6845	94.2821	-0.01611	89.2522	95.2712	-0.01719
99.7821	99.8031	-0.00147	99.7821	99.8898	-0.00116	101.492	99.9528	-0.00072	101.53	99.5449	-0.00267	88.7651	94.2775	-0.01598	89.3183	95.2683	-0.01693
99.8472	99.803	-0.00147	99.8472	99.8895	-0.00116	101.586	99.9527	-0.00072	101.611	99.5446	-0.00268	88.8429	94.2732	-0.01584	89.3913	95.2658	-0.01667
99.9023	99.8029	-0.00147	99.9023	99.8893	-0.00116	101.681	99.9527	-0.00072	101.675	99.5444	-0.00268	88.9155	94.2693	-0.01571	89.466	95.2636	-0.01642
99.9624	99.8028	-0.00147	99.9624	99.889	-0.00116	101.771	99.9526	-0.00072	101.737	99.5441	-0.00269	88.9879	94.2656	-0.01559	89.5311	95.2618	-0.01617
100.043	99.8027	-0.00147	100.043	99.8888	-0.00116	101.863	99.9525	-0.00072	101.819	99.5439	-0.00269	89.0517	94.262	-0.01547	89.5898	95.2602	-0.01594
100.146	99.8026	-0.00147	100.146	99.8885	-0.00116	101.948	99.9525	-0.00072	101.927	99.5436	-0.0027	89.0963	94.2582	-0.01535	89.6444	95.2589	-0.01572
100.251	99.8026	-0.00147	100.251	99.8882	-0.00116	102.03	99.9524	-0.00072	102.043	99.5434	-0.00271	89.1244	94.2541	-0.01523	89.7058	95.2578	-0.01551
100.343	99.8025	-0.00147	100.343	99.888	-0.00116	102.119	99.9523	-0.00072	102.14	99.5432	-0.00271	89.1563	94.2497	-0.01511	89.7801	95.2567	-0.01532
100.42	99.8024	-0.00147	100.42	99.8877	-0.00116	102.215	99.9523	-0.00072	102.211	99.5429	-0.00272	89.2126	94.245	-0.01498	89.8612	95.2555	-0.01513
100.505	99.8023	-0.00147	100.505	99.8875	-0.00116	102.313	99.9522	-0.00072	102.272	99.5427	-0.00272	89.2847	94.24	-0.01484	89.9293	95.2544	-0.01495
100.608	99.8022	-0.00147	100.608	99.8872	-0.00116	102.39	99.9522	-0.00072	102.354	99.5424	-0.00273	89.3614	94.2348	-0.01469	89.9816	95.2532	-0.01478
100.716	99.8021	-0.00147	100.716	99.8869	-0.00116	102.449	99.9521	-0.00072	102.455	99.5422	-0.00274	89.4241	94.2295	-0.01452	90.0288	95.2522	-0.01463
100.816	99.802	-0.00147	100.816	99.8867	-0.00116	102.514	99.952	-0.00072	102.549	99.5419	-0.00274	89.4846	94.2245	-0.01435	90.0928	95.2513	-0.01449
100.897	99.802	-0.00147	100.897	99.8864	-0.00116	102.605	99.952	-0.00072	102.617	99.5417	-0.00275	89.5489	94.22	-0.01417	90.1659	95.2505	-0.01436
100.969	99.8019	-0.00147	100.969	99.8861	-0.00116	102.714	99.9519	-0.00072	102.678	99.5415	-0.00276	89.6163	94.216	-0.01398	90.2302	95.2496	-0.01424
101.036	99.8018	-0.00147	101.036	99.8859	-0.00116	102.823	99.9519	-0.00072	102.758	99.5412	-0.00276	89.6869	94.2125	-0.01379	90.2775	95.2488	-0.01413
101.102	99.8017	-0.00147	101.102	99.8856	-0.00116	102.918	99.9518	-0.00072	102.861	99.541	-0.00277	89.7519	94.2094	-0.0136	90.3178	95.2478	-0.01403
101.176	99.8016	-0.00147	101.176	99.8854	-0.00116	103.006	99.9518	-0.00072	102.968	99.5407	-0.00278	89.8114	94.2067	-0.01342	90.3617	95.2467	-0.01394
101.263	99.8015	-0.00147	101.263	99.8851	-0.00116	103.091	99.9517	-0.00072	103.054	99.5405	-0.00278	89.8691	94.2042	-0.01324	90.4163	95.2455	-0.01386
101.361	99.8014	-0.00147	101.361	99.8848	-0.00116	103.164	99.9516	-0.00072	103.128	99.5403	-0.00279	89.9288	94.202	-0.01306	90.491	95.2443	-0.01379
101.459	99.8013	-0.00147	101.459	99.8846	-0.00116	103.211	99.9516	-0.00072	103.209	99.54	-0.0028	89.9907	94.2001	-0.01289	90.5826	95.2429	-0.01372
101.55	99.8012	-0.00147	101.55	99.8843	-0.00116	103.258	99.9515	-0.00072	103.301	99.5398	-0.0028	90.0533	94.1982	-0.01273	90.6818	95.2413	-0.01366
101.628	99.8012	-0.00147	101.628	99.8841	-0.00116	103.328	99.9514	-0.00072	103.395	99.5396	-0.00281	90.1144	94.1961	-0.01257	90.7779	95.2397	-0.0136
101.698	99.8011	-0.00147	101.698	99.8838	-0.00116	103.429	99.9514	-0.00072	103.478	99.5394	-0.00282	90.1756	94.1936	-0.01242	90.8441	95.2379	-0.01354
101.774	99.801	-0.00147	101.774	99.8835	-0.00116	103.552	99.9513	-0.00072	103.548	99.5392	-0.00283	90.2406	94.191	-0.01227	90.8856	95.2361	-0.01348
101.863	99.8009	-0.00147	101.863	99.8833	-0.00116	103.658	99.9513	-0.00072	103.612	99.5389	-0.00284	90.3101	94.1883	-0.01213	90.9167	95.2344	-0.01343
101.962	99.8008	-0.00147	101.962	99.883	-0.00116	103.743	99.9512	-0.00072	103.677	99.5387	-0.00284	90.3797	94.1859	-0.01199	90.9578	95.2329	-0.01338
102.053	99.8007	-0.00147	102.053	99.8828	-0.00116	103.812	99.9511	-0.00072	103.746	99.5385	-0.00285	90.4427	94.1837	-0.01186	91.022	95.2314	-0.01333
102.131	99.8006	-0.00147	102.131	99.8825	-0.00116	103.883	99.9511	-0.00072	103.821	99.5383	-0.00286	90.4972	94.1817	-0.01173	91.0971	95.2298	-0.01328
102.215	99.8006	-0.00147	102.215	99.8822	-0.00116	103.955	99.951	-0.00072	103.912	99.538	-0.00287	90.5475	94.1797	-0.01162	91.167	95.2279	-0.01324
102.309	99.8005	-0.00147	102.309	99.882	-0.00116	104.034	99.951	-0.00072	104.014	99.5378	-0.00288	90.6031	94.1779	-0.01152	91.2221	95.2255	-0.01319
102.408	99.8004	-0.00147	102.408	99.8817	-0.00116	104.113	99.9509	-0.00072	104.122	99.5376	-0.00289	90.668	94.1763	-0.01144	91.2702	95.2229	-0.01315
102.491	99.8003	-0.00147	102.491	99.8815	-0.00116	104.194	99.9509	-0.00072	104.218	99.5373	-0.0029	90.7466	94.1749	-0.01139	91.3282	95.22	-0.0131
102.555	99.8002	-0.00147	102.555	99.8812	-0.00116	104.282	99.9508	-0.00072	104.297	99.5371	-0.00291	90.8205	94.1738	-0.01135	91.3955	95.2172	-0.01305
102.615	99.8001	-0.00147	102.615	99.8809	-0.00116	104.375	99.9507	-0.00072	104.369	99.5369	-0.00292	90.882	94.1726	-0.01134	91.4664	95.2145	-0.01301
102.691	99.8	-0.00147	102.691	99.8807	-0.00116	104.467	99.9507	-0.00072	104.436	99.5367	-0.00293	90.9329	94.1713	-0.01135	91.5394	95.2119	-0.01297
102.789	99.7999	-0.00147	102.789	99.8804	-0.00116	104.557	99.9506	-0.00072	104.503	99.5365	-0.00294	90.9778	94.1696	-0.01138	91.6053	95.2094	-0.01294
102.902	99.7999	-0.00147	102.902	99.8802	-0.00116	104.64	99.9505	-0.00072	104.574	99.5363	-0.00295	91.0236	94.1677	-0.01143	91.6547	95.207	-0.0129
103.016	99.7998	-0.00147	103.016	99.8799	-0.00116	104.726	99.9505	-0.00072	104.655	99.5362	-0.00296	91.0786	94.1656	-0.01149	91.6915	95.2049	-0.01288
103.111	99.7997	-0.00147	103.111	99.8796	-0.00116	104.806	99.9504	-0.00072	104.756	99.536	-0.00297	91.1523	94.1634	-0.01157	91.7436	95.203	-0.01286
103.177	99.7996	-0.00147	103.177	99.8794	-0.00116	104.878	99.9504	-0.00072	104.866	99.5358	-0.00298	91.2391	94.1611	-0.01165	91.8249	95.2013	-0.01284
103.227	99.7995	-0.00147	103.227	99.8791	-0.00116	104.939	99.9503	-0.00072	104.971	99.5356	-0.00299	91.3293	94.1587	-0.01173	91.9264	95.1998	-0.01284
103.286	99.7994	-0.00147	103.286	99.8788	-0.00116	105.005	99.9502	-0.00072	105.056	99.5354	-0.003	91.4013	94.1563	-0.01181	92.0145	95.1987	-0.01284
103.373	99.7993	-0.00147	103.373	99.8786	-0.00116	105.087	99.9502	-0.00072	105.13	99.5352	-0.00302	91.4508	94.1538	-0.01188	92.0765	95.1976	-0.01284
103.481	99.7993	-0.00147	103.481	99.8783	-0.00116	105.184	99.9501	-0.00072	105.203	99.5349	-0.00303	91.4844	94.1513	-0.01195	92.1272	95.1967	-0.01286
103.585	99.7992	-0.00147	103.585	99.8781	-0.00116	105.291	99.9501	-0.00072	105.28	99.5347	-0.00304	91.5223	94.1486	-0.01202	92.1933	95.1958	-0.01288
103.676	99.7991	-0.00147	103.676	99.8778	-0.00116	105.392	99.95	-0.00072	105.361	99.5344	-0.00305	91.5765	94.1459	-0.01208	92.2667	95.1949	-0.01291
103.754	99.799	-0.00147	103.754	99.8775	-0.00116	105.482	99.9499	-0.00072	105.44	99.5342	-0.00307	91.6568	94.1432	-0.01214	92.3335	95.1939	-0.01294
103.834	99.7989	-0.00147	103.834	99.8773	-0.00116	105.565	99.9499	-0.00072	105.523	99.5339	-0.00308	91.7378	94.1406	-0.0122	92.3876	95.193	-0.01298
103.916	99.7988	-0.00147	103.916	99.877	-0.00116	105.645	99.9498	-0.00072	105.612	99.5337	-0.00309	91.7983	94.138	-0.01224	92.4378	95.1925	-0.01303
104.001	99.7987	-0.00147	104.001	99.8768	-0.00116	105.723	99.9498	-0.00072	105.698	99.5334	-0.00311	91.8387	94.1353	-0.01229	92.4835	95.1922	-0.01309
104.084	99.7986	-0.00147	104.084	99.8765	-0.00116	105.799	99.9497	-0.00072	105.771	99.5331	-0.00312	91.8834	94.1325	-0.01233	92.5368	95.1921	-0.01316
104.173	99.7986	-0.00147	104.173	99.8762	-0.00116	105.875	99.9496	-0.00072	105.833	99.5329	-0.00314	91.9488	94.1295	-0.01236	92.6018	95.1919	-0.01323
104.273	99.7985	-0.00147	104.273	99.876	-0.00116	105.953	99.9496	-0.00072	105.903	99.5326	-0.00315	92.0363	94.1262	-0.01237	92.6817	95.1915	-0.01332
104.372	99.7984	-0.00147	104.372	99.8757	-0.00116	106.039	99.9495	-0.00072	105.984	99.5323	-0.00316	92.1269	94.1227	-0.01238	92.7727	95.1909	-0.01342
104.466	99.7983	-0.00147	104.466	99.8755	-0.00116	106.135	99.9495	-0.00072	106.081	99.5321	-0.00318	92.2105	94.1189	-0.01237	92.8531	95.19	-0.01352
104.547	99.7982	-0.00147	104.547	99.8752	-0.00116	106.234	99.9494	-0.00072	106.181	99.5318	-0.00319	92.2828	94.1148	-0.01234	92.9103	95.189	-0.01363
104.613	99.7981	-0.00147	104.613	99.8749	-0.00116	106.325	99.9493	-0.00072	106.272	99.5316	-0.00321	92.3414	94.1105	-0.0123	92.9512	95.1877	-0.01375
104.669	99.798	-0.00147	104.669	99.8747	-0.00116	106.391	99.9493	-0.00072	106.357	99.5313	-0.00322	92.3961	94.1061	-0.01223	92.9915	95.1861	-0.01387
104.727	99.798	-0.00147	104.727	99.8744	-0.00116	106.449	99.9492	-0.00072	106.437	99.531	-0.00324	92.4681	94.1017	-0.01215	93.0355	95.1842	-0.01398
104.805	99.7979	-0.00147	104.805	99.8742	-0.00116	106.515	99.9492	-0.00072	106.523	99.5308	-0.00325	92.5484	94.0973	-0.01205	93.0839	95.182	-0.0141
104.914	99.7978	-0.00147	104.914	99.8739	-0.00116	106.61	99.9491	-0.00072	106.62	99.5305	-0.00327	92.621	94.093	-0.01193	93.1397	95.1796	-0.01421
105.037	99.7977	-0.00147	105.037	99.8736	-0.00116	106.73	99.949	-0.00072	106.722	99.5302	-0.00328	92.6749	94.0888	-0.0118	93.2019	95.177	-0.01432
105.14	99.7976	-0.00147	105.14	99.8734	-0.00116	106.843	99.949	-0.00072	106.819	99.5299	-0.0033	92.72	94.085	-0.01165	93.2693	95.1743	-0.01443
105.209	99.7975	-0.00147	105.209	99.8731	-0.00116	106.93	99.9489	-0.00072	106.907	99.5297	-0.00331	92.7769	94.0813	-0.0115	93.3393	95.1715	-0.01452
105.267	99.7974	-0.00147	105.267	99.8728	-0.00116	106.978	99.9489	-0.00072	106.984	99.5294	-0.00333	92.8478	94.0779	-0.01133	93.4106	95.1687	-0.01461
105.337	99.7973	-0.00147	105.337	99.8726	-0.00116	107.001	99.9488	-0.00072	107.053	99.5291	-0.00334	92.9164	94.0743	-0.01115	93.4784	95.1657	-0.0147
105.417	99.7973	-0.00147	105.417	99.8723	-0.00116	107.039	99.9487	-0.00072	107.121	99.5288	-0.00336	92.9749	94.0706	-0.01096	93.5454	95.1625	-0.01478
105.496	99.7972	-0.00147	105.496	99.8721	-0.00116	107.116	99.9487	-0.00072	107.19	99.5285	-0.00337	93.0255	94.0665	-0.01076	93.6058	95.1591	-0.01485
105.578	99.7971	-0.00147	105.578	99.8718	-0.00116	107.231	99.9486	-0.00072	107.267	99.5282	-0.00339	93.0805	94.062	-0.01055	93.6655	95.1553	-0.01491
105.664	99.797	-0.00147	105.664	99.8715	-0.00116	107.361	99.9486	-0.00072	107.355	99.528	-0.0034	93.1444	94.0575	-0.01032	93.7342	95.1515	-0.01497
105.753	99.7969	-0.00147	105.753	99.8713	-0.00116	107.48	99.9485	-0.00072	107.457	99.5277	-0.00342	93.2049	94.0529	-0.01007	93.8138	95.1478	-0.01501
105.846	99.7968	-0.00147	105.846	99.871	-0.00116	107.578	99.9484	-0.00072	107.564	99.5274	-0.00343	93.2629	94.0483	-0.00981	93.8797	95.144	-0.01505
105.937	99.7967	-0.00147	105.937	99.8708	-0.00116	107.672	99.9484	-0.00072	107.658	99.5271	-0.00345	93.3153	94.0437	-0.00954	93.9307	95.1404	-0.01508
106.039	99.7966	-0.00147	106.039	99.8705	-0.00116	107.758	99.9483	-0.00072	107.736	99.5268	-0.00347	93.3703	94.0392	-0.00925	93.9809	95.1366	-0.01511
106.153	99.7965	-0.00147	106.153	99.8702	-0.00116	107.836	99.9483	-0.00072	107.798	99.5265	-0.00348	93.4292	94.035	-0.00894	94.0515	95.1325	-0.01512
106.261	99.7965	-0.00147	106.261	99.87	-0.00116	107.907	99.9482	-0.00072	107.856	99.5262	-0.0035	93.4933	94.0315	-0.00864	94.1348	95.1282	-0.01513
106.349	99.7964	-0.00147	106.349	99.8697	-0.00116	107.978	99.9481	-0.00072	107.929	99.5259	-0.00352	93.5605	94.0289	-0.00832	94.2051	95.1237	-0.01513
106.416	99.7963	-0.00147	106.416	99.8695	-0.00116	108.064	99.9481	-0.00072	108.02	99.5256	-0.00353	93.6365	94.0273	-0.00802	94.2487	95.1191	-0.01511
106.478	99.7962	-0.00147	106.478	99.8692	-0.00116	108.158	99.948	-0.00072	108.124	99.5253	-0.00355	93.7128	94.0267	-0.00771	94.2846	95.1145	-0.01509
106.539	99.7961	-0.00147	106.539	99.8689	-0.00116	108.246	99.948	-0.00072	108.221	99.525	-0.00356	93.778	94.0267	-0.00742	94.3372	95.1099	-0.01505
106.611	99.796	-0.00147	106.611	99.8687	-0.00116	108.322	99.9479	-0.00072	108.298	99.5247	-0.00358	93.8355	94.027	-0.00714	94.4095	95.1053	-0.01501
106.696	99.7959	-0.00147	106.696	99.8684	-0.00116	108.388	99.9478	-0.00072	108.361	99.5244	-0.0036	93.8899	94.0277	-0.00687	94.4821	95.1004	-0.01495
106.792	99.7959	-0.00147	106.792	99.8682	-0.00116	108.456	99.9478	-0.00072	108.438	99.5241	-0.00361	93.9473	94.0286	-0.00661	94.5487	95.0954	-0.01488
106.898	99.7958	-0.00147	106.898	99.8679	-0.00116	108.527	99.9477	-0.00072	108.544	99.5238	-0.00363	94.0067	94.0298	-0.00637	94.6139	95.0901	-0.0148
107.006	99.7957	-0.00147	107.006	99.8676	-0.00116	108.605	99.9477	-0.00072	108.661	99.5235	-0.00365	94.071	94.0312	-0.00615	94.6878	95.085	-0.01471
107.111	99.7956	-0.00147	107.111	99.8674	-0.00116	108.675	99.9476	-0.00072	108.762	99.5232	-0.00366	94.1446	94.0326	-0.00595	94.7659	95.08	-0.0146
107.199	99.7955	-0.00147	107.199	99.8671	-0.00116	108.75	99.9475	-0.00072	108.834	99.5228	-0.00368	94.2306	94.034	-0.00577	94.8339	95.0754	-0.01449
107.265	99.7954	-0.00147	107.265	99.8668	-0.00116	108.838	99.9475	-0.00072	108.895	99.5225	-0.0037	94.3143	94.0352	-0.0056	94.8817	95.0713	-0.01436
107.317	99.7953	-0.00147	107.317	99.8666	-0.00116	108.942	99.9474	-0.00072	108.967	99.5222	-0.00371	94.3839	94.0362	-0.00545	94.9164	95.0674	-0.01423
107.374	99.7952	-0.00147	107.374	99.8663	-0.00116	109.056	99.9474	-0.00072	109.052	99.5219	-0.00373	94.4328	94.037	-0.00531	94.9505	95.0637	-0.01409
107.457	99.7952	-0.00147	107.457	99.8661	-0.00116	109.158	99.9473	-0.00072	109.143	99.5216	-0.00374	94.4734	94.0376	-0.00519	94.9995	95.0601	-0.01395
107.558	99.7951	-0.00147	107.558	99.8658	-0.00116	109.241	99.9472	-0.00072	109.231	99.5213	-0.00376	94.5181	94.0381	-0.00509	95.0769	95.0567	-0.0138
107.666	99.795	-0.00147	107.666	99.8655	-0.00116	109.317	99.9472	-0.00072	109.311	99.5209	-0.00378	94.5852	94.0384	-0.005	95.1787	95.0536	-0.01365
107.767	99.7949	-0.00147	107.767	99.8653	-0.00116	109.402	99.9471	-0.00072	109.383	99.5206	-0.00379	94.6709	94.0384	-0.00493	95.282	95.0507	-0.01349
107.857	99.7948	-0.00147	107.857	99.865	-0.00116	109.5	99.9471	-0.00072	109.459	99.5203	-0.00381	94.7658	94.0381	-0.00487	95.3644	95.0482	-0.01333
107.945	99.7947	-0.00147	107.945	99.8648	-0.00116	109.599	99.947	-0.00072	109.546	99.5199	-0.00383	94.847	94.0376	-0.00482	95.4164	95.046	-0.01317
108.039	99.7946	-0.00147	108.039	99.8645	-0.00116	109.689	99.9469	-0.00072	109.647	99.5196	-0.00384	94.8994	94.0369	-0.00479	95.4523	95.0441	-0.013
108.137	99.7946	-0.00147	108.137	99.8642	-0.00116	109.762	99.9469	-0.00072	109.758	99.5192	-0.00386	94.9394	94.036	-0.00476	95.4907	95.0424	-0.01283
108.231	99.7945	-0.00147	108.231	99.864	-0.00116	109.83	99.9468	-0.00072	109.857	99.5189	-0.00387	94.9907	94.0349	-0.00474	95.5423	95.041	-0.01266
108.312	99.7944	-0.00147	108.312	99.8637	-0.00116	109.907	99.9468	-0.00072	109.941	99.5186	-0.00389	95.0528	94.0336	-0.00472	95.5975	95.04	-0.01248
108.392	99.7943	-0.00147	108.392	99.8635	-0.00116	109.997	99.9467	-0.00072	110.023	99.5182	-0.00391	95.1254	94.0322	-0.00471	95.6549	95.0394	-0.01231
108.469	99.7942	-0.00147	108.469	99.8632	-0.00116	110.089	99.9466	-0.00072	110.102	99.5178	-0.00392	95.2011	94.0309	-0.00471	95.7106	95.0392	-0.01213
108.555	99.7941	-0.00147	108.555	99.8629	-0.00116	110.174	99.9466	-0.00072	110.183	99.5175	-0.00394	95.2728	94.0296	-0.0047	95.7696	95.0393	-0.01196
108.649	99.794	-0.00147	108.649	99.8627	-0.00116	110.254	99.9465	-0.00072	110.263	99.5171	-0.00395	95.3281	94.028	-0.0047	95.829	95.0396	-0.01179
108.749	99.7939	-0.00147	108.749	99.8624	-0.00116	110.335	99.9465	-0.00072	110.34	99.5168	-0.00397	95.3719	94.0261	-0.0047	95.9047	95.0399	-0.01162
108.852	99.7939	-0.00147	108.852	99.8622	-0.00116	110.421	99.9464	-0.00072	110.423	99.5164	-0.00399	95.4184	94.0237	-0.0047	95.9889	95.0401	-0.01145
108.945	99.7938	-0.00147	108.945	99.8619	-0.00116	110.503	99.9463	-0.00072	110.511	99.5161	-0.004	95.4809	94.021	-0.00469	96.0776	95.0401	-0.01129
109.025	99.7937	-0.00147	109.025	99.8616	-0.00116	110.574	99.9463	-0.00072	110.6	99.5157	-0.00402	95.5597	94.0182	-0.00468	96.1443	95.0399	-0.01112
109.094	99.7936	-0.00147	109.094	99.8614	-0.00116	110.636	99.9462	-0.00072	110.677	99.5153	-0.00403	95.6272	94.0155	-0.00468	96.1902	95.0394	-0.01096
109.162	99.7935	-0.00147	109.162	99.8611	-0.00116	110.703	99.9462	-0.00072	110.757	99.515	-0.00405	95.682	94.0128	-0.00467	96.2216	95.0388	-0.01079
109.235	99.7934	-0.00147	109.235	99.8609	-0.00116	110.782	99.9461	-0.00072	110.844	99.5146	-0.00406	95.7375	94.01	-0.00466	96.2597	95.0379	-0.01062
109.318	99.7933	-0.00147	109.318	99.8606	-0.00116	110.873	99.946	-0.00072	110.948	99.5142	-0.00408	95.8103	94.0068	-0.00465	96.3105	95.0367	-0.01046
109.41	99.7933	-0.00147	109.41	99.8603	-0.00116	110.972	99.946	-0.00072	111.058	99.5138	-0.00409	95.8875	94.0036	-0.00464	96.3742	95.0354	-0.01028
109.507	99.7932	-0.00147	109.507	99.8601	-0.00116	111.079	99.9459	-0.00072	111.158	99.5135	-0.00411	95.958	94.0005	-0.00463	96.4439	95.034	-0.01011
109.608	99.7931	-0.00147	109.608	99.8598	-0.00116	111.179	99.9459	-0.00072	111.242	99.5131	-0.00412	96.0227	93.998	-0.00462	96.5341	95.0328	-0.00993
109.706	99.793	-0.00147	109.706	99.8595	-0.00116	111.273	99.9458	-0.00072	111.313	99.5127	-0.00413	96.092	93.9961	-0.00461	96.6407	95.0319	-0.00975
109.802	99.7929	-0.00147	109.802	99.8593	-0.00116	111.352	99.9457	-0.00072	111.372	99.5123	-0.00415	96.1699	93.9948	-0.00459	96.7416	95.0312	-0.00957
109.897	99.7928	-0.00147	109.897	99.859	-0.00116	111.422	99.9457	-0.00072	111.439	99.5119	-0.00416	96.2503	93.9939	-0.00458	96.8082	95.0307	-0.00939
109.977	99.7927	-0.00147	109.977	99.8588	-0.00116	111.496	99.9456	-0.00072	111.516	99.5116	-0.00418	96.3128	93.9933	-0.00457	96.8454	95.0303	-0.00922
110.05	99.7926	-0.00147	110.05	99.8585	-0.00116	111.58	99.9455	-0.00072	111.601	99.5112	-0.00419	96.3547	93.9926	-0.00456	96.8807	95.0301	-0.00905
110.121	99.7926	-0.00147	110.121	99.8582	-0.00116	111.666	99.9455	-0.00072	111.677	99.5108	-0.0042	96.3844	93.9918	-0.00454	96.9415	95.0298	-0.00888
110.208	99.7925	-0.00147	110.208	99.858	-0.00116	111.751	99.9454	-0.00072	111.746	99.5105	-0.00422	96.4193	93.9911	-0.00453	97.0242	95.0294	-0.00871
110.309	99.7924	-0.00147	110.309	99.8577	-0.00116	111.824	99.9454	-0.00072	111.816	99.5101	-0.00423	96.4737	93.9905	-0.00451	97.102	95.0288	-0.00856
110.41	99.7923	-0.00147	110.41	99.8575	-0.00116	111.887	99.9453	-0.00072	111.901	99.5097	-0.00424	96.5362	93.9902	-0.0045	97.1681	95.028	-0.0084
110.511	99.7922	-0.00147	110.511	99.8572	-0.00116	111.955	99.9453	-0.00072	111.995	99.5093	-0.00425	96.5992	93.9899	-0.00448	97.2204	95.0271	-0.00825
110.615	99.7921	-0.00147	110.615	99.8569	-0.00116	112.037	99.9452	-0.00072	112.076	99.5089	-0.00427	96.6628	93.9895	-0.00447	97.2659	95.0261	-0.0081
110.72	99.792	-0.00147	110.72	99.8567	-0.00116	112.129	99.9451	-0.00072	112.135	99.5085	-0.00428	96.7375	93.9889	-0.00445	97.3122	95.025	-0.00796
110.808	99.7919	-0.00147	110.808	99.8564	-0.00116	112.228	99.9451	-0.00072	112.194	99.5081	-0.00429	96.8215	93.9882	-0.00445	97.3623	95.0236	-0.00781
110.881	99.7918	-0.00147	110.881	99.8562	-0.00116	112.319	99.945	-0.00072	112.274	99.5077	-0.0043	96.8992	93.9874	-0.00444	97.4243	95.022	-0.00768
110.95	99.7918	-0.00147	110.95	99.8559	-0.00116	112.404	99.945	-0.00072	112.375	99.5073	-0.00431	96.9636	93.9867	-0.00444	97.4967	95.0199	-0.00754
111.027	99.7917	-0.00147	111.027	99.8556	-0.00116	112.489	99.9449	-0.00072	112.483	99.5069	-0.00432	97.0192	93.9861	-0.00445	97.5633	95.0176	-0.00741
111.113	99.7916	-0.00147	111.113	99.8554	-0.00116	112.572	99.9448	-0.00072	112.582	99.5065	-0.00433	97.0841	93.9857	-0.00446	97.6244	95.0153	-0.00728
111.197	99.7915	-0.00147	111.197	99.8551	-0.00116	112.648	99.9448	-0.00072	112.673	99.5061	-0.00434	97.1523	93.9853	-0.00448	97.6816	95.0132	-0.00715
111.271	99.7914	-0.00147	111.271	99.8549	-0.00116	112.717	99.9447	-0.00072	112.767	99.5057	-0.00435	97.2194	93.985	-0.00451	97.7376	95.0113	-0.00703
111.345	99.7913	-0.00147	111.345	99.8546	-0.00116	112.789	99.9446	-0.00072	112.869	99.5053	-0.00436	97.2768	93.9848	-0.00454	97.7951	95.0093	-0.0069
111.422	99.7912	-0.00147	111.422	99.8543	-0.00116	112.873	99.9446	-0.00072	112.962	99.5049	-0.00437	97.3311	93.9847	-0.00458	97.8499	95.0073	-0.00679
111.507	99.7912	-0.00147	111.507	99.8541	-0.00116	112.97	99.9445	-0.00072	113.04	99.5045	-0.00438	97.3967	93.9845	-0.00463	97.9062	95.0053	-0.00668
111.59	99.7911	-0.00147	111.59	99.8538	-0.00116	113.061	99.9445	-0.00072	113.101	99.5041	-0.00439	97.4737	93.9842	-0.00469	97.9654	95.0034	-0.00657
111.671	99.791	-0.00147	111.671	99.8536	-0.00116	113.134	99.9444	-0.00072	113.165	99.5037	-0.0044	97.5536	93.9839	-0.00476	98.0296	95.0019	-0.00647
111.753	99.7909	-0.00147	111.753	99.8533	-0.00116	113.194	99.9444	-0.00072	113.24	99.5033	-0.0044	97.6264	93.9837	-0.00483	98.0993	95.0007	-0.00638
111.84	99.7908	-0.00147	111.84	99.853	-0.00116	113.258	99.9443	-0.00072	113.336	99.5029	-0.00441	97.6799	93.9838	-0.00492	98.1796	94.9995	-0.00629
111.937	99.7907	-0.00147	111.937	99.8528	-0.00116	113.343	99.9442	-0.00072	113.439	99.5025	-0.00442	97.7117	93.9841	-0.00502	98.2592	94.9982	-0.00621
112.029	99.7906	-0.00147	112.029	99.8525	-0.00116	113.448	99.9442	-0.00072	113.538	99.5021	-0.00442	97.7454	93.9843	-0.00514	98.3398	94.9967	-0.00614
112.111	99.7905	-0.00147	112.111	99.8522	-0.00116	113.558	99.9441	-0.00072	113.62	99.5017	-0.00443	97.7987	93.9844	-0.00526	98.4186	94.9949	-0.00607
112.187	99.7905	-0.00147	112.187	99.852	-0.00116	113.654	99.9441	-0.00072	113.689	99.5013	-0.00444	97.8787	93.9842	-0.0054	98.4852	94.993	-0.00601
112.275	99.7904	-0.00147	112.275	99.8517	-0.00116	113.735	99.944	-0.00072	113.763	99.5008	-0.00444	97.969	93.9836	-0.00554	98.5402	94.9912	-0.00596
112.377	99.7903	-0.00147	112.377	99.8515	-0.00116	113.806	99.9439	-0.00072	113.848	99.5004	-0.00445	98.0488	93.9828	-0.00569	98.5846	94.9893	-0.00592
112.488	99.7902	-0.00147	112.488	99.8512	-0.00116	113.873	99.9439	-0.00072	113.941	99.5	-0.00445	98.1065	93.9817	-0.00584	98.6294	94.9874	-0.00587
112.599	99.7901	-0.00147	112.599	99.8509	-0.00116	113.945	99.9438	-0.00072	114.031	99.4996	-0.00446	98.1541	93.9804	-0.00599	98.6844	94.9856	-0.00584
112.698	99.79	-0.00147	112.698	99.8507	-0.00116	114.02	99.9437	-0.00072	114.113	99.4992	-0.00446	98.2018	93.9786	-0.00614	98.7487	94.9838	-0.0058
112.781	99.7899	-0.00147	112.781	99.8504	-0.00116	114.104	99.9437	-0.00072	114.186	99.4988	-0.00447	98.2558	93.9763	-0.00628	98.815	94.9824	-0.00578
112.85	99.7899	-0.00147	112.85	99.8502	-0.00116	114.197	99.9436	-0.00072	114.259	99.4984	-0.00447	98.322	93.9736	-0.00642	98.8762	94.9813	-0.00575
112.911	99.7898	-0.00147	112.911	99.8499	-0.00116	114.298	99.9436	-0.00072	114.33	99.498	-0.00448	98.4001	93.9709	-0.00654	98.9325	94.9806	-0.00573
112.976	99.7897	-0.00147	112.976	99.8496	-0.00116	114.398	99.9435	-0.00072	114.405	99.4976	-0.00448	98.4784	93.9684	-0.00664	98.9947	94.9804	-0.00572
113.05	99.7896	-0.00147	113.05	99.8494	-0.00116	114.488	99.9434	-0.00072	114.487	99.4972	-0.00448	98.5466	93.9661	-0.00674	99.0567	94.9804	-0.00572
113.127	99.7895	-0.00147	113.127	99.8491	-0.00116	114.571	99.9434	-0.00072	114.578	99.4968	-0.00448	98.598	93.9641	-0.00682	99.113	94.9805	-0.00571
113.201	99.7894	-0.00147	113.201	99.8489	-0.00116	114.647	99.9433	-0.00072	114.665	99.4964	-0.00449	98.6396	93.9622	-0.00688	99.1661	94.9806	-0.00572
113.282	99.7893	-0.00147	113.282	99.8486	-0.00116	114.724	99.9433	-0.00072	114.751	99.4959	-0.00449	98.6819	93.9604	-0.00693	99.2272	94.9809	-0.00573
113.375	99.7892	-0.00147	113.375	99.8483	-0.00116	114.81	99.9432	-0.00072	114.831	99.4955	-0.00449	98.7395	93.9583	-0.00697	99.3101	94.9812	-0.00575
113.469	99.7892	-0.00147	113.469	99.8481	-0.00116	114.904	99.9432	-0.00072	114.919	99.4951	-0.00449	98.811	93.9561	-0.00698	99.4013	94.9815	-0.00576
113.562	99.7891	-0.00147	113.562	99.8478	-0.00116	115.001	99.9431	-0.00072	115.011	99.4947	-0.00449	98.889	93.9537	-0.00698	99.4805	94.9819	-0.00578
113.648	99.789	-0.00147	113.648	99.8476	-0.00116	115.089	99.943	-0.00072	115.102	99.4943	-0.00449	98.9596	93.9513	-0.00696	99.5356	94.9821	-0.0058
113.732	99.7889	-0.00147	113.732	99.8473	-0.00116	115.164	99.943	-0.00072	115.184	99.4939	-0.00449	99.0146	93.9488	-0.00692	99.58	94.9822	-0.00583
113.813	99.7888	-0.00147	113.813	99.847	-0.00116	115.233	99.9429	-0.00072	115.255	99.4935	-0.00449	99.073	93.946	-0.00686	99.6415	94.9823	-0.00585
113.891	99.7887	-0.00147	113.891	99.8468	-0.00116	115.31	99.9429	-0.00072	115.326	99.4931	-0.00449	99.1513	93.9429	-0.00678	99.7151	94.9824	-0.00587
113.969	99.7886	-0.00147	113.969	99.8465	-0.00116	115.392	99.9428	-0.00072	115.406	99.4926	-0.00449	99.2436	93.9394	-0.00668	99.7827	94.9825	-0.00589
114.043	99.7885	-0.00147	114.043	99.8463	-0.00116	115.467	99.9427	-0.00072	115.503	99.4922	-0.00449	99.3265	93.9358	-0.00656	99.8423	94.9826	-0.00591
114.12	99.7885	-0.00147	114.12	99.846	-0.00116	115.539	99.9427	-0.00072	115.607	99.4918	-0.00449	99.3865	93.9323	-0.00643	99.8975	94.9825	-0.00593
114.209	99.7884	-0.00147	114.209	99.8457	-0.00116	115.616	99.9426	-0.00072	115.707	99.4914	-0.00449	99.4312	93.9291	-0.00628	99.9566	94.9822	-0.00595
114.307	99.7883	-0.00147	114.307	99.8455	-0.00116	115.704	99.9425	-0.00072	115.792	99.4909	-0.00449	99.4862	93.9265	-0.00612	100.017	94.9817	-0.00596
114.401	99.7882	-0.00147	114.401	99.8452	-0.00116	115.79	99.9425	-0.00072	115.866	99.4905	-0.00449	99.5561	93.9243	-0.00595	100.074	94.9812	-0.00597
114.479	99.7881	-0.00147	114.479	99.8449	-0.00116	115.855	99.9424	-0.00072	115.94	99.4901	-0.00448	99.6268	93.9222	-0.00577	100.129	94.9808	-0.00598
114.545	99.788	-0.00147	114.545	99.8447	-0.00116	115.914	99.9424	-0.00072	116.012	99.4896	-0.00448	99.685	93.92	-0.00558	100.191	94.9805	-0.00599
114.612	99.7879	-0.00147	114.612	99.8444	-0.00116	115.985	99.9423	-0.00072	116.083	99.4892	-0.00448	99.7326	93.9177	-0.00538	100.259	94.9803	-0.006
114.698	99.7879	-0.00147	114.698	99.8442	-0.00116	116.084	99.9423	-0.00072	116.147	99.4888	-0.00447	99.7755	93.9154	-0.00518	100.324	94.98	-0.00601
114.787	99.7878	-0.00147	114.787	99.8439	-0.00116	116.192	99.9422	-0.00072	116.211	99.4884	-0.00447	99.8344	93.9132	-0.00498	100.382	94.9797	-0.00601
114.875	99.7877	-0.00147	114.875	99.8436	-0.00116	116.292	99.9421	-0.00072	116.295	99.488	-0.00446	99.9087	93.9109	-0.00477	100.444	94.9793	-0.00602
114.962	99.7876	-0.00147	114.962	99.8434	-0.00116	116.38	99.9421	-0.00072	116.397	99.4876	-0.00446	99.9912	93.9086	-0.00456	100.511	94.9789	-0.00602
115.052	99.7875	-0.00147	115.052	99.8431	-0.00116	116.458	99.942	-0.00072	116.505	99.4872	-0.00445	100.071	93.9063	-0.00435	100.58	94.9784	-0.00603
115.145	99.7874	-0.00147	115.145	99.8429	-0.00116	116.528	99.942	-0.00072	116.609	99.4868	-0.00445	100.132	93.9045	-0.00413	100.646	94.9778	-0.00603
115.237	99.7873	-0.00147	115.237	99.8426	-0.00116	116.594	99.9419	-0.00072	116.698	99.4864	-0.00444	100.165	93.9031	-0.00391	100.71	94.9771	-0.00604
115.328	99.7872	-0.00147	115.328	99.8423	-0.00116	116.668	99.9418	-0.00072	116.777	99.4861	-0.00444	100.193	93.9022	-0.00369	100.773	94.9764	-0.00604
115.418	99.7871	-0.00147	115.418	99.8421	-0.00116	116.752	99.9418	-0.00072	116.851	99.4857	-0.00443	100.24	93.9017	-0.00347	100.839	94.9755	-0.00605
115.501	99.7871	-0.00147	115.501	99.8418	-0.00116	116.842	99.9417	-0.00072	116.934	99.4853	-0.00442	100.313	93.9014	-0.00326	100.906	94.9746	-0.00606
115.575	99.787	-0.00147	115.575	99.8416	-0.00116	116.93	99.9416	-0.00072	117.025	99.4849	-0.00442	100.399	93.9015	-0.00305	100.971	94.9737	-0.00607
115.643	99.7869	-0.00147	115.643	99.8413	-0.00116	117.017	99.9416	-0.00072	117.121	99.4846	-0.00441	100.489	93.9019	-0.00285	101.035	94.9726	-0.00609
115.714	99.7868	-0.00147	115.714	99.841	-0.00116	117.101	99.9415	-0.00072	117.215	99.4842	-0.0044	100.568	93.9027	-0.00265	101.1	94.9713	-0.0061
115.793	99.7867	-0.00147	115.793	99.8408	-0.00116	117.187	99.9415	-0.00072	117.309	99.4838	-0.0044	100.64	93.9039	-0.00246	101.167	94.9699	-0.00611
115.879	99.7866	-0.00147	115.879	99.8405	-0.00116	117.273	99.9414	-0.00072	117.393	99.4834	-0.00439	100.704	93.9052	-0.00228	101.234	94.9684	-0.00613
115.971	99.7865	-0.00147	115.971	99.8403	-0.00116	117.355	99.9413	-0.00072	117.463	99.483	-0.00438	100.761	93.9064	-0.00212	101.302	94.9668	-0.00614
116.064	99.7865	-0.00147	116.064	99.84	-0.00116	117.435	99.9413	-0.00072	117.514	99.4826	-0.00437	100.817	93.9073	-0.00197	101.369	94.9651	-0.00616
116.15	99.7864	-0.00147	116.15	99.8397	-0.00116	117.518	99.9412	-0.00072	117.567	99.4821	-0.00436	100.876	93.9083	-0.00183	101.427	94.9631	-0.00617
116.228	99.7863	-0.00147	116.228	99.8395	-0.00116	117.602	99.9412	-0.00072	117.641	99.4817	-0.00435	100.938	93.9097	-0.0017	101.477	94.9609	-0.00618
116.308	99.7862	-0.00147	116.308	99.8392	-0.00116	117.69	99.9411	-0.00072	117.752	99.4813	-0.00434	100.997	93.9115	-0.00158	101.528	94.9585	-0.00618
116.394	99.7861	-0.00147	116.394	99.839	-0.00116	117.769	99.9411	-0.00072	117.869	99.4808	-0.00433	101.055	93.9136	-0.00148	101.582	94.9561	-0.00618
116.485	99.786	-0.00147	116.485	99.8387	-0.00116	117.836	99.941	-0.00072	117.982	99.4804	-0.00432	101.116	93.9159	-0.00139	101.643	94.9537	-0.00617
116.576	99.7859	-0.00147	116.576	99.8384	-0.00116	117.902	99.9409	-0.00072	118.073	99.48	-0.00431	101.18	93.9181	-0.00132	101.708	94.9515	-0.00615
116.662	99.7858	-0.00147	116.662	99.8382	-0.00116	117.979	99.9409	-0.00072	118.139	99.4796	-0.0043	101.25	93.9202	-0.00127	101.767	94.9494	-0.00613
116.745	99.7858	-0.00147	116.745	99.8379	-0.00116	118.073	99.9408	-0.00072	118.195	99.4792	-0.00429	101.318	93.922	-0.00123	101.823	94.9474	-0.00611
116.818	99.7857	-0.00147	116.818	99.8376	-0.00116	118.178	99.9407	-0.00072	118.254	99.4788	-0.00428	101.376	93.9236	-0.0012	101.881	94.9454	-0.00608
116.888	99.7856	-0.00147	116.888	99.8374	-0.00116	118.277	99.9407	-0.00072	118.329	99.4784	-0.00427	101.428	93.9251	-0.00118	101.942	94.9433	-0.00604
116.958	99.7855	-0.00147	116.958	99.8371	-0.00116	118.359	99.9406	-0.00072	118.405	99.478	-0.00425	101.479	93.9262	-0.00118	102.006	94.9412	-0.006
117.039	99.7854	-0.00147	117.039	99.8369	-0.00116	118.433	99.9406	-0.00072	118.476	99.4776	-0.00424	101.534	93.9268	-0.00118	102.072	94.9391	-0.00595
117.125	99.7853	-0.00147	117.125	99.8366	-0.00116	118.51	99.9405	-0.00072	118.548	99.4772	-0.00423	101.597	93.9267	-0.00119	102.135	94.9369	-0.0059
117.209	99.7852	-0.00147	117.209	99.8363	-0.00116	118.584	99.9404	-0.00072	118.634	99.4769	-0.00421	101.663	93.9261	-0.0012	102.2	94.9347	-0.00584
117.291	99.7852	-0.00147	117.291	99.8361	-0.00116	118.66	99.9404	-0.00072	118.733	99.4765	-0.0042	101.729	93.9251	-0.00121	102.271	94.9323	-0.00577
117.387	99.7851	-0.00147	117.387	99.8358	-0.00116	118.739	99.9403	-0.00072	118.828	99.4761	-0.00419	101.801	93.9239	-0.00122	102.352	94.9299	-0.0057
117.487	99.785	-0.00147	117.487	99.8356	-0.00116	118.823	99.9403	-0.00072	118.91	99.4757	-0.00417	101.883	93.9227	-0.00123	102.433	94.9273	-0.00561
117.591	99.7849	-0.00147	117.591	99.8353	-0.00116	118.916	99.9402	-0.00072	118.986	99.4753	-0.00416	101.963	93.9215	-0.00123	102.498	94.9248	-0.00552
117.691	99.7848	-0.00147	117.691	99.835	-0.00116	119.01	99.9402	-0.00072	119.067	99.4749	-0.00414	102.037	93.92	-0.00123	102.548	94.9224	-0.00542
117.785	99.7847	-0.00147	117.785	99.8348	-0.00116	119.099	99.9401	-0.00072	119.152	99.4745	-0.00413	102.1	93.918	-0.00123	102.593	94.9203	-0.00532
117.874	99.7846	-0.00147	117.874	99.8345	-0.00116	119.18	99.94	-0.00072	119.237	99.4741	-0.00411	102.149	93.9154	-0.00122	102.65	94.9188	-0.00521
117.961	99.7845	-0.00147	117.961	99.8343	-0.00116	119.263	99.94	-0.00072	119.323	99.4737	-0.0041	102.19	93.9124	-0.00122	102.725	94.9175	-0.00509
118.038	99.7845	-0.00147	118.038	99.834	-0.00116	119.346	99.9399	-0.00072	119.407	99.4733	-0.00408	102.234	93.9091	-0.0012	102.798	94.9163	-0.00497
118.104	99.7844	-0.00147	118.104	99.8337	-0.00116	119.431	99.9398	-0.00072	119.492	99.4729	-0.00407	102.295	93.9057	-0.00119	102.865	94.9151	-0.00485
118.172	99.7843	-0.00147	118.172	99.8335	-0.00116	119.512	99.9398	-0.00072	119.574	99.4726	-0.00405	102.37	93.9023	-0.00117	102.924	94.9139	-0.00473
118.234	99.7842	-0.00147	118.234	99.8332	-0.00116	119.582	99.9397	-0.00072	119.655	99.4722	-0.00403	102.454	93.8991	-0.00115	102.987	94.9129	-0.00461
118.302	99.7841	-0.00147	118.302	99.833	-0.00116	119.648	99.9397	-0.00072	119.742	99.4719	-0.00402	102.543	93.8962	-0.00112	103.056	94.9124	-0.00448
118.377	99.784	-0.00147	118.377	99.8327	-0.00116	119.72	99.9396	-0.00072	119.836	99.4715	-0.004	102.623	93.8937	-0.00109	103.12	94.9123	-0.00436
118.456	99.7839	-0.00147	118.456	99.8324	-0.00116	119.816	99.9395	-0.00072	119.93	99.4712	-0.00398	102.688	93.8919	-0.00105	103.176	94.9124	-0.00425
118.537	99.7838	-0.00147	118.537	99.8322	-0.00116	119.926	99.9395	-0.00072	120.023	99.4708	-0.00396	102.738	93.8907	-0.00101	103.229	94.9125	-0.00413
118.623	99.7838	-0.00147	118.623	99.8319	-0.00116	120.034	99.9394	-0.00072	120.111	99.4705	-0.00395	102.767	93.89	-0.000977	103.282	94.9125	-0.00402
118.72	99.7837	-0.00147	118.72	99.8317	-0.00116	120.124	99.9394	-0.00072	120.197	99.4701	-0.00393	102.791	93.8898	-0.000941	103.338	94.9123	-0.00391
118.819	99.7836	-0.00147	118.819	99.8314	-0.00116	120.192	99.9393	-0.00072	120.269	99.4698	-0.00391	102.824	93.89	-0.000908	103.4	94.9123	-0.00381
118.916	99.7835	-0.00147	118.916	99.8311	-0.00116	120.255	99.9392	-0.00072	120.324	99.4694	-0.00389	102.888	93.8907	-0.000879	103.467	94.9126	-0.0037
119.003	99.7834	-0.00147	119.003	99.8309	-0.00116	120.327	99.9392	-0.00072	120.369	99.4691	-0.00387	102.976	93.8916	-0.000856	103.537	94.9133	-0.0036
119.08	99.7833	-0.00147	119.08	99.8306	-0.00116	120.413	99.9391	-0.00072	120.431	99.4687	-0.00386	103.08	93.8926	-0.000841	103.613	94.9141	-0.0035
119.157	99.7832	-0.00147	119.157	99.8303	-0.00116	120.507	99.9391	-0.00072	120.522	99.4684	-0.00384	103.174	93.8936	-0.000835	103.688	94.9151	-0.00341
119.234	99.7832	-0.00147	119.234	99.8301	-0.00116	120.598	99.939	-0.00072	120.63	99.468	-0.00382	103.248	93.8944	-0.000839	103.755	94.9163	-0.00332
119.316	99.7831	-0.00147	119.316	99.8298	-0.00116	120.682	99.9389	-0.00072	120.735	99.4677	-0.0038	103.303	93.8951	-0.000851	103.814	94.9177	-0.00323
119.404	99.783	-0.00147	119.404	99.8296	-0.00116	120.761	99.9389	-0.00072	120.823	99.4673	-0.00378	103.345	93.8958	-0.000872	103.864	94.9192	-0.00315
119.489	99.7829	-0.00147	119.489	99.8293	-0.00116	120.842	99.9388	-0.00072	120.898	99.467	-0.00376	103.389	93.8967	-0.000901	103.912	94.9206	-0.00308
119.565	99.7828	-0.00147	119.565	99.829	-0.00116	120.926	99.9388	-0.00072	120.968	99.4667	-0.00374	103.446	93.8979	-0.000939	103.967	94.922	-0.00301
119.636	99.7827	-0.00147	119.636	99.8288	-0.00116	121.01	99.9387	-0.00072	121.041	99.4663	-0.00372	103.517	93.8992	-0.000987	104.026	94.9233	-0.00294
119.714	99.7826	-0.00147	119.714	99.8285	-0.00116	121.08	99.9386	-0.00072	121.119	99.466	-0.0037	103.598	93.9005	-0.00105	104.087	94.9243	-0.00288
119.796	99.7825	-0.00147	119.796	99.8283	-0.00116	121.144	99.9386	-0.00072	121.205	99.4657	-0.00368	103.674	93.9018	-0.00111	104.149	94.925	-0.00281
119.879	99.7824	-0.00147	119.879	99.828	-0.00116	121.216	99.9385	-0.00072	121.298	99.4654	-0.00366	103.742	93.9032	-0.00119	104.214	94.9251	-0.00275
119.955	99.7824	-0.00147	119.955	99.8277	-0.00116	121.299	99.9385	-0.00072	121.384	99.4651	-0.00364	103.806	93.9048	-0.00127	104.285	94.9247	-0.00269
120.03	99.7823	-0.00147	120.03	99.8275	-0.00116	121.397	99.9384	-0.00072	121.456	99.4647	-0.00362	103.866	93.9068	-0.00137	104.363	94.9236	-0.00262
120.123	99.7822	-0.00147	120.123	99.8272	-0.00116	121.491	99.9383	-0.00072	121.524	99.4644	-0.00359	103.922	93.909	-0.00148	104.436	94.9222	-0.00255
120.232	99.7821	-0.00147	120.232	99.827	-0.00116	121.574	99.9383	-0.00072	121.602	99.4641	-0.00357	103.98	93.9112	-0.0016	104.501	94.9204	-0.00247
120.338	99.782	-0.00147	120.338	99.8267	-0.00116	121.645	99.9382	-0.00072	121.687	99.4638	-0.00355	104.047	93.9133	-0.00173	104.57	94.9185	-0.00239
120.424	99.7819	-0.00147	120.424	99.8264	-0.00116	121.716	99.9382	-0.00072	121.769	99.4635	-0.00353	104.122	93.9152	-0.00188	104.64	94.9166	-0.0023
120.493	99.7818	-0.00147	120.493	99.8262	-0.00116	121.787	99.9381	-0.00072	121.841	99.4632	-0.00351	104.2	93.9169	-0.00205	104.716	94.9146	-0.0022
120.56	99.7818	-0.00147	120.56	99.8259	-0.00116	121.86	99.938	-0.00072	121.909	99.4629	-0.00349	104.269	93.9182	-0.00222	104.792	94.9127	-0.0021
120.633	99.7817	-0.00147	120.633	99.8257	-0.00116	121.939	99.938	-0.00072	121.985	99.4625	-0.00347	104.322	93.919	-0.00241	104.856	94.9108	-0.00199
120.715	99.7816	-0.00147	120.715	99.8254	-0.00116	122.016	99.9379	-0.00072	122.074	99.4622	-0.00344	104.365	93.9192	-0.0026	104.905	94.9093	-0.00187
120.792	99.7815	-0.00147	120.792	99.8251	-0.00116	122.089	99.9379	-0.00072	122.17	99.4619	-0.00342	104.423	93.9186	-0.0028	104.95	94.908	-0.00175
120.869	99.7814	-0.00147	120.869	99.8249	-0.00116	122.169	99.9378	-0.00072	122.265	99.4616	-0.0034	104.496	93.9172	-0.003	104.994	94.9071	-0.00161
120.952	99.7813	-0.00147	120.952	99.8246	-0.00116	122.255	99.9377	-0.00072	122.355	99.4613	-0.00338	104.574	93.9151	-0.00319	105.05	94.9065	-0.00147
121.04	99.7812	-0.00147	121.04	99.8244	-0.00116	122.354	99.9377	-0.00072	122.433	99.461	-0.00335	104.638	93.9123	-0.00338	105.116	94.9062	-0.00131
121.128	99.7811	-0.00147	121.128	99.8241	-0.00116	122.455	99.9376	-0.00072	122.504	99.4608	-0.00333	104.693	93.9091	-0.00356	105.187	94.9062	-0.00115
121.206	99.7811	-0.00147	121.206	99.8238	-0.00116	122.553	99.9376	-0.00072	122.576	99.4605	-0.00331	104.753	93.9058	-0.00372	105.263	94.9064	-0.000967
121.281	99.781	-0.00147	121.281	99.8236	-0.00116	122.634	99.9375	-0.00072	122.66	99.4602	-0.00328	104.824	93.9026	-0.00388	105.341	94.9069	-0.000779
121.357	99.7809	-0.00147	121.357	99.8233	-0.00116	122.701	99.9374	-0.00072	122.743	99.4599	-0.00326	104.896	93.8998	-0.00403	105.404	94.9075	-0.000586
121.439	99.7808	-0.00147	121.439	99.823	-0.00116	122.76	99.9374	-0.00072	122.821	99.4596	-0.00324	104.967	93.8974	-0.00416	105.453	94.9082	-0.000391
121.526	99.7807	-0.00147	121.526	99.8228	-0.00116	122.822	99.9373	-0.00072	122.894	99.4593	-0.00321	105.041	93.8953	-0.00429	105.49	94.9089	-0.000201
121.609	99.7806	-0.00147	121.609	99.8225	-0.00116	122.892	99.9373	-0.00072	122.981	99.4591	-0.00319	105.107	93.8934	-0.00441	105.526	94.9095	-2.2e-05
121.701	99.7805	-0.00147	121.701	99.8223	-0.00116	122.971	99.9372	-0.00072	123.081	99.4588	-0.00316	105.166	93.8917	-0.00452	105.579	94.91	0.000134
121.798	99.7805	-0.00147	121.798	99.822	-0.00116	123.057	99.9371	-0.00072	123.174	99.4585	-0.00314	105.202	93.8902	-0.00462	105.647	94.9104	0.000258
121.892	99.7804	-0.00147	121.892	99.8217	-0.00116	123.15	99.9371	-0.00072	123.24	99.4582	-0.00311	105.223	93.8889	-0.00473	105.735	94.9108	0.000336
121.978	99.7803	-0.00147	121.978	99.8215	-0.00116	123.247	99.937	-0.00072	123.294	99.4579	-0.00308	105.255	93.8876	-0.00482	105.827	94.9112	0.000356
122.053	99.7802	-0.00147	122.053	99.8212	-0.00116	123.347	99.937	-0.00072	123.361	99.4576	-0.00306	105.303	93.886	-0.00491	105.909	94.912	0.000303
122.128	99.7801	-0.00147	122.128	99.821	-0.00116	123.443	99.9369	-0.00072	123.444	99.4573	-0.00303	105.371	93.884	-0.00499	105.97	94.9131	0.000163
122.217	99.78	-0.00147	122.217	99.8207	-0.00116	123.533	99.9368	-0.00072	123.542	99.457	-0.003	105.452	93.8818	-0.00505	106.021	94.9145	-7.6e-05
122.326	99.7799	-0.00147	122.326	99.8204	-0.00116	123.614	99.9368	-0.00072	123.642	99.4567	-0.00298	105.532	93.8793	-0.0051	106.07	94.9161	-0.000428
122.433	99.7798	-0.00147	122.433	99.8202	-0.00116	123.687	99.9367	-0.00072	123.733	99.4565	-0.00295	105.611	93.8769	-0.00513	106.127	94.9178	-0.000903
122.524	99.7798	-0.00147	122.524	99.8199	-0.00116	123.762	99.9367	-0.00072	123.821	99.4562	-0.00292	105.679	93.8743	-0.00514	106.186	94.9194	-0.00151
122.597	99.7797	-0.00147	122.597	99.8197	-0.00116	123.842	99.9366	-0.00072	123.901	99.4559	-0.00289	105.743	93.8714	-0.00514	106.247	94.9209	-0.00226
122.663	99.7796	-0.00147	122.663	99.8194	-0.00116	123.922	99.9365	-0.00072	123.97	99.4557	-0.00286	105.801	93.8683	-0.00511	106.296	94.9221	-0.00316
122.733	99.7795	-0.00147	122.733	99.8191	-0.00116	123.997	99.9365	-0.00072	124.036	99.4554	-0.00283	105.852	93.8652	-0.00505	106.345	94.9227	-0.00421
122.809	99.7794	-0.00147	122.809	99.8189	-0.00116	124.069	99.9364	-0.00072	124.11	99.4552	-0.0028	105.894	93.8623	-0.00498	106.403	94.9229	-0.00542
122.889	99.7793	-0.00147	122.889	99.8186	-0.00116	124.138	99.9364	-0.00072	124.201	99.455	-0.00277	105.94	93.8598	-0.00488	106.483	94.9224	-0.00678
122.977	99.7792	-0.00147	122.977	99.8184	-0.00116	124.211	99.9363	-0.00072	124.303	99.4547	-0.00274	105.999	93.8577	-0.00475	106.569	94.9213	-0.0083
123.076	99.7791	-0.00147	123.076	99.8181	-0.00116	124.291	99.9362	-0.00072	124.4	99.4545	-0.00271	106.071	93.8561	-0.00461	106.638	94.9197	-0.00998
123.183	99.7791	-0.00147	123.183	99.8178	-0.00116	124.371	99.9362	-0.00072	124.47	99.4543	-0.00268	106.154	93.8548	-0.00446	106.681	94.9177	-0.01181
123.285	99.779	-0.00147	123.285	99.8176	-0.00116	124.455	99.9361	-0.00072	124.522	99.454	-0.00265	106.238	93.8538	-0.00428	106.718	94.9156	-0.01379
123.374	99.7789	-0.00147	123.374	99.8173	-0.00116	124.544	99.9361	-0.00072	124.587	99.4538	-0.00262	106.312	93.8532	-0.00409	106.775	94.9133	-0.01593
123.45	99.7788	-0.00147	123.45	99.8171	-0.00116	124.639	99.936	-0.00072	124.689	99.4536	-0.00258	106.38	93.8527	-0.00388	106.85	94.9112	-0.01821
123.52	99.7787	-0.00147	123.52	99.8168	-0.00116	124.737	99.9359	-0.00072	124.797	99.4534	-0.00255	106.439	93.8524	-0.00366	106.927	94.9092	-0.02063
123.6	99.7786	-0.00147	123.6	99.8165	-0.00116	124.835	99.9359	-0.00072	124.883	99.4532	-0.00252	106.504	93.8523	-0.00342	106.994	94.9074	-0.02319
123.68	99.7785	-0.00147	123.68	99.8163	-0.00116	124.919	99.9358	-0.00072	124.949	99.453	-0.00248	106.585	93.8524	-0.00316	107.051	94.9059	-0.02587
123.755	99.7785	-0.00147	123.755	99.816	-0.00116	124.99	99.9358	-0.00072	125.006	99.4527	-0.00245	106.673	93.8525	-0.00289	107.118	94.9046	-0.02868
123.823	99.7784	-0.00147	123.823	99.8157	-0.00116	125.06	99.9357	-0.00072	125.069	99.4525	-0.00242	106.743	93.8525	-0.00261	107.196	94.9035	-0.03159
123.888	99.7783	-0.00147	123.888	99.8155	-0.00116	125.139	99.9356	-0.00072	125.147	99.4523	-0.00238	106.793	93.8525	-0.00231	107.27	94.9027	-0.0346
123.962	99.7782	-0.00147	123.962	99.8152	-0.00116	125.225	99.9356	-0.00072	125.234	99.4521	-0.00235	106.827	93.8524	-0.00201	107.335	94.9022	-0.03769
124.051	99.7781	-0.00147	124.051	99.815	-0.00116	125.314	99.9355	-0.00072	125.338	99.4519	-0.00231	106.864	93.8523	-0.00169	107.388	94.9018	-0.04086
124.149	99.778	-0.00147	124.149	99.8147	-0.00116	125.39	99.9355	-0.00072	125.454	99.4516	-0.00228	106.914	93.8525	-0.00137	107.434	94.9016	-0.04408
124.237	99.7779	-0.00147	124.237	99.8144	-0.00116	125.459	99.9354	-0.00072	125.564	99.4514	-0.00224	106.973	93.853	-0.00105	107.485	94.9016	-0.04735
124.318	99.7778	-0.00147	124.318	99.8142	-0.00116	125.525	99.9353	-0.00072	125.644	99.4512	-0.0022	107.037	93.8535	-0.000734	107.552	94.9018	-0.05065
124.399	99.7777	-0.00147	124.399	99.8139	-0.00116	125.605	99.9353	-0.00072	125.699	99.4509	-0.00217	107.107	93.8542	-0.000421	107.631	94.9023	-0.05398
124.488	99.7777	-0.00147	124.488	99.8137	-0.00116	125.696	99.9352	-0.00072	125.749	99.4507	-0.00213	107.175	93.855	-0.000117	107.716	94.9031	-0.05733
124.579	99.7776	-0.00147	124.579	99.8134	-0.00116	125.783	99.9352	-0.00072	125.811	99.4505	-0.00209	107.244	93.8558	0.000178	107.795	94.904	-0.06068
124.664	99.7775	-0.00147	124.664	99.8131	-0.00116	125.855	99.9351	-0.00072	125.893	99.4502	-0.00206	107.305	93.8567	0.000462	107.861	94.9049	-0.06404
124.74	99.7774	-0.00147	124.74	99.8129	-0.00116	125.925	99.935	-0.00072	125.985	99.45	-0.00202	107.364	93.8572	0.000736	107.919	94.9058	-0.06741
124.814	99.7773	-0.00147	124.814	99.8126	-0.00116	126.005	99.935	-0.00072	126.068	99.4498	-0.00198	107.426	93.8572	0.001	107.974	94.9067	-0.07077
124.892	99.7772	-0.00147	124.892	99.8124	-0.00116	126.098	99.9349	-0.00072	126.142	99.4496	-0.00194	107.496	93.8566	0.00126	108.036	94.9076	-0.07414
124.97	99.7771	-0.00147	124.97	99.8121	-0.00116	126.196	99.9348	-0.00072	126.218	99.4494	-0.0019	107.571	93.8556	0.0015	108.106	94.9086	-0.07751
125.041	99.7771	-0.00147	125.041	99.8118	-0.00116	126.285	99.9348	-0.00072	126.303	99.4493	-0.00186	107.645	93.8545	0.00175	108.182	94.9096	-0.08089
125.113	99.777	-0.00147	125.113	99.8116	-0.00116	126.366	99.9347	-0.00072	126.396	99.4491	-0.00182	107.71	93.8536	0.00198	108.253	94.9105	-0.08427
125.196	99.7769	-0.00147	125.196	99.8113	-0.00116	126.456	99.9347	-0.00072	126.486	99.4489	-0.00178	107.768	93.853	0.0022	108.308	94.9114	-0.08766
125.297	99.7768	-0.00147	125.297	99.8111	-0.00116	126.552	99.9346	-0.00072	126.565	99.4487	-0.00174	107.817	93.8525	0.00241	108.351	94.9121	-0.09107
125.397	99.7767	-0.00147	125.397	99.8108	-0.00116	126.635	99.9346	-0.00072	126.642	99.4486	-0.0017	107.87	93.852	0.00261	108.405	94.9129	-0.09447
125.485	99.7766	-0.00147	125.485	99.8105	-0.00116	126.697	99.9345	-0.00072	126.718	99.4484	-0.00166	107.93	93.8516	0.0028	108.466	94.9137	-0.09789
125.558	99.7765	-0.00147	125.558	99.8103	-0.00116	126.752	99.9344	-0.00072	126.792	99.4483	-0.00162	108.006	93.8513	0.00297	108.542	94.9148	-0.10131
125.625	99.7764	-0.00147	125.625	99.81	-0.00116	126.819	99.9344	-0.00072	126.882	99.4481	-0.00158	108.084	93.8516	0.00312	108.619	94.9167	-0.10475
125.705	99.7764	-0.00147	125.705	99.8098	-0.00116	126.905	99.9343	-0.00072	126.985	99.4479	-0.00153	108.149	93.8523	0.00326	108.693	94.9199	-0.10819
125.799	99.7763	-0.00147	125.799	99.8095	-0.00116	127.009	99.9343	-0.00072	127.09	99.4478	-0.00149	108.203	93.8533	0.00337	108.77	94.9245	-0.11165
125.893	99.7762	-0.00147	125.893	99.8092	-0.00116	127.112	99.9342	-0.00072	127.178	99.4476	-0.00145	108.26	93.8543	0.00347	108.844	94.9308	-0.11512
125.981	99.7761	-0.00147	125.981	99.809	-0.00116	127.209	99.9341	-0.00072	127.241	99.4475	-0.00141	108.328	93.8552	0.00355	108.906	94.9384	-0.11862
126.055	99.776	-0.00147	126.055	99.8087	-0.00116	127.298	99.9341	-0.00072	127.296	99.4473	-0.00137	108.406	93.8561	0.00361	108.951	94.9467	-0.12215
126.123	99.7759	-0.00147	126.123	99.8084	-0.00116	127.376	99.934	-0.00072	127.366	99.4471	-0.00132	108.481	93.8572	0.00367	108.984	94.9554	-0.1257
126.196	99.7758	-0.00147	126.196	99.8082	-0.00116	127.436	99.9339	-0.00072	127.453	99.447	-0.00128	108.546	93.8586	0.00371	109.023	94.9636	-0.12927
126.279	99.7758	-0.00147	126.279	99.8079	-0.00116	127.483	99.9339	-0.00072	127.533	99.4468	-0.00123	108.605	93.8601	0.00373	109.075	94.9706	-0.13287
126.368	99.7757	-0.00147	126.368	99.8077	-0.00116	127.535	99.9338	-0.00072	127.603	99.4467	-0.00119	108.665	93.8618	0.00375	109.139	94.9753	-0.13648
126.454	99.7756	-0.00147	126.454	99.8074	-0.00116	127.605	99.9338	-0.00072	127.675	99.4465	-0.00115	108.723	93.8638	0.00376	109.209	94.9765	-0.14009
126.536	99.7755	-0.00147	126.536	99.8071	-0.00116	127.696	99.9337	-0.00072	127.764	99.4464	-0.0011	108.776	93.8663	0.00375	109.281	94.9729	-0.1437
126.615	99.7754	-0.00147	126.615	99.8069	-0.00116	127.791	99.9337	-0.00072	127.872	99.4462	-0.00106	108.825	93.8692	0.00374	109.345	94.9633	-0.14727
126.7	99.7753	-0.00147	126.7	99.8066	-0.00116	127.881	99.9336	-0.00072	127.98	99.4461	-0.00101	108.872	93.8726	0.00371	109.405	94.947	-0.1508
126.785	99.7752	-0.00147	126.785	99.8064	-0.00116	127.961	99.9335	-0.00072	128.069	99.4459	-0.000965	108.928	93.8765	0.00368	109.464	94.9234	-0.15426
126.868	99.7751	-0.00147	126.868	99.8061	-0.00116	128.036	99.9335	-0.00072	128.14	99.4458	-0.000919	109	93.8804	0.00362	109.529	94.8922	-0.15762
126.947	99.775	-0.00147	126.947	99.8058	-0.00116	128.107	99.9334	-0.00072	128.2	99.4457	-0.000873	109.081	93.8843	0.00356	109.603	94.8533	-0.16086
127.027	99.775	-0.00147	127.027	99.8056	-0.00116	128.177	99.9334	-0.00072	128.261	99.4455	-0.000826	109.159	93.8882	0.00349	109.683	94.8071	-0.16395
127.112	99.7749	-0.00147	127.112	99.8053	-0.00116	128.25	99.9333	-0.00072	128.327	99.4454	-0.00078	109.229	93.8923	0.0034	109.765	94.7537	-0.16687
127.195	99.7748	-0.00147	127.195	99.8051	-0.00116	128.335	99.9332	-0.00072	128.402	99.4453	-0.000733	109.293	93.8963	0.0033	109.841	94.6938	-0.16959
127.273	99.7747	-0.00147	127.273	99.8048	-0.00116	128.434	99.9332	-0.00072	128.484	99.4452	-0.000685	109.354	93.9001	0.0032	109.908	94.6278	-0.1721
127.343	99.7746	-0.00147	127.343	99.8045	-0.00116	128.542	99.9331	-0.00072	128.567	99.4451	-0.000638	109.413	93.9034	0.00308	109.962	94.5563	-0.17437
127.412	99.7745	-0.00147	127.412	99.8043	-0.00116	128.639	99.933	-0.00072	128.652	99.4449	-0.00059	109.471	93.906	0.00296	110.017	94.4796	-0.17638
127.491	99.7744	-0.00147	127.491	99.804	-0.00116	128.717	99.933	-0.00072	128.734	99.4448	-0.000542	109.527	93.9079	0.00283	110.079	94.3984	-0.17811
127.58	99.7743	-0.00147	127.58	99.8038	-0.00116	128.776	99.9329	-0.00072	128.82	99.4447	-0.000494	109.583	93.9091	0.00271	110.149	94.3134	-0.17957
127.669	99.7743	-0.00147	127.669	99.8035	-0.00116	128.838	99.9329	-0.00072	128.896	99.4446	-0.000445	109.643	93.9098	0.00259	110.211	94.2254	-0.18072
127.75	99.7742	-0.00147	127.75	99.8032	-0.00116	128.918	99.9328	-0.00072	128.961	99.4445	-0.000397	109.714	93.9098	0.00247	110.263	94.1352	-0.18157
127.832	99.7741	-0.00147	127.832	99.803	-0.00116	129.011	99.9327	-0.00072	129.028	99.4444	-0.000347	109.786	93.909	0.00236	110.315	94.0434	-0.18212
127.931	99.774	-0.00147	127.931	99.8027	-0.00116	129.098	99.9327	-0.00072	129.1	99.4442	-0.000298	109.861	93.9073	0.00226	110.379	93.9508	-0.18235
128.031	99.7739	-0.00147	128.031	99.8025	-0.00116	129.169	99.9326	-0.00072	129.184	99.4441	-0.000248	109.933	93.9047	0.00217	110.448	93.8579	-0.18227
128.116	99.7738	-0.00147	128.116	99.8022	-0.00116	129.246	99.9326	-0.00072	129.28	99.444	-0.000198	109.997	93.9013	0.0021	110.516	93.7656	-0.18188
128.174	99.7738	-0.00147	128.174	99.8019	-0.00116	129.342	99.9325	-0.00072	129.38	99.4439	-0.000148	110.058	93.8978	0.00204	110.582	93.6746	-0.18118
128.216	99.7737	-0.00147	128.216	99.8017	-0.00116	129.448	99.9325	-0.00072	129.473	99.4438	-9.7e-05	110.12	93.8946	0.002	110.655	93.5856	-0.18019
128.265	99.7736	-0.00147	128.265	99.8014	-0.00116	129.545	99.9324	-0.00072	129.558	99.4437	-4.6e-05	110.189	93.8917	0.00196	110.733	93.4996	-0.17889
128.336	99.7735	-0.00147	128.336	99.8012	-0.00116	129.623	99.9323	-0.00072	129.638	99.4436	5e-06	110.269	93.8889	0.00194	110.809	93.4175	-0.17731
128.421	99.7734	-0.00147	128.421	99.8009	-0.00116	129.684	99.9323	-0.00072	129.716	99.4435	5.6e-05	110.35	93.886	0.00192	110.868	93.3401	-0.17547
128.505	99.7733	-0.00147	128.505	99.8006	-0.00116	129.744	99.9322	-0.00072	129.807	99.4434	0.000108	110.426	93.883	0.00192	110.912	93.2681	-0.17337
128.587	99.7732	-0.00147	128.587	99.8004	-0.00116	129.813	99.9322	-0.00072	129.901	99.4434	0.000159	110.493	93.88	0.00192	110.953	93.2024	-0.17104
128.672	99.7731	-0.00147	128.672	99.8001	-0.00116	129.889	99.9321	-0.00072	129.983	99.4433	0.000211	110.557	93.8774	0.00192	111.004	93.1435	-0.1685
128.767	99.773	-0.00147	128.767	99.7999	-0.00116	129.974	99.932	-0.00072	130.048	99.4433	0.000264	110.627	93.8756	0.00194	111.071	93.0922	-0.16577
128.872	99.773	-0.00147	128.872	99.7996	-0.00116	130.071	99.932	-0.00072	130.114	99.4433	0.000316	110.7	93.8746	0.00196	111.149	93.049	-0.16287
128.976	99.7729	-0.00147	128.976	99.7993	-0.00116	130.169	99.9319	-0.00072	130.207	99.4433	0.000368	110.765	93.8741	0.00198	111.228	93.0137	-0.15985
129.066	99.7728	-0.00147	129.066	99.7991	-0.00116	130.259	99.9319	-0.00072	130.319	99.4433	0.00042	110.812	93.8737	0.00201	111.303	92.9858	-0.15671
129.153	99.7727	-0.00147	129.153	99.7988	-0.00116	130.333	99.9318	-0.00072	130.431	99.4433	0.000473	110.853	93.8733	0.00204	111.369	92.9648	-0.15348
129.246	99.7726	-0.00147	129.246	99.7985	-0.00116	130.395	99.9317	-0.00072	130.518	99.4433	0.000525	110.902	93.8729	0.00207	111.431	92.9497	-0.15019
129.332	99.7725	-0.00147	129.332	99.7983	-0.00116	130.462	99.9317	-0.00072	130.585	99.4434	0.000576	110.967	93.8729	0.00212	111.488	92.9397	-0.14685
129.403	99.7724	-0.00147	129.403	99.798	-0.00116	130.547	99.9316	-0.00072	130.644	99.4435	0.000628	111.041	93.8735	0.00217	111.545	92.9338	-0.14348
129.467	99.7724	-0.00147	129.467	99.7978	-0.00116	130.641	99.9316	-0.00072	130.711	99.4435	0.000679	111.108	93.8746	0.00224	111.588	92.9311	-0.14009
129.527	99.7723	-0.00147	129.527	99.7975	-0.00116	130.727	99.9315	-0.00072	130.782	99.4436	0.00073	111.164	93.8762	0.0023	111.62	92.9304	-0.13669
129.592	99.7722	-0.00147	129.592	99.7972	-0.00116	130.805	99.9314	-0.00072	130.856	99.4437	0.00078	111.218	93.8783	0.00237	111.657	92.9306	-0.13328
129.666	99.7721	-0.00147	129.666	99.797	-0.00116	130.882	99.9314	-0.00072	130.93	99.4439	0.000829	111.278	93.8809	0.00245	111.711	92.9308	-0.12987
129.754	99.772	-0.00147	129.754	99.7967	-0.00116	130.966	99.9313	-0.00072	131.011	99.444	0.000878	111.34	93.8839	0.00253	111.785	92.9307	-0.12645
129.852	99.7719	-0.00147	129.852	99.7965	-0.00116	131.056	99.9313	-0.00072	131.096	99.4441	0.000927	111.396	93.8874	0.00262	111.872	92.9303	-0.12303
129.941	99.7718	-0.00147	129.941	99.7962	-0.00116	131.144	99.9312	-0.00072	131.182	99.4443	0.000974	111.448	93.8912	0.00271	111.961	92.9296	-0.11961
130.016	99.7717	-0.00147	130.016	99.7959	-0.00116	131.232	99.9311	-0.00072	131.261	99.4445	0.00102	111.498	93.8954	0.0028	112.044	92.9286	-0.11618
130.078	99.7717	-0.00147	130.078	99.7957	-0.00116	131.312	99.9311	-0.00072	131.339	99.4446	0.00107	111.563	93.8996	0.00289	112.126	92.9274	-0.11274
130.15	99.7716	-0.00147	130.15	99.7954	-0.00116	131.382	99.931	-0.00072	131.427	99.4448	0.00111	111.652	93.9038	0.00297	112.198	92.9263	-0.10929
130.236	99.7715	-0.00147	130.236	99.7952	-0.00116	131.443	99.9309	-0.00072	131.523	99.445	0.00116	111.744	93.9079	0.00306	112.257	92.9254	-0.10583
130.324	99.7714	-0.00147	130.324	99.7949	-0.00116	131.505	99.9309	-0.00072	131.611	99.4452	0.0012	111.826	93.9118	0.00313	112.312	92.925	-0.10237
130.403	99.7713	-0.00147	130.403	99.7946	-0.00116	131.576	99.9308	-0.00072	131.681	99.4454	0.00124	111.901	93.9154	0.00321	112.364	92.9249	-0.0989
130.478	99.7712	-0.00147	130.478	99.7944	-0.00116	131.654	99.9308	-0.00072	131.743	99.4456	0.00129	111.977	93.9185	0.00327	112.415	92.925	-0.09542
130.556	99.7711	-0.00147	130.556	99.7941	-0.00116	131.738	99.9307	-0.00072	131.813	99.4458	0.00133	112.058	93.9208	0.00334	112.461	92.9253	-0.09194
130.637	99.7711	-0.00147	130.637	99.7939	-0.00116	131.817	99.9306	-0.00072	131.905	99.446	0.00137	112.133	93.9226	0.0034	112.506	92.9259	-0.08845
130.715	99.771	-0.00147	130.715	99.7936	-0.00116	131.891	99.9306	-0.00072	132.005	99.4462	0.00141	112.186	93.9238	0.00345	112.569	92.9271	-0.08495
130.786	99.7709	-0.00147	130.786	99.7933	-0.00116	131.963	99.9305	-0.00072	132.096	99.4464	0.00144	112.22	93.9246	0.00351	112.645	92.929	-0.08144
130.859	99.7708	-0.00147	130.859	99.7931	-0.00116	132.043	99.9305	-0.00072	132.172	99.4467	0.00148	112.252	93.9252	0.00357	112.719	92.9314	-0.07793
130.953	99.7707	-0.00147	130.953	99.7928	-0.00116	132.142	99.9304	-0.00072	132.23	99.4469	0.00152	112.297	93.9257	0.00363	112.778	92.9341	-0.07442
131.059	99.7706	-0.00147	131.059	99.7926	-0.00116	132.251	99.9304	-0.00072	132.291	99.4471	0.00155	112.359	93.9259	0.00368	112.829	92.9368	-0.07091
131.157	99.7705	-0.00147	131.157	99.7923	-0.00116	132.359	99.9303	-0.00072	132.366	99.4473	0.00159	112.43	93.9255	0.00374	112.887	92.9394	-0.06739
131.242	99.7704	-0.00147	131.242	99.792	-0.00116	132.452	99.9302	-0.00072	132.449	99.4476	0.00162	112.495	93.9245	0.00379	112.959	92.9418	-0.06388
131.317	99.7703	-0.00147	131.317	99.7918	-0.00116	132.526	99.9302	-0.00072	132.532	99.4478	0.00166	112.546	93.9228	0.00385	113.037	92.9441	-0.06038
131.392	99.7703	-0.00147	131.392	99.7915	-0.00116	132.589	99.9301	-0.00072	132.618	99.448	0.00169	112.604	93.9204	0.00392	113.113	92.9461	-0.0569
131.468	99.7702	-0.00147	131.468	99.7912	-0.00116	132.653	99.93	-0.00072	132.712	99.4483	0.00172	112.679	93.9176	0.00399	113.189	92.9479	-0.05345
131.534	99.7701	-0.00147	131.534	99.791	-0.00116	132.726	99.93	-0.00072	132.811	99.4485	0.00175	112.759	93.9146	0.00407	113.261	92.9492	-0.05005
131.593	99.77	-0.00147	131.593	99.7907	-0.00116	132.81	99.9299	-0.00072	132.902	99.4487	0.00178	112.825	93.9115	0.00416	113.321	92.95	-0.04669
131.667	99.7699	-0.00147	131.667	99.7905	-0.00116	132.9	99.9299	-0.00072	132.976	99.449	0.00181	112.873	93.9085	0.00426	113.374	92.9504	-0.0434
131.748	99.7698	-0.00147	131.748	99.7902	-0.00116	132.984	99.9298	-0.00072	133.048	99.4492	0.00184	112.914	93.9058	0.00437	113.422	92.9505	-0.04018
131.831	99.7697	-0.00147	131.831	99.7899	-0.00116	133.06	99.9297	-0.00072	133.131	99.4494	0.00186	112.971	93.9036	0.00448	113.482	92.9503	-0.03704
131.915	99.7696	-0.00147	131.915	99.7897	-0.00116	133.141	99.9297	-0.00072	133.217	99.4497	0.00189	113.048	93.902	0.0046	113.557	92.9499	-0.034
131.996	99.7696	-0.00147	131.996	99.7894	-0.00116	133.227	99.9296	-0.00072	133.297	99.4499	0.00191	113.133	93.9011	0.00473	113.639	92.9493	-0.03107
132.077	99.7695	-0.00147	132.077	99.7892	-0.00116	133.312	99.9296	-0.00072	133.363	99.4502	0.00194	113.217	93.901	0.00486	113.721	92.9485	-0.02825
132.164	99.7694	-0.00147	132.164	99.7889	-0.00116	133.392	99.9295	-0.00072	133.431	99.4504	0.00196	113.281	93.9015	0.00499	113.789	92.9476	-0.02555
132.252	99.7693	-0.00147	132.252	99.7886	-0.00116	133.474	99.9295	-0.00072	133.506	99.4507	0.00198	113.318	93.9026	0.00512	113.84	92.9465	-0.02299
132.343	99.7692	-0.00147	132.343	99.7884	-0.00116	133.555	99.9294	-0.00072	133.588	99.451	0.002	113.352	93.9043	0.00525	113.884	92.9452	-0.02056
132.433	99.7691	-0.00147	132.433	99.7881	-0.00116	133.642	99.9293	-0.00072	133.682	99.4512	0.00202	113.402	93.9064	0.00538	113.934	92.9437	-0.01828
132.513	99.769	-0.00147	132.513	99.7879	-0.00116	133.735	99.9293	-0.00072	133.782	99.4515	0.00204	113.478	93.9091	0.00551	113.998	92.9419	-0.01614
132.578	99.769	-0.00147	132.578	99.7876	-0.00116	133.817	99.9292	-0.00072	133.878	99.4518	0.00206	113.567	93.9122	0.00563	114.066	92.9398	-0.01415
132.637	99.7689	-0.00147	132.637	99.7873	-0.00116	133.89	99.9292	-0.00072	133.964	99.452	0.00207	113.65	93.9158	0.00575	114.134	92.9375	-0.01232
132.708	99.7688	-0.00147	132.708	99.7871	-0.00116	133.96	99.9291	-0.00072	134.036	99.4523	0.00209	113.716	93.9197	0.00587	114.197	92.935	-0.01064
132.793	99.7687	-0.00147	132.793	99.7868	-0.00116	134.039	99.929	-0.00072	134.103	99.4526	0.0021	113.771	93.9239	0.00599	114.252	92.9325	-0.0091
132.887	99.7686	-0.00147	132.887	99.7866	-0.00116	134.123	99.929	-0.00072	134.179	99.4528	0.00212	113.817	93.9283	0.0061	114.305	92.9302	-0.00772
132.978	99.7685	-0.00147	132.978	99.7863	-0.00116	134.206	99.9289	-0.00072	134.272	99.4531	0.00213	113.863	93.9324	0.00621	114.361	92.9282	-0.00649
133.062	99.7684	-0.00147	133.062	99.786	-0.00116	134.276	99.9288	-0.00072	134.367	99.4534	0.00214	113.911	93.9361	0.00631	114.422	92.9267	-0.0054
133.133	99.7683	-0.00147	133.133	99.7858	-0.00116	134.337	99.9288	-0.00072	134.461	99.4537	0.00215	113.963	93.9394	0.00641	114.476	92.9252	-0.00445
133.195	99.7683	-0.00147	133.195	99.7855	-0.00116	134.406	99.9287	-0.00072	134.546	99.454	0.00216	114.024	93.9425	0.00652	114.518	92.9238	-0.00363
133.257	99.7682	-0.00147	133.257	99.7853	-0.00116	134.485	99.9287	-0.00072	134.617	99.4543	0.00217	114.091	93.9454	0.00662	114.561	92.9224	-0.00293
133.34	99.7681	-0.00147	133.34	99.785	-0.00116	134.568	99.9286	-0.00072	134.682	99.4545	0.00218	114.159	93.948	0.00674	114.615	92.9213	-0.00235
133.445	99.768	-0.00147	133.445	99.7847	-0.00116	134.655	99.9286	-0.00072	134.748	99.4548	0.00218	114.236	93.9503	0.00686	114.694	92.9207	-0.00187
133.562	99.7679	-0.00147	133.562	99.7845	-0.00116	134.74	99.9285	-0.00072	134.829	99.4551	0.00219	114.318	93.9524	0.00699	114.781	92.9206	-0.00148
133.66	99.7678	-0.00147	133.66	99.7842	-0.00116	134.833	99.9284	-0.00072	134.923	99.4554	0.00219	114.399	93.9543	0.00713	114.857	92.921	-0.00118
133.738	99.7677	-0.00147	133.738	99.7839	-0.00116	134.925	99.9284	-0.00072	135.024	99.4557	0.0022	114.482	93.9559	0.00728	114.92	92.9218	-0.000953
133.805	99.7677	-0.00147	133.805	99.7837	-0.00116	135.008	99.9283	-0.00072	135.116	99.456	0.0022	114.544	93.9576	0.00743	114.981	92.9232	-0.000783
133.883	99.7676	-0.00147	133.883	99.7834	-0.00116	135.081	99.9283	-0.00072	135.192	99.4563	0.0022	114.59	93.9597	0.0076	115.05	92.9249	-0.000663
133.965	99.7675	-0.00147	133.965	99.7832	-0.00116	135.152	99.9282	-0.00072	135.263	99.4566	0.0022	114.633	93.9624	0.00777	115.123	92.9269	-0.000582
134.045	99.7674	-0.00147	134.045	99.7829	-0.00116	135.232	99.9281	-0.00072	135.334	99.4569	0.0022	114.686	93.9654	0.00794	115.19	92.9291	-0.000532
134.12	99.7673	-0.00147	134.12	99.7826	-0.00116	135.324	99.9281	-0.00072	135.411	99.4571	0.0022	114.75	93.9684	0.00811	115.252	92.9312	-0.000506
134.194	99.7672	-0.00147	134.194	99.7824	-0.00116	135.415	99.928	-0.00072	135.499	99.4574	0.0022	114.814	93.9709	0.00827	115.322	92.9332	-0.000497
134.28	99.7671	-0.00147	134.28	99.7821	-0.00116	135.492	99.9279	-0.00072	135.6	99.4577	0.00219	114.855	93.9726	0.00843	115.397	92.9349	-0.0005
134.381	99.767	-0.00147	134.381	99.7819	-0.00116	135.563	99.9279	-0.00072	135.704	99.458	0.00219	114.887	93.9734	0.00858	115.468	92.9366	-0.000511
134.483	99.767	-0.00147	134.483	99.7816	-0.00116	135.639	99.9278	-0.00072	135.802	99.4583	0.00218	114.935	93.9734	0.00873	115.532	92.9381	-0.00053
134.566	99.7669	-0.00147	134.566	99.7813	-0.00116	135.721	99.9278	-0.00072	135.881	99.4586	0.00218	115.021	93.9732	0.00887	115.584	92.9395	-0.000556
134.631	99.7668	-0.00147	134.631	99.7811	-0.00116	135.808	99.9277	-0.00072	135.948	99.4589	0.00217	115.125	93.973	0.00901	115.631	92.9409	-0.000589
134.691	99.7667	-0.00147	134.691	99.7808	-0.00116	135.895	99.9276	-0.00072	136.021	99.4592	0.00216	115.228	93.9728	0.00914	115.678	92.9422	-0.00063
134.761	99.7666	-0.00147	134.761	99.7806	-0.00116	135.977	99.9276	-0.00072	136.105	99.4595	0.00215	115.306	93.9726	0.00926	115.725	92.9437	-0.000677
134.836	99.7665	-0.00147	134.836	99.7803	-0.00116	136.058	99.9275	-0.00072	136.184	99.4598	0.00214	115.366	93.9721	0.00938	115.78	92.9454	-0.000734
134.911	99.7664	-0.00147	134.911	99.78	-0.00116	136.134	99.9275	-0.00072	136.256	99.4601	0.00213	115.419	93.9715	0.00948	115.846	92.9473	-0.000799
135.002	99.7664	-0.00147	135.002	99.7798	-0.00116	136.214	99.9274	-0.00072	136.318	99.4604	0.00212	115.47	93.9712	0.00958	115.919	92.9494	-0.000874
135.111	99.7663	-0.00147	135.111	99.7795	-0.00116	136.307	99.9274	-0.00072	136.387	99.4607	0.00211	115.522	93.9715	0.00967	115.993	92.9514	-0.000957
135.224	99.7662	-0.00147	135.224	99.7793	-0.00116	136.417	99.9273	-0.00072	136.476	99.461	0.00209	115.574	93.9725	0.00974	116.063	92.9531	-0.00105
135.315	99.7661	-0.00147	135.315	99.779	-0.00116	136.533	99.9272	-0.00072	136.581	99.4613	0.00208	115.637	93.9744	0.0098	116.127	92.9546	-0.00115
135.382	99.766	-0.00147	135.382	99.7787	-0.00116	136.642	99.9272	-0.00072	136.682	99.4616	0.00206	115.71	93.9769	0.00984	116.182	92.9557	-0.00125
135.439	99.7659	-0.00147	135.439	99.7785	-0.00116	136.722	99.9271	-0.00072	136.769	99.462	0.00204	115.787	93.98	0.00986	116.232	92.9562	-0.00135
135.498	99.7658	-0.00147	135.498	99.7782	-0.00116	136.77	99.927	-0.00072	136.851	99.4623	0.00203	115.855	93.9834	0.00985	116.286	92.9563	-0.00146
135.563	99.7657	-0.00147	135.563	99.778	-0.00116	136.801	99.927	-0.00072	136.93	99.4626	0.00201	115.91	93.9869	0.00983	116.346	92.9559	-0.00156
135.636	99.7656	-0.00147	135.636	99.7777	-0.00116	136.844	99.9269	-0.00072	137.006	99.4629	0.00199	115.95	93.9906	0.00979	116.415	92.9549	-0.00167
135.712	99.7656	-0.00147	135.712	99.7774	-0.00116	136.915	99.9269	-0.00072	137.075	99.4632	0.00196	115.983	93.9944	0.00973	116.484	92.9535	-0.00176
135.794	99.7655	-0.00147	135.794	99.7772	-0.00116	137.009	99.9268	-0.00072	137.131	99.4635	0.00194	116.025	93.9982	0.00965	116.547	92.9516	-0.00185
135.87	99.7654	-0.00147	135.87	99.7769	-0.00116	137.111	99.9267	-0.00072	137.189	99.4638	0.00192	116.083	94.0018	0.00957	116.601	92.9493	-0.00193
135.951	99.7653	-0.00147	135.951	99.7766	-0.00116	137.212	99.9267	-0.00072	137.265	99.4642	0.00189	116.155	94.0049	0.00947	116.648	92.9467	-0.002
136.038	99.7652	-0.00147	136.038	99.7764	-0.00116	137.302	99.9266	-0.00072	137.356	99.4645	0.00187	116.229	94.0077	0.00936	116.686	92.9438	-0.00205
136.13	99.7651	-0.00147	136.13	99.7761	-0.00116	137.38	99.9266	-0.00072	137.443	99.4648	0.00184	116.292	94.0101	0.00925	116.725	92.9405	-0.0021
136.214	99.765	-0.00147	136.214	99.7759	-0.00116	137.449	99.9265	-0.00072	137.522	99.4652	0.00182	116.352	94.0126	0.00913	116.787	92.9367	-0.00213
136.29	99.7649	-0.00147	136.29	99.7756	-0.00116	137.528	99.9265	-0.00072	137.599	99.4655	0.00179	116.426	94.0155	0.009	116.873	92.9325	-0.00215
136.366	99.7649	-0.00147	136.366	99.7753	-0.00116	137.623	99.9264	-0.00072	137.679	99.4658	0.00176	116.516	94.019	0.00887	116.97	92.928	-0.00215
136.447	99.7648	-0.00147	136.447	99.7751	-0.00116	137.718	99.9263	-0.00072	137.767	99.4662	0.00173	116.602	94.0231	0.00872	117.052	92.9237	-0.00214
136.531	99.7647	-0.00147	136.531	99.7748	-0.00116	137.8	99.9263	-0.00072	137.863	99.4665	0.00169	116.661	94.0277	0.00855	117.114	92.9199	-0.00211
136.62	99.7646	-0.00147	136.62	99.7746	-0.00116	137.868	99.9262	-0.00072	137.958	99.4668	0.00166	116.696	94.0323	0.00836	117.172	92.9166	-0.00208
136.714	99.7645	-0.00147	136.714	99.7743	-0.00116	137.939	99.9262	-0.00072	138.054	99.4671	0.00163	116.724	94.0372	0.00816	117.24	92.9137	-0.00203
136.809	99.7644	-0.00147	136.809	99.774	-0.00116	138.019	99.9261	-0.00072	138.147	99.4673	0.00159	116.766	94.0423	0.00793	117.309	92.9113	-0.00198
136.896	99.7643	-0.00147	136.896	99.7738	-0.00116	138.112	99.926	-0.00072	138.233	99.4675	0.00156	116.828	94.0478	0.00769	117.362	92.9092	-0.00192
136.967	99.7643	-0.00147	136.967	99.7735	-0.00116	138.207	99.926	-0.00072	138.31	99.4677	0.00152	116.909	94.0535	0.00742	117.405	92.9075	-0.00185
137.032	99.7642	-0.00147	137.032	99.7733	-0.00116	138.29	99.9259	-0.00072	138.388	99.4679	0.00149	116.997	94.059	0.00713	117.451	92.906	-0.00178
137.105	99.7641	-0.00147	137.105	99.773	-0.00116	138.362	99.9258	-0.00072	138.463	99.4681	0.00145	117.072	94.0639	0.00683	117.507	92.9048	-0.00171
137.19	99.764	-0.00147	137.19	99.7727	-0.00116	138.428	99.9258	-0.00072	138.538	99.4682	0.00141	117.132	94.0679	0.00652	117.584	92.9037	-0.00164
137.269	99.7639	-0.00147	137.269	99.7725	-0.00116	138.498	99.9257	-0.00072	138.615	99.4683	0.00138	117.182	94.0711	0.0062	117.67	92.9027	-0.00156
137.342	99.7638	-0.00147	137.342	99.7722	-0.00116	138.579	99.9257	-0.00072	138.685	99.4683	0.00134	117.235	94.0735	0.00587	117.755	92.9017	-0.00149
137.414	99.7637	-0.00147	137.414	99.772	-0.00116	138.669	99.9256	-0.00072	138.757	99.4684	0.0013	117.301	94.0754	0.00554	117.833	92.901	-0.00142
137.496	99.7636	-0.00147	137.496	99.7717	-0.00116	138.759	99.9255	-0.00072	138.832	99.4684	0.00126	117.375	94.077	0.0052	117.894	92.9006	-0.00135
137.586	99.7636	-0.00147	137.586	99.7714	-0.00116	138.843	99.9255	-0.00072	138.913	99.4684	0.00123	117.44	94.078	0.00486	117.943	92.9006	-0.00128
137.677	99.7635	-0.00147	137.677	99.7712	-0.00116	138.933	99.9254	-0.00072	138.999	99.4684	0.00119	117.501	94.0783	0.00451	117.989	92.9009	-0.00122
137.764	99.7634	-0.00147	137.764	99.7709	-0.00116	139.025	99.9254	-0.00072	139.085	99.4684	0.00115	117.562	94.0779	0.00417	118.038	92.9017	-0.00117
137.846	99.7633	-0.00147	137.846	99.7707	-0.00116	139.115	99.9253	-0.00072	139.176	99.4684	0.00111	117.628	94.0769	0.00384	118.088	92.9031	-0.00113
137.923	99.7632	-0.00147	137.923	99.7704	-0.00116	139.196	99.9252	-0.00072	139.262	99.4684	0.00108	117.698	94.0753	0.00351	118.137	92.9052	-0.00109
137.995	99.7631	-0.00147	137.995	99.7701	-0.00116	139.269	99.9252	-0.00072	139.353	99.4684	0.00104	117.767	94.0733	0.00319	118.196	92.908	-0.00107
138.067	99.763	-0.00147	138.067	99.7699	-0.00116	139.344	99.9251	-0.00072	139.441	99.4684	0.001	117.829	94.0708	0.00288	118.268	92.9112	-0.00107
138.145	99.763	-0.00147	138.145	99.7696	-0.00116	139.422	99.9251	-0.00072	139.527	99.4684	0.000966	117.879	94.0679	0.00258	118.345	92.9145	-0.00108
138.226	99.7629	-0.00147	138.226	99.7693	-0.00116	139.502	99.925	-0.00072	139.607	99.4683	0.00093	117.926	94.0647	0.0023	118.422	92.9179	-0.00111
138.311	99.7628	-0.00147	138.311	99.7691	-0.00116	139.57	99.9249	-0.00072	139.677	99.4683	0.000894	117.976	94.0615	0.00204	118.49	92.9213	-0.00115
138.398	99.7627	-0.00147	138.398	99.7688	-0.00116	139.633	99.9249	-0.00072	139.742	99.4683	0.000858	118.026	94.0585	0.00181	118.548	92.9244	-0.00121
138.493	99.7626	-0.00147	138.493	99.7686	-0.00116	139.702	99.9248	-0.00072	139.813	99.4683	0.000822	118.08	94.0559	0.00159	118.6	92.9275	-0.00128
138.592	99.7625	-0.00147	138.592	99.7683	-0.00116	139.783	99.9248	-0.00072	139.893	99.4683	0.000787	118.139	94.0535	0.0014	118.654	92.9301	-0.00136
138.682	99.7624	-0.00147	138.682	99.768	-0.00116	139.87	99.9247	-0.00072	139.98	99.4682	0.000751	118.203	94.0514	0.00122	118.713	92.9324	-0.00145
138.764	99.7623	-0.00147	138.764	99.7678	-0.00116	139.958	99.9246	-0.00072	140.061	99.4682	0.000716	118.269	94.0495	0.00107	118.782	92.9341	-0.00155
138.835	99.7623	-0.00147	138.835	99.7675	-0.00116	140.047	99.9246	-0.00072	140.134	99.4682	0.000681	118.333	94.0478	0.000934	118.857	92.9352	-0.00166
138.909	99.7622	-0.00147	138.909	99.7673	-0.00116	140.131	99.9245	-0.00072	140.207	99.4682	0.000647	118.389	94.0466	0.000814	118.928	92.9358	-0.00176
138.982	99.7621	-0.00147	138.982	99.767	-0.00116	140.21	99.9245	-0.00072	140.28	99.4681	0.000613	118.447	94.0457	0.000707	118.99	92.9359	-0.00187
139.056	99.762	-0.00147	139.056	99.7667	-0.00116	140.28	99.9244	-0.00072	140.35	99.4681	0.000579	118.514	94.0449	0.000612	119.045	92.9353	-0.00197
139.124	99.7619	-0.00147	139.124	99.7665	-0.00116	140.345	99.9243	-0.00072	140.424	99.4681	0.000545	118.585	94.0441	0.000527	119.087	92.9343	-0.00207
139.193	99.7618	-0.00147	139.193	99.7662	-0.00116	140.417	99.9243	-0.00072	140.513	99.468	0.000512	118.652	94.0435	0.000451	119.132	92.9331	-0.00216
139.27	99.7617	-0.00147	139.27	99.766	-0.00116	140.501	99.9242	-0.00072	140.613	99.4679	0.000479	118.708	94.0433	0.000381	119.193	92.9317	-0.00225
139.356	99.7617	-0.00147	139.356	99.7657	-0.00116	140.598	99.9242	-0.00072	140.715	99.4679	0.000446	118.77	94.0435	0.000316	119.27	92.9304	-0.00233
139.441	99.7616	-0.00147	139.441	99.7654	-0.00116	140.696	99.9241	-0.00072	140.8	99.4678	0.000414	118.846	94.0441	0.000256	119.35	92.9293	-0.00241
139.516	99.7615	-0.00147	139.516	99.7652	-0.00116	140.795	99.924	-0.00072	140.878	99.4677	0.000382	118.924	94.045	0.000201	119.42	92.9284	-0.00248
139.586	99.7614	-0.00147	139.586	99.7649	-0.00116	140.897	99.924	-0.00072	140.961	99.4677	0.00035	119.004	94.0461	0.000151	119.477	92.9277	-0.00254
139.663	99.7613	-0.00147	139.663	99.7647	-0.00116	140.993	99.9239	-0.00072	141.05	99.4676	0.000319	119.076	94.0472	0.000109	119.532	92.9272	-0.0026
139.748	99.7612	-0.00147	139.748	99.7644	-0.00116	141.079	99.9239	-0.00072	141.136	99.4675	0.000288	119.144	94.0485	7.3e-05	119.587	92.927	-0.00266
139.842	99.7611	-0.00147	139.842	99.7641	-0.00116	141.155	99.9238	-0.00072	141.218	99.4674	0.000258	119.211	94.0503	4.4e-05	119.644	92.9269	-0.0027
139.932	99.761	-0.00147	139.932	99.7639	-0.00116	141.223	99.9237	-0.00072	141.302	99.4674	0.000228	119.272	94.0525	1.9e-05	119.708	92.9268	-0.00275
140.021	99.7609	-0.00147	140.021	99.7636	-0.00116	141.291	99.9237	-0.00072	141.393	99.4673	0.000198	119.321	94.0549	-2e-06	119.78	92.9265	-0.00278
140.106	99.7609	-0.00147	140.106	99.7634	-0.00116	141.363	99.9236	-0.00072	141.482	99.4672	0.000169	119.365	94.0574	-1.9e-05	119.856	92.926	-0.00281
140.181	99.7608	-0.00147	140.181	99.7631	-0.00116	141.435	99.9236	-0.00072	141.558	99.4672	0.00014	119.41	94.0595	-3.1e-05	119.926	92.9254	-0.00283
140.251	99.7607	-0.00147	140.251	99.7628	-0.00116	141.507	99.9235	-0.00072	141.62	99.4671	0.000112	119.456	94.0612	-3.7e-05	119.985	92.9247	-0.00285
140.325	99.7606	-0.00147	140.325	99.7626	-0.00116	141.585	99.9234	-0.00072	141.673	99.4671	8.4e-05	119.514	94.0627	-3.8e-05	120.04	92.9238	-0.00286
140.416	99.7605	-0.00147	140.416	99.7623	-0.00116	141.665	99.9234	-0.00072	141.727	99.467	5.6e-05	119.583	94.0643	-3.4e-05	120.093	92.9227	-0.00287
140.507	99.7604	-0.00147	140.507	99.762	-0.00116	141.753	99.9233	-0.00072	141.79	99.467	2.8e-05	119.656	94.066	-2.7e-05	120.152	92.9214	-0.00287
140.584	99.7603	-0.00147	140.584	99.7618	-0.00116	141.846	99.9233	-0.00072	141.864	99.467	1e-06	119.732	94.0677	-1.8e-05	120.219	92.92	-0.00287
140.654	99.7602	-0.00147	140.654	99.7615	-0.00116	141.936	99.9232	-0.00072	141.948	99.4669	-2.6e-05	119.802	94.0691	-5e-06	120.283	92.9184	-0.00287
140.729	99.7602	-0.00147	140.729	99.7613	-0.00116	142.021	99.9231	-0.00072	142.033	99.4669	-5.2e-05	119.864	94.07	1.4e-05	120.342	92.9168	-0.00287
140.821	99.7601	-0.00147	140.821	99.761	-0.00116	142.101	99.9231	-0.00072	142.114	99.4668	-7.9e-05	119.933	94.0704	3.8e-05	120.396	92.9154	-0.00286
140.918	99.76	-0.00147	140.918	99.7607	-0.00116	142.178	99.923	-0.00072	142.2	99.4668	-0.000105	120.005	94.0704	6.8e-05	120.452	92.9139	-0.00286
141.013	99.7599	-0.00147	141.013	99.7605	-0.00116	142.247	99.923	-0.00072	142.293	99.4668	-0.00013	120.078	94.0703	0.000104	120.525	92.9125	-0.00286
141.109	99.7598	-0.00147	141.109	99.7602	-0.00116	142.313	99.9229	-0.00072	142.391	99.4667	-0.000155	120.143	94.0697	0.000145	120.606	92.9111	-0.00287
141.202	99.7597	-0.00147	141.202	99.76	-0.00116	142.384	99.9228	-0.00072	142.485	99.4667	-0.00018	120.192	94.0687	0.000191	120.686	92.9098	-0.00289
141.288	99.7596	-0.00147	141.288	99.7597	-0.00116	142.468	99.9228	-0.00072	142.565	99.4666	-0.000205	120.223	94.0673	0.000243	120.75	92.9087	-0.00291
141.359	99.7596	-0.00147	141.359	99.7594	-0.00116	142.564	99.9227	-0.00072	142.643	99.4666	-0.000229	120.251	94.0655	0.0003	120.797	92.9077	-0.00295
141.42	99.7595	-0.00147	141.42	99.7592	-0.00116	142.653	99.9227	-0.00072	142.719	99.4665	-0.000253	120.293	94.0639	0.000362	120.838	92.9071	-0.003
141.483	99.7594	-0.00147	141.483	99.7589	-0.00116	142.725	99.9226	-0.00072	142.797	99.4665	-0.000276	120.357	94.0626	0.000426	120.893	92.9067	-0.00306
141.55	99.7593	-0.00147	141.55	99.7587	-0.00116	142.788	99.9225	-0.00072	142.871	99.4664	-0.000299	120.444	94.0616	0.000488	120.972	92.9065	-0.00313
141.624	99.7592	-0.00147	141.624	99.7584	-0.00116	142.846	99.9225	-0.00072	142.949	99.4664	-0.000322	120.542	94.0605	0.000547	121.056	92.9063	-0.00322
141.694	99.7591	-0.00147	141.694	99.7581	-0.00116	142.908	99.9224	-0.00072	143.034	99.4663	-0.000345	120.63	94.0592	0.000602	121.13	92.9062	-0.00332
141.774	99.759	-0.00147	141.774	99.7579	-0.00116	142.978	99.9224	-0.00072	143.116	99.4663	-0.000367	120.706	94.0576	0.000654	121.184	92.9061	-0.00343
141.858	99.7589	-0.00147	141.858	99.7576	-0.00116	143.059	99.9223	-0.00072	143.188	99.4663	-0.000389	120.774	94.0561	0.000703	121.235	92.9061	-0.00355
141.948	99.7589	-0.00147	141.948	99.7574	-0.00116	143.152	99.9222	-0.00072	143.253	99.4662	-0.00041	120.84	94.0549	0.000748	121.292	92.9061	-0.00368
142.036	99.7588	-0.00147	142.036	99.7571	-0.00116	143.25	99.9222	-0.00072	143.328	99.4662	-0.000431	120.904	94.054	0.000791	121.354	92.906	-0.00382
142.119	99.7587	-0.00147	142.119	99.7568	-0.00116	143.344	99.9221	-0.00072	143.42	99.4661	-0.000452	120.965	94.0532	0.000829	121.409	92.9057	-0.00397
142.197	99.7586	-0.00147	142.197	99.7566	-0.00116	143.438	99.9221	-0.00072	143.514	99.4661	-0.000473	121.02	94.0522	0.000866	121.451	92.9052	-0.00412
142.275	99.7585	-0.00147	142.275	99.7563	-0.00116	143.539	99.922	-0.00072	143.602	99.466	-0.000493	121.081	94.051	0.000904	121.494	92.9046	-0.00428
142.356	99.7584	-0.00147	142.356	99.7561	-0.00116	143.633	99.9219	-0.00072	143.682	99.466	-0.000512	121.147	94.0497	0.000945	121.553	92.904	-0.00444
142.43	99.7583	-0.00147	142.43	99.7558	-0.00116	143.711	99.9219	-0.00072	143.761	99.4659	-0.000532	121.215	94.0485	0.000991	121.623	92.9034	-0.0046
142.499	99.7583	-0.00147	142.499	99.7555	-0.00116	143.769	99.9218	-0.00072	143.842	99.4658	-0.000551	121.278	94.0477	0.00104	121.702	92.9027	-0.00476
142.564	99.7582	-0.00147	142.564	99.7553	-0.00116	143.814	99.9218	-0.00072	143.926	99.4658	-0.000569	121.343	94.0471	0.0011	121.778	92.902	-0.00492
142.629	99.7581	-0.00147	142.629	99.755	-0.00116	143.87	99.9217	-0.00072	144.002	99.4657	-0.000587	121.412	94.0469	0.00116	121.844	92.901	-0.00507
142.707	99.758	-0.00147	142.707	99.7547	-0.00116	143.957	99.9216	-0.00072	144.077	99.4656	-0.000605	121.483	94.0467	0.00123	121.912	92.8999	-0.00522
142.795	99.7579	-0.00147	142.795	99.7545	-0.00116	144.068	99.9216	-0.00072	144.159	99.4655	-0.000622	121.55	94.0466	0.0013	121.98	92.8985	-0.00536
142.882	99.7578	-0.00147	142.882	99.7542	-0.00116	144.18	99.9215	-0.00072	144.247	99.4655	-0.000638	121.621	94.0466	0.00137	122.046	92.897	-0.00549
142.953	99.7577	-0.00147	142.953	99.754	-0.00116	144.275	99.9215	-0.00072	144.336	99.4654	-0.000655	121.687	94.0469	0.00144	122.108	92.8953	-0.0056
143.01	99.7576	-0.00147	143.01	99.7537	-0.00116	144.349	99.9214	-0.00072	144.422	99.4653	-0.00067	121.735	94.0477	0.00152	122.167	92.8933	-0.0057
143.078	99.7576	-0.00147	143.078	99.7534	-0.00116	144.413	99.9213	-0.00072	144.496	99.4653	-0.000686	121.769	94.049	0.00159	122.229	92.8912	-0.00579
143.173	99.7575	-0.00147	143.173	99.7532	-0.00116	144.483	99.9213	-0.00072	144.561	99.4652	-0.0007	121.811	94.0507	0.00167	122.293	92.8892	-0.00586
143.285	99.7574	-0.00147	143.285	99.7529	-0.00116	144.562	99.9212	-0.00072	144.618	99.4652	-0.000715	121.878	94.0526	0.00173	122.354	92.8874	-0.00592
143.386	99.7573	-0.00147	143.386	99.7527	-0.00116	144.647	99.9212	-0.00072	144.68	99.4651	-0.000729	121.958	94.0547	0.00179	122.407	92.8858	-0.00597
143.463	99.7572	-0.00147	143.463	99.7524	-0.00116	144.728	99.9211	-0.00072	144.751	99.4651	-0.000743	122.023	94.0571	0.00185	122.451	92.8842	-0.006
143.534	99.7571	-0.00147	143.534	99.7521	-0.00116	144.81	99.921	-0.00072	144.841	99.465	-0.000756	122.07	94.0599	0.0019	122.495	92.8826	-0.00603
143.615	99.757	-0.00147	143.615	99.7519	-0.00116	144.896	99.921	-0.00072	144.939	99.465	-0.000769	122.108	94.0632	0.00194	122.545	92.8809	-0.00604
143.704	99.757	-0.00147	143.704	99.7516	-0.00116	144.988	99.9209	-0.00072	145.031	99.4649	-0.000781	122.156	94.0668	0.00197	122.613	92.8794	-0.00605
143.788	99.7569	-0.00147	143.788	99.7514	-0.00116	145.082	99.9209	-0.00072	145.119	99.4648	-0.000793	122.215	94.0705	0.00199	122.695	92.8782	-0.00605
143.859	99.7568	-0.00147	143.859	99.7511	-0.00116	145.17	99.9208	-0.00072	145.201	99.4648	-0.000804	122.279	94.0741	0.002	122.78	92.8773	-0.00604
143.918	99.7567	-0.00147	143.918	99.7508	-0.00116	145.247	99.9207	-0.00072	145.278	99.4647	-0.000815	122.348	94.0773	0.00199	122.863	92.8765	-0.00603
143.969	99.7566	-0.00147	143.969	99.7506	-0.00116	145.307	99.9207	-0.00072	145.343	99.4646	-0.000826	122.412	94.0803	0.00197	122.941	92.8758	-0.00602
144.024	99.7565	-0.00147	144.024	99.7503	-0.00116	145.362	99.9206	-0.00072	145.411	99.4645	-0.000835	122.466	94.0829	0.00193	123.019	92.8751	-0.00601
144.091	99.7564	-0.00147	144.091	99.7501	-0.00116	145.431	99.9206	-0.00072	145.489	99.4644	-0.000844	122.523	94.0853	0.00188	123.092	92.8744	-0.006
144.178	99.7563	-0.00147	144.178	99.7498	-0.00116	145.519	99.9205	-0.00072	145.576	99.4643	-0.000852	122.594	94.0872	0.00181	123.152	92.874	-0.00599
144.275	99.7562	-0.00147	144.275	99.7495	-0.00116	145.617	99.9204	-0.00072	145.66	99.4641	-0.000859	122.67	94.0885	0.00174	123.192	92.8741	-0.00598
144.372	99.7562	-0.00147	144.372	99.7493	-0.00116	145.703	99.9204	-0.00072	145.733	99.464	-0.000864	122.744	94.0892	0.00165	123.223	92.8748	-0.00597
144.464	99.7561	-0.00147	144.464	99.749	-0.00116	145.782	99.9203	-0.00072	145.803	99.4639	-0.000869	122.809	94.089	0.00156	123.248	92.8759	-0.00597
144.545	99.756	-0.00147	144.545	99.7488	-0.00116	145.851	99.9202	-0.00072	145.887	99.4638	-0.000872	122.865	94.0881	0.00146	123.281	92.8772	-0.00598
144.618	99.7559	-0.00147	144.618	99.7485	-0.00116	145.918	99.9202	-0.00072	145.984	99.4637	-0.000874	122.928	94.0866	0.00137	123.332	92.8785	-0.00599
144.683	99.7558	-0.00147	144.683	99.7482	-0.00116	145.983	99.9201	-0.00072	146.08	99.4636	-0.000874	122.996	94.0845	0.00128	123.391	92.8799	-0.00601
144.758	99.7557	-0.00147	144.758	99.748	-0.00116	146.046	99.9201	-0.00072	146.153	99.4635	-0.000873	123.069	94.0821	0.00119	123.458	92.8812	-0.00604
144.852	99.7556	-0.00147	144.852	99.7477	-0.00116	146.119	99.92	-0.00072	146.214	99.4634	-0.000871	123.148	94.0796	0.00112	123.535	92.8827	-0.00607
144.954	99.7556	-0.00147	144.954	99.7474	-0.00116	146.204	99.92	-0.00072	146.276	99.4633	-0.000866	123.216	94.0773	0.00107	123.612	92.8842	-0.00612
145.049	99.7555	-0.00147	145.049	99.7472	-0.00116	146.298	99.9199	-0.00072	146.354	99.4632	-0.00086	123.273	94.0753	0.00103	123.693	92.8856	-0.00617
145.127	99.7554	-0.00147	145.127	99.7469	-0.00116	146.391	99.9198	-0.00072	146.444	99.4631	-0.000853	123.327	94.0736	0.001	123.769	92.8867	-0.00622
145.194	99.7553	-0.00147	145.194	99.7467	-0.00116	146.488	99.9198	-0.00072	146.532	99.463	-0.000844	123.386	94.0721	0.000996	123.834	92.8874	-0.00628
145.251	99.7552	-0.00147	145.251	99.7464	-0.00116	146.58	99.9197	-0.00072	146.615	99.463	-0.000834	123.454	94.071	0.00101	123.892	92.8877	-0.00634
145.315	99.7551	-0.00147	145.315	99.7461	-0.00116	146.67	99.9197	-0.00072	146.689	99.4629	-0.000822	123.521	94.0702	0.00103	123.946	92.8877	-0.0064
145.398	99.755	-0.00147	145.398	99.7459	-0.00116	146.764	99.9196	-0.00072	146.761	99.4628	-0.000808	123.582	94.0696	0.00107	124.006	92.8874	-0.00646
145.496	99.7549	-0.00147	145.496	99.7456	-0.00116	146.866	99.9195	-0.00072	146.83	99.4627	-0.000793	123.639	94.0691	0.00114	124.073	92.8869	-0.00652
145.591	99.7549	-0.00147	145.591	99.7454	-0.00116	146.978	99.9195	-0.00072	146.903	99.4626	-0.000777	123.697	94.0686	0.00121	124.146	92.8859	-0.00657
145.669	99.7548	-0.00147	145.669	99.7451	-0.00116	147.084	99.9194	-0.00072	146.985	99.4625	-0.000759	123.751	94.068	0.00131	124.219	92.8845	-0.00662
145.729	99.7547	-0.00147	145.729	99.7448	-0.00116	147.163	99.9193	-0.00072	147.082	99.4625	-0.000739	123.802	94.0673	0.00141	124.294	92.8824	-0.00665
145.784	99.7546	-0.00147	145.784	99.7446	-0.00116	147.22	99.9193	-0.00072	147.189	99.4624	-0.000718	123.859	94.0665	0.00154	124.366	92.8795	-0.00667
145.848	99.7545	-0.00147	145.848	99.7443	-0.00116	147.273	99.9192	-0.00072	147.29	99.4623	-0.000696	123.924	94.0657	0.00167	124.432	92.8757	-0.00668
145.926	99.7544	-0.00147	145.926	99.7441	-0.00116	147.345	99.9192	-0.00072	147.376	99.4622	-0.000672	123.992	94.065	0.00182	124.489	92.8714	-0.00667
146.016	99.7543	-0.00147	146.016	99.7438	-0.00116	147.441	99.9191	-0.00072	147.444	99.4621	-0.000646	124.057	94.0645	0.00198	124.546	92.8667	-0.00664
146.114	99.7542	-0.00147	146.114	99.7435	-0.00116	147.541	99.919	-0.00072	147.501	99.462	-0.000619	124.11	94.0644	0.00215	124.609	92.8617	-0.00659
146.206	99.7542	-0.00147	146.206	99.7433	-0.00116	147.618	99.919	-0.00072	147.561	99.462	-0.000591	124.158	94.0646	0.00232	124.679	92.8566	-0.00652
146.275	99.7541	-0.00147	146.275	99.743	-0.00116	147.678	99.9189	-0.00072	147.626	99.4619	-0.000561	124.207	94.0651	0.0025	124.741	92.8512	-0.00643
146.33	99.754	-0.00147	146.33	99.7428	-0.00116	147.739	99.9189	-0.00072	147.71	99.4618	-0.00053	124.271	94.0661	0.00268	124.794	92.8459	-0.00633
146.389	99.7539	-0.00147	146.389	99.7425	-0.00116	147.809	99.9188	-0.00072	147.809	99.4618	-0.000497	124.353	94.0675	0.00285	124.848	92.8406	-0.0062
146.467	99.7538	-0.00147	146.467	99.7422	-0.00116	147.888	99.9188	-0.00072	147.912	99.4617	-0.000463	124.442	94.0695	0.00301	124.91	92.8356	-0.00606
146.556	99.7537	-0.00147	146.556	99.742	-0.00116	147.969	99.9187	-0.00072	148.003	99.4616	-0.000428	124.52	94.0717	0.00317	124.977	92.831	-0.00591
146.652	99.7536	-0.00147	146.652	99.7417	-0.00116	148.048	99.9186	-0.00072	148.077	99.4615	-0.000391	124.575	94.0739	0.00333	125.036	92.8271	-0.00574
146.755	99.7536	-0.00147	146.755	99.7415	-0.00116	148.142	99.9186	-0.00072	148.143	99.4615	-0.000353	124.623	94.076	0.00347	125.089	92.8236	-0.00556
146.864	99.7535	-0.00147	146.864	99.7412	-0.00116	148.251	99.9185	-0.00072	148.217	99.4614	-0.000314	124.685	94.0778	0.00361	125.143	92.8205	-0.00537
146.969	99.7534	-0.00147	146.969	99.7409	-0.00116	148.358	99.9185	-0.00072	148.301	99.4613	-0.000273	124.759	94.0795	0.00375	125.205	92.8177	-0.00517
147.054	99.7533	-0.00147	147.054	99.7407	-0.00116	148.449	99.9184	-0.00072	148.384	99.4612	-0.000231	124.835	94.0811	0.00387	125.271	92.8152	-0.00496
147.114	99.7532	-0.00147	147.114	99.7404	-0.00116	148.524	99.9183	-0.00072	148.462	99.4611	-0.000188	124.901	94.0826	0.00399	125.328	92.8131	-0.00476
147.165	99.7531	-0.00147	147.165	99.7401	-0.00116	148.59	99.9183	-0.00072	148.539	99.461	-0.000144	124.963	94.0839	0.0041	125.372	92.8114	-0.00455
147.227	99.753	-0.00147	147.227	99.7399	-0.00116	148.666	99.9182	-0.00072	148.624	99.4609	-9.8e-05	125.027	94.0848	0.0042	125.405	92.8102	-0.00433
147.312	99.7529	-0.00147	147.312	99.7396	-0.00116	148.758	99.9181	-0.00072	148.715	99.4609	-5.2e-05	125.095	94.0851	0.0043	125.449	92.8096	-0.00413
147.406	99.7529	-0.00147	147.406	99.7394	-0.00116	148.85	99.9181	-0.00072	148.8	99.4608	-4e-06	125.168	94.0847	0.00438	125.517	92.8095	-0.00393
147.496	99.7528	-0.00147	147.496	99.7391	-0.00116	148.941	99.918	-0.00072	148.875	99.4607	4.5e-05	125.24	94.0837	0.00445	125.611	92.8097	-0.00373
147.569	99.7527	-0.00147	147.569	99.7388	-0.00116	149.021	99.918	-0.00072	148.946	99.4606	9.6e-05	125.312	94.0827	0.00451	125.716	92.8102	-0.00355
147.634	99.7526	-0.00147	147.634	99.7386	-0.00116	149.088	99.9179	-0.00072	149.02	99.4605	0.000147	125.38	94.0819	0.00455	125.805	92.811	-0.00338
147.712	99.7525	-0.00147	147.712	99.7383	-0.00116	149.151	99.9179	-0.00072	149.103	99.4604	0.0002	125.442	94.0816	0.00458	125.866	92.8119	-0.00322
147.805	99.7524	-0.00147	147.805	99.7381	-0.00116	149.219	99.9178	-0.00072	149.184	99.4603	0.000253	125.506	94.0821	0.00459	125.9	92.8131	-0.00307
147.897	99.7523	-0.00147	147.897	99.7378	-0.00116	149.3	99.9177	-0.00072	149.264	99.4602	0.000308	125.566	94.0832	0.00457	125.934	92.8143	-0.00294
147.979	99.7523	-0.00147	147.979	99.7375	-0.00116	149.387	99.9177	-0.00072	149.343	99.4601	0.000364	125.624	94.0851	0.00453	125.997	92.8154	-0.00281
148.054	99.7522	-0.00147	148.054	99.7373	-0.00116	149.477	99.9176	-0.00072	149.427	99.46	0.000421	125.68	94.0878	0.00446	126.084	92.8165	-0.0027
148.132	99.7521	-0.00147	148.132	99.737	-0.00116	149.563	99.9176	-0.00072	149.517	99.4599	0.000479	125.741	94.0911	0.00436	126.174	92.8175	-0.0026
148.215	99.752	-0.00147	148.215	99.7368	-0.00116	149.65	99.9175	-0.00072	149.606	99.4598	0.000539	125.8	94.0953	0.00422	126.242	92.8185	-0.0025
148.291	99.7519	-0.00147	148.291	99.7365	-0.00116	149.731	99.9174	-0.00072	149.691	99.4597	0.000599	125.858	94.1002	0.00405	126.291	92.8196	-0.00242
148.354	99.7518	-0.00147	148.354	99.7362	-0.00116	149.812	99.9174	-0.00072	149.76	99.4596	0.000661	125.921	94.1056	0.00385	126.337	92.8208	-0.00233
148.413	99.7517	-0.00147	148.413	99.736	-0.00116	149.903	99.9173	-0.00072	149.824	99.4595	0.000723	125.995	94.1111	0.0036	126.391	92.822	-0.00226
148.479	99.7516	-0.00147	148.479	99.7357	-0.00116	150	99.9172	-0.00072	149.896	99.4594	0.000787	126.087	94.1163	0.00332	126.46	92.8232	-0.00219
148.57	99.7515	-0.00147	148.57	99.7355	-0.00116	150.094	99.9172	-0.00072	149.981	99.4593	0.000852	126.176	94.1209	0.003	126.534	92.8244	-0.00212
148.682	99.7515	-0.00147	148.682	99.7352	-0.00116	150.177	99.9171	-0.00072	150.075	99.4591	0.000917	126.243	94.1248	0.00265	126.603	92.8253	-0.00205
148.798	99.7514	-0.00147	148.798	99.7349	-0.00116	150.249	99.9171	-0.00072	150.167	99.459	0.000984	126.295	94.1279	0.00228	126.67	92.8259	-0.00199
148.899	99.7513	-0.00147	148.899	99.7347	-0.00116	150.331	99.917	-0.00072	150.251	99.4589	0.00105	126.34	94.1305	0.00188	126.728	92.8261	-0.00192
148.969	99.7512	-0.00147	148.969	99.7344	-0.00116	150.422	99.9169	-0.00072	150.332	99.4588	0.00112	126.382	94.1328	0.00146	126.775	92.826	-0.00185
149.025	99.7511	-0.00147	149.025	99.7341	-0.00116	150.508	99.9169	-0.00072	150.419	99.4587	0.00119	126.428	94.1347	0.00102	126.81	92.8255	-0.00178
149.085	99.751	-0.00147	149.085	99.7339	-0.00116	150.581	99.9168	-0.00072	150.518	99.4586	0.00126	126.476	94.136	0.000575	126.842	92.8247	-0.0017
149.162	99.7509	-0.00147	149.162	99.7336	-0.00116	150.651	99.9168	-0.00072	150.61	99.4585	0.00133	126.539	94.1365	0.000118	126.881	92.8237	-0.00161
149.251	99.7509	-0.00147	149.251	99.7334	-0.00116	150.731	99.9167	-0.00072	150.696	99.4584	0.00141	126.609	94.1363	-0.000341	126.933	92.8224	-0.00152
149.337	99.7508	-0.00147	149.337	99.7331	-0.00116	150.822	99.9167	-0.00072	150.77	99.4583	0.00148	126.674	94.1353	-0.000798	127.005	92.821	-0.00142
149.413	99.7507	-0.00147	149.413	99.7328	-0.00116	150.908	99.9166	-0.00072	150.837	99.4582	0.00155	126.735	94.1339	-0.00125	127.084	92.8195	-0.00132
149.481	99.7506	-0.00147	149.481	99.7326	-0.00116	150.976	99.9165	-0.00072	150.903	99.4581	0.00163	126.802	94.1324	-0.0017	127.171	92.8182	-0.00121
149.549	99.7505	-0.00147	149.549	99.7323	-0.00116	151.042	99.9165	-0.00072	150.973	99.4579	0.0017	126.88	94.1309	-0.00213	127.256	92.8171	-0.00109
149.627	99.7504	-0.00147	149.627	99.7321	-0.00116	151.118	99.9164	-0.00072	151.047	99.4578	0.00178	126.957	94.1296	-0.00256	127.334	92.8166	-0.00097
149.71	99.7503	-0.00147	149.71	99.7318	-0.00116	151.209	99.9163	-0.00072	151.126	99.4577	0.00186	127.023	94.1282	-0.00297	127.397	92.8164	-0.000847
149.788	99.7502	-0.00147	149.788	99.7315	-0.00116	151.302	99.9163	-0.00072	151.22	99.4576	0.00194	127.077	94.1265	-0.00338	127.453	92.8166	-0.000725
149.862	99.7502	-0.00147	149.862	99.7313	-0.00116	151.381	99.9162	-0.00072	151.32	99.4575	0.00202	127.138	94.1246	-0.00377	127.512	92.8171	-0.000604
149.944	99.7501	-0.00147	149.944	99.731	-0.00116	151.45	99.9162	-0.00072	151.422	99.4574	0.0021	127.209	94.1226	-0.00416	127.573	92.8179	-0.000487
150.037	99.75	-0.00147	150.037	99.7308	-0.00116	151.525	99.9161	-0.00072	151.509	99.4573	0.00218	127.277	94.1203	-0.00453	127.637	92.8192	-0.000376
150.135	99.7499	-0.00147	150.135	99.7305	-0.00116	151.616	99.916	-0.00072	151.578	99.4572	0.00226	127.335	94.1179	-0.00489	127.694	92.8212	-0.000276
150.225	99.7498	-0.00147	150.225	99.7302	-0.00116	151.707	99.916	-0.00072	151.636	99.4571	0.00234	127.386	94.115	-0.00524	127.736	92.8238	-0.000191
150.309	99.7497	-0.00147	150.309	99.73	-0.00116	151.784	99.9159	-0.00072	151.705	99.457	0.00242	127.438	94.1115	-0.00557	127.78	92.8271	-0.000123
150.392	99.7496	-0.00147	150.392	99.7297	-0.00116	151.851	99.9159	-0.00072	151.79	99.457	0.00251	127.499	94.1076	-0.0059	127.841	92.8308	-7.8e-05
150.473	99.7495	-0.00147	150.473	99.7295	-0.00116	151.925	99.9158	-0.00072	151.879	99.4569	0.00259	127.57	94.103	-0.00621	127.927	92.8346	-5.8e-05
150.546	99.7495	-0.00147	150.546	99.7292	-0.00116	152.017	99.9158	-0.00072	151.958	99.4568	0.00268	127.641	94.0981	-0.0065	128.019	92.8384	-6.4e-05
150.613	99.7494	-0.00147	150.613	99.7289	-0.00116	152.114	99.9157	-0.00072	152.035	99.4567	0.00276	127.708	94.0931	-0.00678	128.093	92.8419	-9.7e-05
150.688	99.7493	-0.00147	150.688	99.7287	-0.00116	152.2	99.9156	-0.00072	152.111	99.4566	0.00285	127.765	94.0882	-0.00704	128.139	92.8451	-0.000157
150.776	99.7492	-0.00147	150.776	99.7284	-0.00116	152.273	99.9156	-0.00072	152.195	99.4565	0.00293	127.817	94.0837	-0.00728	128.183	92.8479	-0.000245
150.858	99.7491	-0.00147	150.858	99.7281	-0.00116	152.342	99.9155	-0.00072	152.28	99.4564	0.00302	127.869	94.0798	-0.0075	128.238	92.8502	-0.00036
150.927	99.749	-0.00147	150.927	99.7279	-0.00116	152.415	99.9155	-0.00072	152.368	99.4563	0.00311	127.93	94.0766	-0.00771	128.314	92.8518	-0.000499
150.995	99.7489	-0.00147	150.995	99.7276	-0.00116	152.491	99.9154	-0.00072	152.451	99.4562	0.0032	128.003	94.0741	-0.00789	128.403	92.8525	-0.00066
151.082	99.7489	-0.00147	151.082	99.7274	-0.00116	152.572	99.9153	-0.00072	152.53	99.4561	0.00329	128.087	94.0719	-0.00806	128.493	92.8526	-0.00084
151.186	99.7488	-0.00147	151.186	99.7271	-0.00116	152.66	99.9153	-0.00072	152.611	99.456	0.00337	128.172	94.07	-0.00821	128.558	92.8522	-0.00104
151.279	99.7487	-0.00147	151.279	99.7268	-0.00116	152.758	99.9152	-0.00072	152.686	99.4559	0.00346	128.249	94.0682	-0.00833	128.594	92.8517	-0.00125
151.345	99.7486	-0.00147	151.345	99.7266	-0.00116	152.856	99.9151	-0.00072	152.757	99.4558	0.00355	128.311	94.0666	-0.00844	128.614	92.8511	-0.00147
151.399	99.7485	-0.00147	151.399	99.7263	-0.00116	152.946	99.9151	-0.00072	152.835	99.4557	0.00365	128.366	94.0653	-0.00852	128.66	92.8504	-0.00171
151.468	99.7484	-0.00147	151.468	99.7261	-0.00116	153.03	99.915	-0.00072	152.925	99.4557	0.00374	128.426	94.0642	-0.00858	128.735	92.8498	-0.00196
151.556	99.7483	-0.00147	151.556	99.7258	-0.00116	153.105	99.915	-0.00072	153.022	99.4557	0.00383	128.483	94.0631	-0.00863	128.821	92.849	-0.00221
151.648	99.7482	-0.00147	151.648	99.7255	-0.00116	153.17	99.9149	-0.00072	153.109	99.4557	0.00392	128.527	94.0619	-0.00865	128.889	92.848	-0.00248
151.733	99.7482	-0.00147	151.733	99.7253	-0.00116	153.231	99.9148	-0.00072	153.177	99.4558	0.00401	128.563	94.0605	-0.00866	128.937	92.8469	-0.00275
151.812	99.7481	-0.00147	151.812	99.725	-0.00116	153.294	99.9148	-0.00072	153.241	99.456	0.0041	128.607	94.0591	-0.00866	128.98	92.8454	-0.00303
151.905	99.748	-0.00147	151.905	99.7248	-0.00116	153.373	99.9147	-0.00072	153.32	99.4562	0.00419	128.672	94.058	-0.00864	129.032	92.8436	-0.00331
152.002	99.7479	-0.00147	152.002	99.7245	-0.00116	153.473	99.9147	-0.00072	153.414	99.4566	0.00428	128.752	94.0573	-0.00861	129.091	92.8413	-0.00359
152.098	99.7478	-0.00147	152.098	99.7242	-0.00116	153.586	99.9146	-0.00072	153.513	99.457	0.00437	128.829	94.0567	-0.00858	129.156	92.8384	-0.00387
152.19	99.7477	-0.00147	152.19	99.724	-0.00116	153.686	99.9145	-0.00072	153.605	99.4576	0.00446	128.898	94.0562	-0.00854	129.215	92.8351	-0.00415
152.275	99.7476	-0.00147	152.275	99.7237	-0.00116	153.766	99.9145	-0.00072	153.689	99.4583	0.00455	128.965	94.0554	-0.00849	129.265	92.8315	-0.00442
152.36	99.7476	-0.00147	152.36	99.7235	-0.00116	153.836	99.9144	-0.00072	153.77	99.459	0.00463	129.033	94.0541	-0.00845	129.314	92.8278	-0.00468
152.441	99.7475	-0.00147	152.441	99.7232	-0.00116	153.907	99.9144	-0.00072	153.844	99.4599	0.00471	129.097	94.0525	-0.0084	129.372	92.8242	-0.00494
152.515	99.7474	-0.00147	152.515	99.7229	-0.00116	153.978	99.9143	-0.00072	153.922	99.4608	0.00479	129.157	94.0506	-0.00835	129.447	92.8207	-0.00519
152.588	99.7473	-0.00147	152.588	99.7227	-0.00116	154.046	99.9142	-0.00072	154.01	99.4617	0.00487	129.22	94.0487	-0.0083	129.536	92.8175	-0.00542
152.659	99.7472	-0.00147	152.659	99.7224	-0.00116	154.123	99.9142	-0.00072	154.108	99.4627	0.00495	129.296	94.0469	-0.00825	129.628	92.8144	-0.00565
152.73	99.7471	-0.00147	152.73	99.7222	-0.00116	154.217	99.9141	-0.00072	154.203	99.4637	0.00502	129.375	94.0453	-0.00819	129.706	92.8118	-0.00587
152.801	99.747	-0.00147	152.801	99.7219	-0.00116	154.319	99.9141	-0.00072	154.287	99.4647	0.00509	129.442	94.0438	-0.00813	129.755	92.8097	-0.00609
152.879	99.7469	-0.00147	152.879	99.7216	-0.00116	154.41	99.914	-0.00072	154.357	99.4658	0.00516	129.492	94.0423	-0.00808	129.786	92.8081	-0.00629
152.965	99.7468	-0.00147	152.965	99.7214	-0.00116	154.478	99.9139	-0.00072	154.418	99.4668	0.00523	129.533	94.0405	-0.00802	129.82	92.807	-0.0065
153.055	99.7468	-0.00147	153.055	99.7211	-0.00116	154.541	99.9139	-0.00072	154.478	99.4679	0.00529	129.579	94.0383	-0.00797	129.878	92.8065	-0.0067
153.14	99.7467	-0.00147	153.14	99.7208	-0.00116	154.616	99.9138	-0.00072	154.548	99.4689	0.00535	129.636	94.0357	-0.00792	129.962	92.8064	-0.0069
153.219	99.7466	-0.00147	153.219	99.7206	-0.00116	154.707	99.9138	-0.00072	154.631	99.4699	0.0054	129.704	94.0326	-0.00786	130.047	92.807	-0.00711
153.302	99.7465	-0.00147	153.302	99.7203	-0.00116	154.795	99.9137	-0.00072	154.725	99.471	0.00546	129.773	94.0294	-0.00779	130.105	92.8081	-0.00731
153.389	99.7464	-0.00147	153.389	99.7201	-0.00116	154.867	99.9136	-0.00072	154.816	99.472	0.00551	129.831	94.0262	-0.00772	130.14	92.8097	-0.00753
153.471	99.7463	-0.00147	153.471	99.7198	-0.00116	154.937	99.9136	-0.00072	154.897	99.4731	0.00556	129.88	94.023	-0.00765	130.169	92.8119	-0.00776
153.537	99.7462	-0.00147	153.537	99.7195	-0.00116	155.011	99.9135	-0.00072	154.971	99.4741	0.00561	129.93	94.0198	-0.00757	130.208	92.8143	-0.008
153.596	99.7462	-0.00147	153.596	99.7193	-0.00116	155.102	99.9135	-0.00072	155.045	99.4751	0.00565	129.985	94.0166	-0.0075	130.273	92.8166	-0.00825
153.661	99.7461	-0.00147	153.661	99.719	-0.00116	155.202	99.9134	-0.00072	155.125	99.4762	0.00569	130.047	94.0132	-0.00741	130.357	92.8187	-0.00851
153.739	99.746	-0.00147	153.739	99.7188	-0.00116	155.301	99.9133	-0.00072	155.207	99.4772	0.00573	130.115	94.01	-0.00732	130.447	92.8204	-0.00878
153.831	99.7459	-0.00147	153.831	99.7185	-0.00116	155.389	99.9133	-0.00072	155.287	99.4782	0.00576	130.193	94.0071	-0.00722	130.537	92.8218	-0.00907
153.925	99.7458	-0.00147	153.925	99.7182	-0.00116	155.472	99.9132	-0.00072	155.366	99.4792	0.00579	130.274	94.0049	-0.00712	130.621	92.8227	-0.00936
154.014	99.7457	-0.00147	154.014	99.718	-0.00116	155.549	99.9132	-0.00072	155.443	99.4802	0.00582	130.354	94.0035	-0.00701	130.691	92.8232	-0.00966
154.097	99.7456	-0.00147	154.097	99.7177	-0.00116	155.622	99.9131	-0.00072	155.522	99.4812	0.00585	130.421	94.0025	-0.0069	130.752	92.8233	-0.00997
154.176	99.7455	-0.00147	154.176	99.7175	-0.00116	155.694	99.913	-0.00072	155.601	99.4821	0.00587	130.475	94.0017	-0.00678	130.802	92.8231	-0.01029
154.253	99.7455	-0.00147	154.253	99.7172	-0.00116	155.764	99.913	-0.00072	155.678	99.4831	0.0059	130.526	94.0009	-0.00666	130.843	92.8226	-0.01061
154.324	99.7454	-0.00147	154.324	99.7169	-0.00116	155.833	99.9129	-0.00072	155.752	99.484	0.00591	130.575	93.9998	-0.00653	130.877	92.8219	-0.01093
154.389	99.7453	-0.00147	154.389	99.7167	-0.00116	155.905	99.9129	-0.00072	155.833	99.485	0.00593	130.625	93.9986	-0.00639	130.919	92.821	-0.01126
154.466	99.7452	-0.00147	154.466	99.7164	-0.00116	155.979	99.9128	-0.00072	155.92	99.4859	0.00594	130.687	93.9975	-0.00624	130.983	92.8199	-0.01158
154.555	99.7451	-0.00147	154.555	99.7162	-0.00116	156.06	99.9127	-0.00072	156.006	99.4868	0.00596	130.762	93.9965	-0.00609	131.074	92.8187	-0.01191
154.654	99.745	-0.00147	154.654	99.7159	-0.00116	156.141	99.9127	-0.00072	156.085	99.4877	0.00596	130.851	93.9955	-0.00594	131.172	92.8174	-0.01224
154.739	99.7449	-0.00147	154.739	99.7156	-0.00116	156.224	99.9126	-0.00072	156.161	99.4886	0.00597	130.927	93.9945	-0.00578	131.252	92.8157	-0.01256
154.808	99.7448	-0.00147	154.808	99.7154	-0.00116	156.301	99.9126	-0.00072	156.24	99.4895	0.00597	130.979	93.9934	-0.00562	131.313	92.8136	-0.01289
154.868	99.7448	-0.00147	154.868	99.7151	-0.00116	156.376	99.9125	-0.00072	156.326	99.4903	0.00597	131.015	93.9925	-0.00546	131.367	92.8109	-0.0132
154.935	99.7447	-0.00147	154.935	99.7149	-0.00116	156.453	99.9124	-0.00072	156.418	99.4912	0.00597	131.064	93.9917	-0.0053	131.426	92.8074	-0.01351
155.005	99.7446	-0.00147	155.005	99.7146	-0.00116	156.527	99.9124	-0.00072	156.508	99.492	0.00597	131.144	93.9909	-0.00514	131.491	92.8031	-0.01381
155.072	99.7445	-0.00147	155.072	99.7143	-0.00116	156.601	99.9123	-0.00072	156.593	99.4928	0.00596	131.241	93.9902	-0.00498	131.554	92.7981	-0.01409
155.146	99.7444	-0.00147	155.146	99.7141	-0.00116	156.678	99.9123	-0.00072	156.679	99.4936	0.00595	131.332	93.9893	-0.00482	131.618	92.7927	-0.01435
155.235	99.7443	-0.00147	155.235	99.7138	-0.00116	156.76	99.9122	-0.00072	156.764	99.4944	0.00594	131.4	93.9882	-0.00467	131.676	92.7872	-0.0146
155.335	99.7442	-0.00147	155.335	99.7135	-0.00116	156.846	99.9121	-0.00072	156.843	99.4952	0.00592	131.449	93.9869	-0.00451	131.728	92.7816	-0.01482
155.432	99.7442	-0.00147	155.432	99.7133	-0.00116	156.932	99.9121	-0.00072	156.918	99.4959	0.00591	131.491	93.9856	-0.00435	131.779	92.7761	-0.01503
155.517	99.7441	-0.00147	155.517	99.713	-0.00116	157.016	99.912	-0.00072	156.982	99.4967	0.00589	131.533	93.9843	-0.00419	131.841	92.7705	-0.01522
155.592	99.744	-0.00147	155.592	99.7128	-0.00116	157.095	99.912	-0.00072	157.039	99.4974	0.00587	131.585	93.983	-0.00403	131.919	92.7649	-0.01539
155.663	99.7439	-0.00147	155.663	99.7125	-0.00116	157.172	99.9119	-0.00072	157.095	99.4982	0.00584	131.646	93.9815	-0.00387	132	92.7594	-0.01555
155.738	99.7438	-0.00147	155.738	99.7122	-0.00116	157.244	99.9118	-0.00072	157.163	99.4989	0.00582	131.71	93.9798	-0.00371	132.076	92.7541	-0.01569
155.822	99.7437	-0.00147	155.822	99.712	-0.00116	157.315	99.9118	-0.00072	157.242	99.4996	0.00579	131.767	93.9778	-0.00355	132.137	92.7492	-0.01582
155.904	99.7436	-0.00147	155.904	99.7117	-0.00116	157.389	99.9117	-0.00072	157.329	99.5003	0.00576	131.822	93.9758	-0.00338	132.184	92.7447	-0.01594
155.982	99.7435	-0.00147	155.982	99.7115	-0.00116	157.477	99.9117	-0.00072	157.411	99.501	0.00573	131.884	93.9738	-0.00321	132.228	92.7406	-0.01606
156.058	99.7435	-0.00147	156.058	99.7112	-0.00116	157.575	99.9116	-0.00072	157.486	99.5017	0.00569	131.944	93.9719	-0.00304	132.272	92.7366	-0.01617
156.134	99.7434	-0.00147	156.134	99.7109	-0.00116	157.669	99.9115	-0.00072	157.564	99.5023	0.00565	132.002	93.9702	-0.00288	132.324	92.7329	-0.01628
156.211	99.7433	-0.00147	156.211	99.7107	-0.00116	157.743	99.9115	-0.00072	157.657	99.503	0.00561	132.059	93.9686	-0.00272	132.391	92.7292	-0.01638
156.294	99.7432	-0.00147	156.294	99.7104	-0.00116	157.802	99.9114	-0.00072	157.756	99.5036	0.00557	132.117	93.9671	-0.00256	132.462	92.7257	-0.01648
156.377	99.7431	-0.00147	156.377	99.7102	-0.00116	157.86	99.9114	-0.00072	157.846	99.5043	0.00553	132.179	93.9658	-0.00241	132.526	92.7223	-0.01658
156.459	99.743	-0.00147	156.459	99.7099	-0.00116	157.931	99.9113	-0.00072	157.92	99.5049	0.00548	132.239	93.9649	-0.00228	132.581	92.7192	-0.01667
156.542	99.7429	-0.00147	156.542	99.7096	-0.00116	158.016	99.9112	-0.00072	157.984	99.5055	0.00543	132.298	93.9645	-0.00215	132.631	92.716	-0.01677
156.628	99.7429	-0.00147	156.628	99.7094	-0.00116	158.103	99.9112	-0.00072	158.047	99.5061	0.00538	132.361	93.9646	-0.00204	132.684	92.7129	-0.01687
156.718	99.7428	-0.00147	156.718	99.7091	-0.00116	158.188	99.9111	-0.00072	158.116	99.5067	0.00533	132.43	93.9651	-0.00194	132.743	92.7095	-0.01696
156.812	99.7427	-0.00147	156.812	99.7089	-0.00116	158.276	99.9111	-0.00072	158.192	99.5072	0.00528	132.501	93.9658	-0.00187	132.804	92.7061	-0.01706
156.893	99.7426	-0.00147	156.893	99.7086	-0.00116	158.356	99.911	-0.00072	158.276	99.5078	0.00522	132.569	93.9667	-0.00181	132.87	92.7026	-0.01715
156.956	99.7425	-0.00147	156.956	99.7083	-0.00116	158.426	99.9109	-0.00072	158.365	99.5083	0.00516	132.633	93.9678	-0.00177	132.949	92.6992	-0.01725
157.004	99.7424	-0.00147	157.004	99.7081	-0.00116	158.493	99.9109	-0.00072	158.453	99.5088	0.0051	132.696	93.9694	-0.00175	133.035	92.696	-0.01734
157.061	99.7423	-0.00147	157.061	99.7078	-0.00116	158.561	99.9108	-0.00072	158.535	99.5093	0.00504	132.752	93.9714	-0.00175	133.116	92.693	-0.01744
157.135	99.7422	-0.00147	157.135	99.7076	-0.00116	158.647	99.9108	-0.00072	158.607	99.5098	0.00498	132.81	93.9737	-0.00178	133.182	92.6904	-0.01754
157.225	99.7421	-0.00147	157.225	99.7073	-0.00116	158.745	99.9107	-0.00072	158.678	99.5103	0.00491	132.869	93.9759	-0.00182	133.237	92.688	-0.01764
157.308	99.7421	-0.00147	157.308	99.707	-0.00116	158.849	99.9106	-0.00072	158.748	99.5108	0.00484	132.93	93.9779	-0.0019	133.297	92.6859	-0.01774
157.377	99.742	-0.00147	157.377	99.7068	-0.00116	158.947	99.9106	-0.00072	158.816	99.5113	0.00477	132.989	93.9793	-0.00199	133.361	92.6841	-0.01785
157.449	99.7419	-0.00147	157.449	99.7065	-0.00116	159.034	99.9105	-0.00072	158.878	99.5117	0.0047	133.042	93.9802	-0.00211	133.427	92.6824	-0.01795
157.533	99.7418	-0.00147	157.533	99.7062	-0.00116	159.105	99.9105	-0.00072	158.944	99.5122	0.00463	133.1	93.9805	-0.00224	133.492	92.6808	-0.01806
157.627	99.7417	-0.00147	157.627	99.706	-0.00116	159.166	99.9104	-0.00072	159.028	99.5126	0.00455	133.169	93.9806	-0.00239	133.556	92.6792	-0.01817
157.71	99.7416	-0.00147	157.71	99.7057	-0.00116	159.22	99.9103	-0.00072	159.123	99.5131	0.00447	133.237	93.9804	-0.00256	133.621	92.6775	-0.01828
157.777	99.7415	-0.00147	157.777	99.7055	-0.00116	159.271	99.9103	-0.00072	159.215	99.5135	0.0044	133.287	93.98	-0.00273	133.686	92.6756	-0.01839
157.834	99.7415	-0.00147	157.834	99.7052	-0.00116	159.331	99.9102	-0.00072	159.303	99.5139	0.00431	133.328	93.9793	-0.00291	133.743	92.6736	-0.01849
157.897	99.7414	-0.00147	157.897	99.7049	-0.00116	159.404	99.9102	-0.00072	159.386	99.5143	0.00423	133.379	93.9784	-0.00311	133.792	92.6711	-0.0186
157.977	99.7413	-0.00147	157.977	99.7047	-0.00116	159.493	99.9101	-0.00072	159.471	99.5147	0.00415	133.456	93.9772	-0.0033	133.847	92.6684	-0.01869
158.068	99.7412	-0.00147	158.068	99.7044	-0.00116	159.595	99.91	-0.00072	159.554	99.5151	0.00406	133.55	93.9759	-0.0035	133.922	92.6654	-0.01878
158.157	99.7411	-0.00147	158.157	99.7042	-0.00116	159.695	99.91	-0.00072	159.631	99.5155	0.00397	133.63	93.9746	-0.0037	134.006	92.6623	-0.01886
158.24	99.741	-0.00147	158.24	99.7039	-0.00116	159.789	99.9099	-0.00072	159.696	99.5158	0.00388	133.686	93.9735	-0.00391	134.086	92.6594	-0.01893
158.323	99.7409	-0.00147	158.323	99.7036	-0.00116	159.873	99.9099	-0.00072	159.754	99.5161	0.00379	133.726	93.9727	-0.00412	134.155	92.6566	-0.01899
158.413	99.7408	-0.00147	158.413	99.7034	-0.00116	159.947	99.9098	-0.00072	159.815	99.5165	0.0037	133.772	93.972	-0.00434	134.225	92.6541	-0.01904
158.5	99.7408	-0.00147	158.5	99.7031	-0.00116	160.014	99.9097	-0.00072	159.888	99.5168	0.00361	133.829	93.9714	-0.00456	134.303	92.6516	-0.01908
158.58	99.7407	-0.00147	158.58	99.7029	-0.00116	160.078	99.9097	-0.00072	159.977	99.517	0.00351	133.894	93.9707	-0.00478	134.377	92.6492	-0.01912
158.643	99.7406	-0.00147	158.643	99.7026	-0.00116	160.149	99.9096	-0.00072	160.065	99.5173	0.00341	133.961	93.9698	-0.00501	134.43	92.6467	-0.01916
158.702	99.7405	-0.00147	158.702	99.7023	-0.00116	160.224	99.9096	-0.00072	160.146	99.5176	0.00332	134.022	93.9686	-0.00525	134.471	92.6443	-0.01918
158.772	99.7404	-0.00147	158.772	99.7021	-0.00116	160.308	99.9095	-0.00072	160.221	99.5179	0.00322	134.074	93.9672	-0.00549	134.513	92.6421	-0.01921
158.855	99.7403	-0.00147	158.855	99.7018	-0.00116	160.401	99.9094	-0.00072	160.295	99.5181	0.00311	134.129	93.9656	-0.00573	134.571	92.64	-0.01923
158.947	99.7402	-0.00147	158.947	99.7016	-0.00116	160.499	99.9094	-0.00072	160.365	99.5184	0.00301	134.189	93.9638	-0.00598	134.641	92.6381	-0.01925
159.034	99.7401	-0.00147	159.034	99.7013	-0.00116	160.593	99.9093	-0.00072	160.436	99.5186	0.00291	134.256	93.9619	-0.00622	134.704	92.6361	-0.01928
159.107	99.7401	-0.00147	159.107	99.701	-0.00116	160.671	99.9093	-0.00072	160.51	99.5189	0.0028	134.323	93.9598	-0.00647	134.758	92.634	-0.0193
159.172	99.74	-0.00147	159.172	99.7008	-0.00116	160.737	99.9092	-0.00072	160.593	99.5191	0.00269	134.38	93.9577	-0.00673	134.813	92.6318	-0.01933
159.241	99.7399	-0.00147	159.241	99.7005	-0.00116	160.804	99.9091	-0.00072	160.682	99.5193	0.00259	134.433	93.9555	-0.00698	134.87	92.6294	-0.01936
159.328	99.7398	-0.00147	159.328	99.7003	-0.00116	160.88	99.9091	-0.00072	160.777	99.5195	0.00248	134.491	93.9535	-0.00724	134.925	92.6267	-0.01939
159.422	99.7397	-0.00147	159.422	99.7	-0.00116	160.958	99.909	-0.00072	160.87	99.5197	0.00236	134.562	93.9516	-0.00751	134.981	92.6238	-0.01942
159.51	99.7396	-0.00147	159.51	99.6997	-0.00116	161.028	99.909	-0.00072	160.958	99.5199	0.00225	134.642	93.9499	-0.00778	135.041	92.6208	-0.01945
159.589	99.7395	-0.00147	159.589	99.6995	-0.00116	161.093	99.9089	-0.00072	161.029	99.5201	0.00214	134.726	93.9482	-0.00805	135.116	92.6176	-0.01949
159.664	99.7395	-0.00147	159.664	99.6992	-0.00116	161.156	99.9088	-0.00072	161.087	99.5202	0.00203	134.798	93.9464	-0.00833	135.2	92.6143	-0.01953
159.745	99.7394	-0.00147	159.745	99.6989	-0.00116	161.225	99.9088	-0.00072	161.15	99.5204	0.00191	134.856	93.9445	-0.00861	135.281	92.6108	-0.01958
159.828	99.7393	-0.00147	159.828	99.6987	-0.00116	161.305	99.9087	-0.00072	161.228	99.5205	0.0018	134.902	93.9424	-0.00889	135.353	92.607	-0.01963
159.903	99.7392	-0.00147	159.903	99.6984	-0.00116	161.399	99.9087	-0.00072	161.321	99.5206	0.00169	134.946	93.9402	-0.00917	135.417	92.6032	-0.01968
159.968	99.7391	-0.00147	159.968	99.6982	-0.00116	161.497	99.9086	-0.00072	161.426	99.5207	0.00157	134.994	93.9379	-0.00945	135.483	92.5992	-0.01974
160.034	99.739	-0.00147	160.034	99.6979	-0.00116	161.591	99.9085	-0.00072	161.528	99.5208	0.00146	135.052	93.9355	-0.00972	135.549	92.5953	-0.01981
160.105	99.7389	-0.00147	160.105	99.6976	-0.00116	161.669	99.9085	-0.00072	161.621	99.5209	0.00134	135.11	93.9329	-0.00998	135.606	92.5914	-0.01988
160.183	99.7388	-0.00147	160.183	99.6974	-0.00116	161.739	99.9084	-0.00072	161.695	99.521	0.00123	135.179	93.93	-0.01023	135.653	92.5874	-0.01996
160.267	99.7388	-0.00147	160.267	99.6971	-0.00116	161.817	99.9084	-0.00072	161.759	99.5211	0.00112	135.254	93.9267	-0.01046	135.689	92.5834	-0.02004
160.351	99.7387	-0.00147	160.351	99.6969	-0.00116	161.902	99.9083	-0.00072	161.825	99.5211	0.001	135.324	93.9232	-0.01069	135.734	92.5792	-0.02012
160.43	99.7386	-0.00147	160.43	99.6966	-0.00116	161.988	99.9082	-0.00072	161.899	99.5211	0.00089	135.387	93.9195	-0.0109	135.795	92.5749	-0.02021
160.502	99.7385	-0.00147	160.502	99.6963	-0.00116	162.078	99.9082	-0.00072	161.97	99.5212	0.000778	135.437	93.9158	-0.01109	135.87	92.5704	-0.02029
160.571	99.7384	-0.00147	160.571	99.6961	-0.00116	162.165	99.9081	-0.00072	162.031	99.5212	0.000666	135.487	93.9122	-0.01127	135.94	92.5657	-0.02038
160.643	99.7383	-0.00147	160.643	99.6958	-0.00116	162.24	99.9081	-0.00072	162.095	99.5212	0.000554	135.545	93.9088	-0.01143	135.991	92.5609	-0.02047
160.722	99.7382	-0.00147	160.722	99.6956	-0.00116	162.302	99.908	-0.00072	162.167	99.5212	0.000443	135.611	93.9055	-0.01158	136.041	92.5561	-0.02055
160.801	99.7382	-0.00147	160.801	99.6953	-0.00116	162.354	99.9079	-0.00072	162.255	99.5212	0.000333	135.678	93.9024	-0.01171	136.103	92.5515	-0.02064
160.867	99.7381	-0.00147	160.867	99.695	-0.00116	162.405	99.9079	-0.00072	162.346	99.5212	0.000223	135.751	93.8993	-0.01184	136.18	92.5468	-0.02072
160.927	99.738	-0.00147	160.927	99.6948	-0.00116	162.476	99.9078	-0.00072	162.44	99.5212	0.000113	135.829	93.8964	-0.01195	136.257	92.542	-0.0208
160.999	99.7379	-0.00147	160.999	99.6945	-0.00116	162.567	99.9078	-0.00072	162.536	99.5212	4e-06	135.898	93.8937	-0.01204	136.31	92.5372	-0.02087
161.084	99.7378	-0.00147	161.084	99.6943	-0.00116	162.672	99.9077	-0.00072	162.635	99.5211	-0.000105	135.955	93.8912	-0.01213	136.352	92.5323	-0.02094
161.177	99.7377	-0.00147	161.177	99.694	-0.00116	162.785	99.9076	-0.00072	162.726	99.5211	-0.000213	136.002	93.889	-0.0122	136.408	92.5275	-0.021
161.262	99.7376	-0.00147	161.262	99.6937	-0.00116	162.881	99.9076	-0.00072	162.799	99.521	-0.00032	136.05	93.8872	-0.01227	136.486	92.5232	-0.02105
161.341	99.7375	-0.00147	161.341	99.6935	-0.00116	162.961	99.9075	-0.00072	162.86	99.5209	-0.000427	136.101	93.8855	-0.01232	136.573	92.5192	-0.0211
161.422	99.7374	-0.00147	161.422	99.6932	-0.00116	163.035	99.9075	-0.00072	162.921	99.5208	-0.000533	136.162	93.8839	-0.01237	136.647	92.5155	-0.02115
161.511	99.7374	-0.00147	161.511	99.693	-0.00116	163.114	99.9074	-0.00072	162.999	99.5207	-0.000639	136.238	93.8823	-0.01241	136.7	92.5119	-0.0212
161.599	99.7373	-0.00147	161.599	99.6927	-0.00116	163.205	99.9073	-0.00072	163.087	99.5206	-0.000743	136.322	93.8805	-0.01244	136.746	92.5083	-0.02124
161.681	99.7372	-0.00147	161.681	99.6924	-0.00116	163.302	99.9073	-0.00072	163.167	99.5205	-0.000847	136.404	93.8785	-0.01246	136.798	92.5047	-0.02128
161.759	99.7371	-0.00147	161.759	99.6922	-0.00116	163.392	99.9072	-0.00072	163.229	99.5203	-0.00095	136.471	93.8762	-0.01247	136.858	92.5015	-0.02132
161.831	99.737	-0.00147	161.831	99.6919	-0.00116	163.471	99.9072	-0.00072	163.29	99.5202	-0.00105	136.519	93.8738	-0.01248	136.913	92.4988	-0.02136
161.898	99.7369	-0.00147	161.898	99.6916	-0.00116	163.539	99.9071	-0.00072	163.377	99.52	-0.00115	136.565	93.8711	-0.01247	136.969	92.4966	-0.0214
161.967	99.7368	-0.00147	161.967	99.6914	-0.00116	163.602	99.907	-0.00072	163.488	99.5198	-0.00125	136.621	93.8681	-0.01246	137.035	92.4947	-0.02145
162.048	99.7368	-0.00147	162.048	99.6911	-0.00116	163.662	99.907	-0.00072	163.593	99.5197	-0.00135	136.674	93.8646	-0.01243	137.121	92.4928	-0.02151
162.136	99.7367	-0.00147	162.136	99.6909	-0.00116	163.727	99.9069	-0.00072	163.674	99.5195	-0.00145	136.721	93.8607	-0.01239	137.205	92.4908	-0.02157
162.22	99.7366	-0.00147	162.22	99.6906	-0.00116	163.797	99.9069	-0.00072	163.735	99.5193	-0.00155	136.763	93.8564	-0.01234	137.268	92.4886	-0.02163
162.296	99.7365	-0.00147	162.296	99.6903	-0.00116	163.878	99.9068	-0.00072	163.798	99.5191	-0.00164	136.805	93.852	-0.01228	137.309	92.4861	-0.0217
162.372	99.7364	-0.00147	162.372	99.6901	-0.00116	163.964	99.9067	-0.00072	163.87	99.5189	-0.00174	136.858	93.8473	-0.0122	137.344	92.4835	-0.02178
162.456	99.7363	-0.00147	162.456	99.6898	-0.00116	164.06	99.9067	-0.00072	163.953	99.5187	-0.00183	136.923	93.8425	-0.01211	137.391	92.4809	-0.02186
162.541	99.7362	-0.00147	162.541	99.6896	-0.00116	164.153	99.9066	-0.00072	164.037	99.5185	-0.00193	136.994	93.8373	-0.012	137.45	92.4783	-0.02196
162.613	99.7361	-0.00147	162.613	99.6893	-0.00116	164.242	99.9066	-0.00072	164.123	99.5182	-0.00202	137.069	93.832	-0.01188	137.518	92.4758	-0.02206
162.683	99.7361	-0.00147	162.683	99.689	-0.00116	164.335	99.9065	-0.00072	164.22	99.518	-0.00211	137.149	93.8266	-0.01175	137.592	92.4731	-0.02217
162.756	99.736	-0.00147	162.756	99.6888	-0.00116	164.428	99.9064	-0.00072	164.325	99.5178	-0.0022	137.233	93.8214	-0.0116	137.666	92.4703	-0.0223
162.831	99.7359	-0.00147	162.831	99.6885	-0.00116	164.521	99.9064	-0.00072	164.426	99.5176	-0.00229	137.318	93.8165	-0.01143	137.73	92.4673	-0.02243
162.904	99.7358	-0.00147	162.904	99.6883	-0.00116	164.61	99.9063	-0.00072	164.509	99.5174	-0.00238	137.386	93.8121	-0.01125	137.786	92.4643	-0.02258
162.972	99.7357	-0.00147	162.972	99.688	-0.00116	164.686	99.9062	-0.00072	164.572	99.5171	-0.00246	137.433	93.8079	-0.01106	137.846	92.4616	-0.02273
163.047	99.7356	-0.00147	163.047	99.6877	-0.00116	164.753	99.9062	-0.00072	164.626	99.5169	-0.00255	137.471	93.8038	-0.01086	137.921	92.459	-0.0229
163.132	99.7355	-0.00147	163.132	99.6875	-0.00116	164.819	99.9061	-0.00072	164.685	99.5166	-0.00264	137.514	93.7999	-0.01065	137.994	92.4566	-0.02307
163.222	99.7355	-0.00147	163.222	99.6872	-0.00116	164.89	99.9061	-0.00072	164.753	99.5164	-0.00272	137.575	93.7963	-0.01043	138.058	92.4542	-0.02325
163.304	99.7354	-0.00147	163.304	99.687	-0.00116	164.967	99.906	-0.00072	164.828	99.5161	-0.0028	137.641	93.7931	-0.01022	138.107	92.4516	-0.02344
163.385	99.7353	-0.00147	163.385	99.6867	-0.00116	165.05	99.906	-0.00072	164.915	99.5158	-0.00289	137.709	93.7904	-0.01001	138.159	92.4487	-0.02364
163.46	99.7352	-0.00147	163.46	99.6864	-0.00116	165.135	99.9059	-0.00072	165.012	99.5155	-0.00297	137.777	93.7882	-0.00981	138.218	92.4455	-0.02384
163.541	99.7351	-0.00147	163.541	99.6862	-0.00116	165.221	99.9058	-0.00072	165.109	99.5152	-0.00305	137.844	93.7864	-0.00962	138.278	92.442	-0.02404
163.623	99.735	-0.00147	163.623	99.6859	-0.00116	165.31	99.9058	-0.00072	165.194	99.5148	-0.00313	137.911	93.7849	-0.00945	138.321	92.4383	-0.02425
163.698	99.7349	-0.00147	163.698	99.6857	-0.00116	165.396	99.9057	-0.00072	165.262	99.5145	-0.00321	137.975	93.7836	-0.0093	138.358	92.4344	-0.02445
163.775	99.7348	-0.00147	163.775	99.6854	-0.00116	165.477	99.9056	-0.00072	165.33	99.5142	-0.00328	138.036	93.7826	-0.00916	138.402	92.4304	-0.02466
163.865	99.7348	-0.00147	163.865	99.6851	-0.00116	165.548	99.9056	-0.00072	165.406	99.5138	-0.00336	138.092	93.782	-0.00905	138.461	92.4262	-0.02486
163.953	99.7347	-0.00147	163.953	99.6849	-0.00116	165.616	99.9055	-0.00072	165.493	99.5135	-0.00344	138.144	93.7818	-0.00896	138.53	92.4217	-0.02507
164.035	99.7346	-0.00147	164.035	99.6846	-0.00116	165.691	99.9055	-0.00072	165.584	99.5131	-0.00351	138.202	93.7818	-0.00889	138.601	92.4168	-0.02527
164.1	99.7345	-0.00147	164.1	99.6843	-0.00116	165.772	99.9054	-0.00072	165.671	99.5127	-0.00358	138.265	93.7819	-0.00885	138.671	92.4115	-0.02547
164.16	99.7344	-0.00147	164.16	99.6841	-0.00116	165.856	99.9053	-0.00072	165.749	99.5124	-0.00366	138.334	93.7821	-0.00882	138.744	92.4061	-0.02566
164.233	99.7343	-0.00147	164.233	99.6838	-0.00116	165.934	99.9053	-0.00072	165.819	99.512	-0.00373	138.396	93.7823	-0.00882	138.817	92.4005	-0.02585
164.322	99.7342	-0.00147	164.322	99.6836	-0.00116	166.015	99.9052	-0.00072	165.894	99.5116	-0.0038	138.447	93.7826	-0.00883	138.887	92.3952	-0.02603
164.412	99.7341	-0.00147	164.412	99.6833	-0.00116	166.099	99.9052	-0.00072	165.975	99.5112	-0.00387	138.506	93.7829	-0.00886	138.95	92.3899	-0.02622
164.491	99.7341	-0.00147	164.491	99.683	-0.00116	166.185	99.9051	-0.00072	166.063	99.5108	-0.00394	138.591	93.7831	-0.0089	139.006	92.3846	-0.02641
164.569	99.734	-0.00147	164.569	99.6828	-0.00116	166.263	99.9051	-0.00072	166.151	99.5104	-0.00401	138.689	93.7833	-0.00896	139.053	92.3794	-0.02659
164.648	99.7339	-0.00147	164.648	99.6825	-0.00116	166.327	99.905	-0.00072	166.231	99.51	-0.00408	138.769	93.7832	-0.00904	139.093	92.3742	-0.02678
164.73	99.7338	-0.00147	164.73	99.6823	-0.00116	166.391	99.9049	-0.00072	166.308	99.5096	-0.00415	138.817	93.7829	-0.00913	139.142	92.3691	-0.02696
164.806	99.7337	-0.00147	164.806	99.682	-0.00116	166.467	99.9049	-0.00072	166.391	99.5092	-0.00422	138.844	93.7826	-0.00925	139.199	92.3643	-0.02715
164.884	99.7336	-0.00147	164.884	99.6817	-0.00116	166.558	99.9048	-0.00072	166.48	99.5087	-0.00428	138.876	93.7821	-0.00939	139.265	92.3595	-0.02735
164.968	99.7335	-0.00147	164.968	99.6815	-0.00116	166.655	99.9048	-0.00072	166.566	99.5083	-0.00435	138.93	93.7815	-0.00956	139.338	92.3549	-0.02754
165.061	99.7334	-0.00147	165.061	99.6812	-0.00116	166.745	99.9047	-0.00072	166.644	99.5078	-0.00442	138.997	93.7804	-0.00975	139.418	92.3501	-0.02775
165.15	99.7334	-0.00147	165.15	99.681	-0.00116	166.825	99.9046	-0.00072	166.722	99.5074	-0.00448	139.071	93.7787	-0.00998	139.496	92.3453	-0.02795
165.226	99.7333	-0.00147	165.226	99.6807	-0.00116	166.895	99.9046	-0.00072	166.796	99.5069	-0.00455	139.146	93.7763	-0.01024	139.553	92.3403	-0.02816
165.301	99.7332	-0.00147	165.301	99.6804	-0.00116	166.956	99.9045	-0.00072	166.879	99.5064	-0.00461	139.212	93.7733	-0.01053	139.593	92.3353	-0.02838
165.383	99.7331	-0.00147	165.383	99.6802	-0.00116	167.015	99.9044	-0.00072	166.967	99.506	-0.00468	139.271	93.7701	-0.01085	139.634	92.3303	-0.0286
165.46	99.733	-0.00147	165.46	99.6799	-0.00116	167.089	99.9044	-0.00072	167.06	99.5055	-0.00474	139.317	93.7666	-0.01122	139.698	92.3257	-0.02883
165.528	99.7329	-0.00147	165.528	99.6797	-0.00116	167.184	99.9043	-0.00072	167.15	99.505	-0.0048	139.367	93.763	-0.01161	139.785	92.3215	-0.02906
165.592	99.7328	-0.00147	165.592	99.6794	-0.00116	167.293	99.9043	-0.00072	167.228	99.5045	-0.00487	139.426	93.7595	-0.01205	139.872	92.3178	-0.02931
165.66	99.7327	-0.00147	165.66	99.6791	-0.00116	167.399	99.9042	-0.00072	167.289	99.504	-0.00493	139.499	93.7562	-0.01252	139.946	92.3145	-0.02956
165.74	99.7327	-0.00147	165.74	99.6789	-0.00116	167.486	99.9042	-0.00072	167.351	99.5035	-0.00499	139.577	93.7533	-0.01304	140.001	92.3114	-0.02983
165.824	99.7326	-0.00147	165.824	99.6786	-0.00116	167.564	99.9041	-0.00072	167.43	99.503	-0.00506	139.648	93.7507	-0.0136	140.045	92.3086	-0.0301
165.91	99.7325	-0.00147	165.91	99.6784	-0.00116	167.637	99.904	-0.00072	167.52	99.5025	-0.00512	139.707	93.7482	-0.0142	140.089	92.306	-0.03039
165.994	99.7324	-0.00147	165.994	99.6781	-0.00116	167.708	99.904	-0.00072	167.61	99.502	-0.00518	139.765	93.7457	-0.01484	140.148	92.3035	-0.03068
166.079	99.7323	-0.00147	166.079	99.6778	-0.00116	167.778	99.9039	-0.00072	167.694	99.5015	-0.00524	139.819	93.7431	-0.01553	140.222	92.3011	-0.03097
166.157	99.7322	-0.00147	166.157	99.6776	-0.00116	167.852	99.9039	-0.00072	167.776	99.5009	-0.0053	139.871	93.7403	-0.01626	140.308	92.2987	-0.03127
166.222	99.7321	-0.00147	166.222	99.6773	-0.00116	167.933	99.9038	-0.00072	167.861	99.5004	-0.00536	139.932	93.7371	-0.01703	140.388	92.2961	-0.03158
166.286	99.7321	-0.00147	166.286	99.677	-0.00116	168.022	99.9037	-0.00072	167.948	99.4999	-0.00542	140.011	93.7337	-0.01784	140.452	92.2933	-0.03189
166.365	99.732	-0.00147	166.365	99.6768	-0.00116	168.114	99.9037	-0.00072	168.02	99.4993	-0.00549	140.094	93.7297	-0.01868	140.496	92.2901	-0.0322
166.458	99.7319	-0.00147	166.458	99.6765	-0.00116	168.196	99.9036	-0.00072	168.083	99.4987	-0.00555	140.159	93.7251	-0.01955	140.536	92.2863	-0.03251
166.558	99.7318	-0.00147	166.558	99.6763	-0.00116	168.276	99.9035	-0.00072	168.144	99.4982	-0.00561	140.197	93.7198	-0.02045	140.584	92.2819	-0.03281
166.653	99.7317	-0.00147	166.653	99.676	-0.00116	168.355	99.9035	-0.00072	168.216	99.4976	-0.00567	140.226	93.7142	-0.02137	140.645	92.2771	-0.03312
166.738	99.7316	-0.00147	166.738	99.6757	-0.00116	168.44	99.9034	-0.00072	168.29	99.497	-0.00573	140.273	93.7084	-0.0223	140.708	92.2719	-0.03341
166.807	99.7315	-0.00147	166.807	99.6755	-0.00116	168.53	99.9034	-0.00072	168.369	99.4964	-0.00579	140.346	93.7027	-0.02325	140.76	92.2665	-0.0337
166.866	99.7314	-0.00147	166.866	99.6752	-0.00116	168.615	99.9033	-0.00072	168.453	99.4958	-0.00584	140.429	93.6973	-0.02421	140.806	92.2609	-0.03399
166.925	99.7314	-0.00147	166.925	99.675	-0.00116	168.688	99.9032	-0.00072	168.547	99.4951	-0.0059	140.511	93.6923	-0.02517	140.857	92.2547	-0.03427
167.006	99.7313	-0.00147	167.006	99.6747	-0.00116	168.757	99.9032	-0.00072	168.651	99.4945	-0.00596	140.586	93.6877	-0.02614	140.927	92.2477	-0.03454
167.107	99.7312	-0.00147	167.107	99.6744	-0.00116	168.824	99.9031	-0.00072	168.758	99.4939	-0.00602	140.654	93.6834	-0.02711	141.005	92.2399	-0.03481
167.208	99.7311	-0.00147	167.208	99.6742	-0.00116	168.894	99.9031	-0.00072	168.853	99.4932	-0.00608	140.712	93.6794	-0.02809	141.075	92.2314	-0.03506
167.289	99.731	-0.00147	167.289	99.6739	-0.00116	168.966	99.903	-0.00072	168.93	99.4926	-0.00614	140.761	93.6757	-0.02906	141.132	92.2226	-0.03531
167.355	99.7309	-0.00147	167.355	99.6737	-0.00116	169.038	99.903	-0.00072	169.002	99.492	-0.00619	140.8	93.6721	-0.03003	141.188	92.2138	-0.03554
167.425	99.7308	-0.00147	167.425	99.6734	-0.00116	169.108	99.9029	-0.00072	169.068	99.4913	-0.00625	140.839	93.6689	-0.031	141.259	92.2051	-0.03576
167.507	99.7308	-0.00147	167.507	99.6731	-0.00116	169.184	99.9028	-0.00072	169.135	99.4907	-0.00631	140.894	93.6657	-0.03196	141.34	92.1965	-0.03598
167.6	99.7307	-0.00147	167.6	99.6729	-0.00116	169.271	99.9028	-0.00072	169.205	99.49	-0.00637	140.967	93.6623	-0.03291	141.421	92.1879	-0.03619
167.694	99.7306	-0.00147	167.694	99.6726	-0.00116	169.365	99.9027	-0.00072	169.279	99.4894	-0.00643	141.054	93.6582	-0.03386	141.495	92.1795	-0.03638
167.783	99.7305	-0.00147	167.783	99.6724	-0.00116	169.456	99.9026	-0.00072	169.352	99.4888	-0.00648	141.135	93.6531	-0.0348	141.547	92.1712	-0.03658
167.864	99.7304	-0.00147	167.864	99.6721	-0.00116	169.534	99.9026	-0.00072	169.428	99.4881	-0.00654	141.198	93.647	-0.03573	141.582	92.1633	-0.03677
167.931	99.7303	-0.00147	167.931	99.6718	-0.00116	169.606	99.9025	-0.00072	169.504	99.4875	-0.0066	141.248	93.64	-0.03664	141.611	92.1557	-0.03695
167.998	99.7302	-0.00147	167.998	99.6716	-0.00116	169.678	99.9025	-0.00072	169.583	99.4868	-0.00665	141.3	93.632	-0.03752	141.648	92.1486	-0.03713
168.065	99.7301	-0.00147	168.065	99.6713	-0.00116	169.757	99.9024	-0.00072	169.665	99.4861	-0.00671	141.368	93.6229	-0.03839	141.71	92.1417	-0.03731
168.143	99.7301	-0.00147	168.143	99.6711	-0.00116	169.834	99.9023	-0.00072	169.747	99.4855	-0.00677	141.446	93.6125	-0.03922	141.78	92.1353	-0.03749
168.231	99.73	-0.00147	168.231	99.6708	-0.00116	169.913	99.9023	-0.00072	169.817	99.4848	-0.00683	141.523	93.6007	-0.04002	141.836	92.1291	-0.03768
168.32	99.7299	-0.00147	168.32	99.6705	-0.00116	170.003	99.9022	-0.00072	169.886	99.4841	-0.00688	141.587	93.5878	-0.04078	141.88	92.1232	-0.03787
168.409	99.7298	-0.00147	168.409	99.6703	-0.00116	170.1	99.9022	-0.00072	169.959	99.4834	-0.00694	141.642	93.574	-0.04149	141.93	92.1173	-0.03806
168.493	99.7297	-0.00147	168.493	99.67	-0.00116	170.19	99.9021	-0.00072	170.046	99.4827	-0.007	141.702	93.56	-0.04215	141.994	92.1114	-0.03826
168.568	99.7296	-0.00147	168.568	99.6697	-0.00116	170.264	99.9021	-0.00072	170.142	99.482	-0.00706	141.774	93.5457	-0.04276	142.069	92.1058	-0.03846
168.638	99.7295	-0.00147	168.638	99.6695	-0.00116	170.321	99.902	-0.00072	170.243	99.4813	-0.00711	141.853	93.5312	-0.04331	142.144	92.1004	-0.03867
168.705	99.7294	-0.00147	168.705	99.6692	-0.00116	170.379	99.9019	-0.00072	170.339	99.4806	-0.00717	141.932	93.5164	-0.0438	142.213	92.0952	-0.03888
168.775	99.7294	-0.00147	168.775	99.669	-0.00116	170.453	99.9019	-0.00072	170.422	99.48	-0.00723	142.003	93.5015	-0.04422	142.275	92.09	-0.0391
168.85	99.7293	-0.00147	168.85	99.6687	-0.00116	170.545	99.9018	-0.00072	170.496	99.4793	-0.00729	142.058	93.4865	-0.04457	142.335	92.0846	-0.03933
168.936	99.7292	-0.00147	168.936	99.6685	-0.00116	170.649	99.9018	-0.00072	170.565	99.4787	-0.00735	142.096	93.4714	-0.04485	142.396	92.0788	-0.03955
169.033	99.7291	-0.00147	169.033	99.6682	-0.00116	170.753	99.9017	-0.00072	170.637	99.4781	-0.00741	142.128	93.4561	-0.04507	142.459	92.0727	-0.03978
169.129	99.729	-0.00147	169.129	99.6679	-0.00116	170.853	99.9016	-0.00072	170.714	99.4775	-0.00747	142.166	93.4406	-0.0452	142.517	92.0663	-0.04001
169.22	99.7289	-0.00147	169.22	99.6677	-0.00116	170.936	99.9016	-0.00072	170.785	99.477	-0.00753	142.218	93.4247	-0.04527	142.581	92.0598	-0.04024
169.298	99.7288	-0.00147	169.298	99.6674	-0.00116	171.001	99.9015	-0.00072	170.854	99.4764	-0.00759	142.287	93.4087	-0.04526	142.654	92.053	-0.04046
169.367	99.7287	-0.00147	169.367	99.6671	-0.00116	171.061	99.9014	-0.00072	170.936	99.4759	-0.00765	142.365	93.3924	-0.04519	142.732	92.0461	-0.04068
169.431	99.7287	-0.00147	169.431	99.6669	-0.00116	171.129	99.9014	-0.00072	171.037	99.4754	-0.00771	142.447	93.376	-0.04504	142.803	92.0389	-0.04089
169.495	99.7286	-0.00147	169.495	99.6666	-0.00116	171.209	99.9013	-0.00072	171.145	99.4749	-0.00778	142.521	93.3597	-0.04483	142.86	92.0317	-0.04109
169.563	99.7285	-0.00147	169.563	99.6664	-0.00116	171.291	99.9013	-0.00072	171.241	99.4744	-0.00784	142.582	93.3435	-0.04456	142.896	92.0242	-0.04129
169.641	99.7284	-0.00147	169.641	99.6661	-0.00116	171.354	99.9012	-0.00072	171.321	99.474	-0.00791	142.629	93.3278	-0.04423	142.926	92.0165	-0.04148
169.732	99.7283	-0.00147	169.732	99.6658	-0.00116	171.399	99.9012	-0.00072	171.387	99.4735	-0.00797	142.674	93.313	-0.04385	142.966	92.0086	-0.04166
169.832	99.7282	-0.00147	169.832	99.6656	-0.00116	171.449	99.9011	-0.00072	171.456	99.473	-0.00804	142.725	93.2993	-0.04343	143.019	92.0006	-0.04183
169.93	99.7281	-0.00147	169.93	99.6653	-0.00116	171.521	99.901	-0.00072	171.532	99.4725	-0.00811	142.782	93.2866	-0.04297	143.087	91.9925	-0.04199
170.014	99.728	-0.00147	170.014	99.6651	-0.00116	171.613	99.901	-0.00072	171.608	99.472	-0.00818	142.844	93.2753	-0.04248	143.165	91.9843	-0.04215
170.088	99.728	-0.00147	170.088	99.6648	-0.00116	171.707	99.9009	-0.00072	171.684	99.4716	-0.00825	142.902	93.2652	-0.04197	143.238	91.976	-0.04229
170.16	99.7279	-0.00147	170.16	99.6645	-0.00116	171.788	99.9009	-0.00072	171.756	99.4711	-0.00832	142.951	93.2565	-0.04145	143.299	91.9674	-0.04243
170.234	99.7278	-0.00147	170.234	99.6643	-0.00116	171.867	99.9008	-0.00072	171.828	99.4707	-0.0084	142.997	93.2489	-0.04092	143.35	91.9588	-0.04256
170.318	99.7277	-0.00147	170.318	99.664	-0.00116	171.958	99.9007	-0.00072	171.908	99.4702	-0.00847	143.051	93.2424	-0.04038	143.39	91.9502	-0.04268
170.405	99.7276	-0.00147	170.405	99.6638	-0.00116	172.064	99.9007	-0.00072	171.996	99.4697	-0.00855	143.126	93.2366	-0.03985	143.441	91.9422	-0.04279
170.499	99.7275	-0.00147	170.499	99.6635	-0.00116	172.162	99.9006	-0.00072	172.079	99.4693	-0.00863	143.216	93.2313	-0.03933	143.517	91.9349	-0.04289
170.596	99.7274	-0.00147	170.596	99.6632	-0.00116	172.239	99.9005	-0.00072	172.154	99.4688	-0.0087	143.299	93.2262	-0.03881	143.608	91.9284	-0.04299
170.683	99.7274	-0.00147	170.683	99.663	-0.00116	172.292	99.9005	-0.00072	172.224	99.4684	-0.00878	143.374	93.2211	-0.0383	143.693	91.9227	-0.04308
170.759	99.7273	-0.00147	170.759	99.6627	-0.00116	172.339	99.9004	-0.00072	172.295	99.4679	-0.00886	143.441	93.2156	-0.0378	143.758	91.9175	-0.04317
170.824	99.7272	-0.00147	170.824	99.6625	-0.00116	172.403	99.9004	-0.00072	172.372	99.4674	-0.00895	143.512	93.2095	-0.03732	143.81	91.9128	-0.04327
170.883	99.7271	-0.00147	170.883	99.6622	-0.00116	172.489	99.9003	-0.00072	172.448	99.467	-0.00903	143.582	93.2025	-0.03684	143.858	91.9087	-0.04336
170.942	99.727	-0.00147	170.942	99.6619	-0.00116	172.592	99.9002	-0.00072	172.51	99.4665	-0.00912	143.644	93.1951	-0.03637	143.914	91.9051	-0.04347
171.009	99.7269	-0.00147	171.009	99.6617	-0.00116	172.692	99.9002	-0.00072	172.578	99.466	-0.0092	143.697	93.1872	-0.03591	143.975	91.9018	-0.04358
171.091	99.7268	-0.00147	171.091	99.6614	-0.00116	172.771	99.9001	-0.00072	172.663	99.4655	-0.00929	143.744	93.1791	-0.03546	144.039	91.8986	-0.0437
171.186	99.7267	-0.00147	171.186	99.6612	-0.00116	172.83	99.9001	-0.00072	172.766	99.4649	-0.00938	143.787	93.1708	-0.03502	144.107	91.8951	-0.04383
171.28	99.7267	-0.00147	171.28	99.6609	-0.00116	172.898	99.9	-0.00072	172.867	99.4644	-0.00947	143.827	93.1624	-0.03458	144.173	91.8911	-0.04397
171.358	99.7266	-0.00147	171.358	99.6606	-0.00116	172.994	99.8999	-0.00072	172.954	99.4638	-0.00956	143.859	93.1542	-0.03416	144.236	91.8867	-0.04412
171.428	99.7265	-0.00147	171.428	99.6604	-0.00116	173.106	99.8999	-0.00072	173.024	99.4633	-0.00966	143.898	93.1465	-0.03375	144.299	91.8818	-0.04427
171.504	99.7264	-0.00147	171.504	99.6601	-0.00116	173.207	99.8998	-0.00072	173.096	99.4626	-0.00975	143.963	93.1397	-0.03336	144.363	91.8763	-0.04444
171.587	99.7263	-0.00147	171.587	99.6598	-0.00116	173.285	99.8998	-0.00072	173.176	99.462	-0.00984	144.053	93.134	-0.03298	144.434	91.8704	-0.04462
171.674	99.7262	-0.00147	171.674	99.6596	-0.00116	173.345	99.8997	-0.00072	173.253	99.4614	-0.00994	144.148	93.1292	-0.03262	144.499	91.864	-0.0448
171.757	99.7261	-0.00147	171.757	99.6593	-0.00116	173.404	99.8996	-0.00072	173.328	99.4607	-0.01004	144.223	93.1247	-0.03229	144.557	91.8572	-0.04498
[truncated: 12,967 more rows]

## Sheet: Figure 6
Experimental R-Eu-Et-2		Simulated R-Eu-Et-2		Experimental S-Eu-Et-2		Simulated S-Eu-Et-2			Experimental R-Eu-Et-1		Simulated R-Eu-Et-1		Experimental S-Eu-Et-1		Simulated S-Eu-Et-1		Experimental R-Eu-Me-1		Simulated R-Eu-Me-1		Experimental S-Eu-Me-1		Simulated S-Eu-Me-1
[truncated: 12,247 more rows]

[truncated: 28 more sheets: Figure 16, DLS, Figure 17, Figure 32, Figure 33, Figure 34, Figure 35, Figure 36, Figure 37, Figure 38, Figure 39, Figure 40, Figure 28, Figure 24, Figure 23, Figure 29, Figure 29-1, Figure 22, Figure 30, Figure 19 …]
